# Supplementary material for: Th17 cells with regulatory phenotype are the main IL-17F and IL-26 producers in palmoplantar pustulosis
Source: JCI Insight. 2025 Sep 23;10(18):e193038. doi: 10.1172/jci.insight.193038 (PMC12487861; doi:10.1172/jci.insight.193038)
Supplement: Supporting data values [file jciinsight-10-193038-s225.xlsx]

## Sheet: Fig 1c
	p_val	avg_log2FC	pct.1	pct.2	p_val_adj	cluster	gene
COMP	0	4.55976	0.732	0.099	0	Fibroblast	COMP
APOD	0	4.53408	0.859	0.149	0	Fibroblast	APOD
DCN	0	4.49557	0.982	0.31	0	Fibroblast	DCN
CFD	0	4.32278	0.932	0.327	0	Fibroblast	CFD
COL1A1	0	4.10057	0.896	0.216	0	Fibroblast	COL1A1
FBLN1	0	4.05122	0.882	0.129	0	Fibroblast	FBLN1
LUM	0	4.00873	0.914	0.113	0	Fibroblast	LUM
CXCL14	0	3.95976	0.933	0.488	0	Fibroblast	CXCL14
PTGDS	0	3.95945	0.441	0.083	0	Fibroblast	PTGDS
COL1A2	0	3.95137	0.951	0.231	0	Fibroblast	COL1A2
SFRP2	0	3.87764	0.759	0.119	0	Fibroblast	SFRP2
COL3A1	0	3.5031	0.87	0.203	0	Fibroblast	COL3A1
CFH	0	3.37355	0.904	0.113	0	Fibroblast	CFH
MMP2	0	3.33572	0.821	0.074	0	Fibroblast	MMP2
COL6A2	0	3.20826	0.962	0.262	0	Fibroblast	COL6A2
CTSK	0	3.08515	0.846	0.124	0	Fibroblast	CTSK
GSN	0	3.06967	0.968	0.753	0	Fibroblast	GSN
MFAP4	0	3.06219	0.848	0.151	0	Fibroblast	MFAP4
C1S	0	3.03937	0.908	0.146	0	Fibroblast	C1S
SERPINF1	0	2.9987	0.874	0.179	0	Fibroblast	SERPINF1
COL6A1	0	2.94332	0.916	0.248	0	Fibroblast	COL6A1
MGP	0	2.79597	0.897	0.328	0	Fibroblast	MGP
IGFBP6	0	2.78302	0.643	0.139	0	Fibroblast	IGFBP6
LAMA2	0	2.73136	0.838	0.057	0	Fibroblast	LAMA2
SERPING1	0	2.72229	0.932	0.281	0	Fibroblast	SERPING1
CLU	0	2.58798	0.79	0.292	0	Fibroblast	CLU
SOD3	0	2.52526	0.918	0.252	0	Fibroblast	SOD3
FBLN2	0	2.50621	0.817	0.1	0	Fibroblast	FBLN2
TNXB	0	2.49462	0.794	0.116	0	Fibroblast	TNXB
COL6A3	0	2.47473	0.802	0.09	0	Fibroblast	COL6A3
VCAN	0	2.42262	0.733	0.054	0	Fibroblast	VCAN
IGFBP4	0	2.41225	0.849	0.302	0	Fibroblast	IGFBP4
PLPP3	0	2.40055	0.848	0.203	0	Fibroblast	PLPP3
PLA2G2A	0	2.39035	0.326	0.029	0	Fibroblast	PLA2G2A
DPT	0	2.37806	0.736	0.047	0	Fibroblast	DPT
C1R	0	2.3303	0.776	0.103	0	Fibroblast	C1R
PI16	0	2.32447	0.426	0.027	0	Fibroblast	PI16
CLEC3B	0	2.32193	0.732	0.248	0	Fibroblast	CLEC3B
LRP1	0	2.3215	0.873	0.306	0	Fibroblast	LRP1
PTN	0	2.21664	0.637	0.072	0	Fibroblast	PTN
MXRA8	0	2.19218	0.825	0.116	0	Fibroblast	MXRA8
ISLR	0	2.18928	0.82	0.133	0	Fibroblast	ISLR
OLFML3	0	2.1888	0.779	0.089	0	Fibroblast	OLFML3
THBS2	0	2.18202	0.641	0.045	0	Fibroblast	THBS2
ANGPTL7	0	2.16492	0.203	0.032	0	Fibroblast	ANGPTL7
ADH1B	0	2.16013	0.379	0.041	0	Fibroblast	ADH1B
TIMP1	0	2.15678	0.891	0.313	0	Fibroblast	TIMP1
PCOLCE	0	2.15546	0.803	0.143	0	Fibroblast	PCOLCE
PAM	0	2.14364	0.787	0.188	0	Fibroblast	PAM
NNMT	0	2.13728	0.729	0.127	0	Fibroblast	NNMT
CRLF1	0	2.10981	0.587	0.128	0	Fibroblast	CRLF1
CCDC80	0	2.10224	0.744	0.105	0	Fibroblast	CCDC80
PRELP	0	2.09634	0.711	0.105	0	Fibroblast	PRELP
CCN5	0	2.0918	0.458	0.037	0	Fibroblast	CCN5
C3	0	2.0905	0.439	0.02	0	Fibroblast	C3
CXCL12	0	2.06685	0.642	0.187	0	Fibroblast	CXCL12
PLAC9	0	2.06502	0.879	0.334	0	Fibroblast	PLAC9
PDGFRA	0	2.04326	0.694	0.031	0	Fibroblast	PDGFRA
RARRES2	0	2.01965	0.733	0.136	0	Fibroblast	RARRES2
TIMP2	0	2.00744	0.876	0.261	0	Fibroblast	TIMP2
AEBP1	0	2.0012	0.833	0.209	0	Fibroblast	AEBP1
MFAP5	0	1.99133	0.534	0.032	0	Fibroblast	MFAP5
THBS4	0	1.99005	0.296	0.039	0	Fibroblast	THBS4
ABI3BP	0	1.97961	0.681	0.101	0	Fibroblast	ABI3BP
SLIT3	0	1.95156	0.823	0.193	0	Fibroblast	SLIT3
EFEMP1	0	1.92152	0.543	0.134	0	Fibroblast	EFEMP1
HTRA1	0	1.91729	0.787	0.22	0	Fibroblast	HTRA1
MFAP2	0	1.91636	0.661	0.047	0	Fibroblast	MFAP2
LTBP4	0	1.8974	0.765	0.274	0	Fibroblast	LTBP4
FBN1	0	1.88153	0.679	0.095	0	Fibroblast	FBN1
CD248	0	1.85151	0.699	0.124	0	Fibroblast	CD248
SPON2	0	1.8458	0.62	0.144	0	Fibroblast	SPON2
CCN1	0	1.84504	0.718	0.261	0	Fibroblast	CCN1
CD81	0	1.82791	0.95	0.772	0	Fibroblast	CD81
GAS1	0	1.8206	0.609	0.074	0	Fibroblast	GAS1
S100A13	0	1.82051	0.827	0.315	0	Fibroblast	S100A13
CYBRD1	0	1.81641	0.731	0.15	0	Fibroblast	CYBRD1
FSTL1	0	1.8047	0.752	0.152	0	Fibroblast	FSTL1
CILP	0	1.7973	0.333	0.021	0	Fibroblast	CILP
LGALS1	0	1.78657	0.954	0.419	0	Fibroblast	LGALS1
S100A6	0	1.77757	0.991	0.712	0	Fibroblast	S100A6
TWIST2	0	1.77174	0.662	0.043	0	Fibroblast	TWIST2
TMEM176B	0	1.76196	0.645	0.065	0	Fibroblast	TMEM176B
BGN	0	1.75781	0.701	0.328	0	Fibroblast	BGN
FBLN5	0	1.74987	0.651	0.035	0	Fibroblast	FBLN5
PIK3R1	0	1.73276	0.793	0.268	0	Fibroblast	PIK3R1
SVEP1	0	1.6975	0.558	0.022	0	Fibroblast	SVEP1
BICC1	0	1.69648	0.62	0.051	0	Fibroblast	BICC1
COL12A1	0	1.67671	0.613	0.087	0	Fibroblast	COL12A1
EPHX1	0	1.59823	0.804	0.375	0	Fibroblast	EPHX1
CD99	0	1.58215	0.912	0.733	0	Fibroblast	CD99
THBS1	0	1.57195	0.476	0.115	0	Fibroblast	THBS1
COL16A1	0	1.56539	0.606	0.127	0	Fibroblast	COL16A1
HPSE2	0	1.56444	0.506	0.052	0	Fibroblast	HPSE2
LAMC3	0	1.55193	0.512	0.019	0	Fibroblast	LAMC3
TWIST1	0	1.54571	0.631	0.07	0	Fibroblast	TWIST1
TMEM176A	0	1.53861	0.59	0.056	0	Fibroblast	TMEM176A
FIBIN	0	1.53274	0.522	0.031	0	Fibroblast	FIBIN
PCOLCE2	0	1.5254	0.409	0.028	0	Fibroblast	PCOLCE2
PDGFRB	0	1.519	0.723	0.142	0	Fibroblast	PDGFRB
NBL1	0	1.50337	0.668	0.427	0	Fibroblast	NBL1
MRPS6	0	1.49801	0.656	0.429	0	Fibroblast	MRPS6
PDGFRL	0	1.49091	0.501	0.034	0	Fibroblast	PDGFRL
MEG3	0	1.45353	0.557	0.032	0	Fibroblast	MEG3
GAS6	0	1.4458	0.729	0.43	0	Fibroblast	GAS6
CCN2	0	1.4388	0.713	0.233	0	Fibroblast	CCN2
CTHRC1	0	1.43644	0.381	0.059	0	Fibroblast	CTHRC1
ANTXR1	0	1.43387	0.594	0.131	0	Fibroblast	ANTXR1
SCARA5	0	1.4198	0.44	0.018	0	Fibroblast	SCARA5
TSC22D3	0	1.40741	0.797	0.417	0	Fibroblast	TSC22D3
IL11RA	0	1.40721	0.564	0.064	0	Fibroblast	IL11RA
LHFPL6	0	1.40146	0.789	0.251	0	Fibroblast	LHFPL6
GEM	0	1.40066	0.501	0.116	0	Fibroblast	GEM
COL5A2	0	1.39603	0.595	0.093	0	Fibroblast	COL5A2
S100A10	0	1.39439	0.949	0.777	0	Fibroblast	S100A10
ELN	0	1.38516	0.543	0.078	0	Fibroblast	ELN
PDGFD	0	1.3808	0.474	0.034	0	Fibroblast	PDGFD
F10	0	1.37865	0.565	0.077	0	Fibroblast	F10
VASN	0	1.37777	0.604	0.128	0	Fibroblast	VASN
FMOD	0	1.3762	0.546	0.061	0	Fibroblast	FMOD
SELENOP	0	1.37329	0.833	0.52	0	Fibroblast	SELENOP
GPNMB	0	1.37099	0.744	0.386	0	Fibroblast	GPNMB
SPARC	0	1.36491	0.854	0.353	0	Fibroblast	SPARC
COL5A1	0	1.34028	0.539	0.086	0	Fibroblast	COL5A1
ARL6IP5	0	1.33112	0.781	0.418	0	Fibroblast	ARL6IP5
RNASE4	0	1.30652	0.677	0.266	0	Fibroblast	RNASE4
GPC3	0	1.29655	0.354	0.026	0	Fibroblast	GPC3
CDH11	0	1.291	0.523	0.057	0	Fibroblast	CDH11
CD63	0	1.28444	0.896	0.631	0	Fibroblast	CD63
PRRX2	0	1.27465	0.703	0.332	0	Fibroblast	PRRX2
EMP3	0	1.27464	0.794	0.275	0	Fibroblast	EMP3
TCF4	0	1.26711	0.775	0.399	0	Fibroblast	TCF4
PRRX1	0	1.26432	0.742	0.166	0	Fibroblast	PRRX1
ABCA8	0	1.26364	0.426	0.035	0	Fibroblast	ABCA8
TSPAN4	0	1.26167	0.706	0.226	0	Fibroblast	TSPAN4
PTGFR	0	1.26065	0.471	0.019	0	Fibroblast	PTGFR
SNED1	0	1.25633	0.499	0.07	0	Fibroblast	SNED1
FCGRT	0	1.25482	0.765	0.381	0	Fibroblast	FCGRT
PRG4	0	1.25261	0.126	0.015	0	Fibroblast	PRG4
CST3	0	1.25139	0.947	0.817	0	Fibroblast	CST3
PSAP	0	1.24931	0.888	0.684	0	Fibroblast	PSAP
LOX	0	1.24792	0.461	0.035	0	Fibroblast	LOX
SLC5A3	0	1.24623	0.386	0.136	0	Fibroblast	SLC5A3
NEGR1	0	1.24106	0.486	0.042	0	Fibroblast	NEGR1
ECM1	0	1.23746	0.551	0.1	0	Fibroblast	ECM1
CD9	0	1.2364	0.895	0.797	0	Fibroblast	CD9
SOD2	0	1.23429	0.652	0.45	0	Fibroblast	SOD2
PMP22	0	1.23277	0.825	0.326	0	Fibroblast	PMP22
FGFR1	0	1.22927	0.597	0.089	0	Fibroblast	FGFR1
ROBO2	0	1.21792	0.39	0.055	0	Fibroblast	ROBO2
ASPN	0	1.21746	0.29	0.045	0	Fibroblast	ASPN
EFEMP2	0	1.21137	0.61	0.095	0	Fibroblast	EFEMP2
LPAR1	0	1.20663	0.551	0.042	0	Fibroblast	LPAR1
ACKR3	0	1.19643	0.463	0.139	0	Fibroblast	ACKR3
MYOC	0	1.19507	0.142	0.022	0	Fibroblast	MYOC
ANGPTL2	0	1.19248	0.516	0.087	0	Fibroblast	ANGPTL2
LAPTM4A	0	1.18967	0.877	0.723	0	Fibroblast	LAPTM4A
NOVA1	0	1.18342	0.416	0.035	0	Fibroblast	NOVA1
SELENOM	0	1.18327	0.872	0.421	0	Fibroblast	SELENOM
SPRY1	0	1.18107	0.609	0.211	0	Fibroblast	SPRY1
SLIT2	0	1.18059	0.452	0.059	0	Fibroblast	SLIT2
GDF10	0	1.17831	0.354	0.01	0	Fibroblast	GDF10
PLTP	0	1.17503	0.616	0.297	0	Fibroblast	PLTP
ITGBL1	0	1.17489	0.476	0.078	0	Fibroblast	ITGBL1
XG	0	1.17085	0.561	0.234	0	Fibroblast	XG
SSC5D	0	1.16963	0.449	0.032	0	Fibroblast	SSC5D
ENHO	0	1.16407	0.378	0.021	0	Fibroblast	ENHO
PID1	0	1.15279	0.503	0.046	0	Fibroblast	PID1
SSPN	0	1.15226	0.556	0.105	0	Fibroblast	SSPN
NFIX	0	1.1521	0.72	0.427	0	Fibroblast	NFIX
HMCN1	0	1.14874	0.441	0.065	0	Fibroblast	HMCN1
MRC2	0	1.14625	0.524	0.147	0	Fibroblast	MRC2
IGF1	0	1.14175	0.332	0.021	0	Fibroblast	IGF1
DKK3	0	1.14081	0.583	0.185	0	Fibroblast	DKK3
CEBPD	0	1.13887	0.805	0.685	0	Fibroblast	CEBPD
SRPX	0	1.13749	0.494	0.063	0	Fibroblast	SRPX
FTL	0	1.13346	0.973	0.894	0	Fibroblast	FTL
ANXA5	0	1.13206	0.855	0.547	0	Fibroblast	ANXA5
TMEM98	0	1.12888	0.577	0.109	0	Fibroblast	TMEM98
FNDC1	0	1.12643	0.3	0.012	0	Fibroblast	FNDC1
ANPEP	0	1.12625	0.483	0.03	0	Fibroblast	ANPEP
MXRA5	0	1.11875	0.405	0.106	0	Fibroblast	MXRA5
GSTM5	0	1.10649	0.48	0.024	0	Fibroblast	GSTM5
ANK2	0	1.0935	0.508	0.087	0	Fibroblast	ANK2
PMEPA1	0	1.08501	0.525	0.212	0	Fibroblast	PMEPA1
MXRA7	0	1.08405	0.743	0.374	0	Fibroblast	MXRA7
PLSCR4	0	1.0823	0.578	0.134	0	Fibroblast	PLSCR4
FHL1	0	1.08199	0.64	0.187	0	Fibroblast	FHL1
SCARF2	0	1.07308	0.438	0.052	0	Fibroblast	SCARF2
FN1	0	1.0688	0.631	0.18	0	Fibroblast	FN1
IGFBP7	0	1.06679	0.904	0.415	0	Fibroblast	IGFBP7
LAMB2	0	1.06578	0.648	0.252	0	Fibroblast	LAMB2
S100A4	0	1.06364	0.932	0.585	0	Fibroblast	S100A4
LINC00632	0	1.06222	0.472	0.06	0	Fibroblast	LINC00632
KAZN	0	1.05754	0.496	0.252	0	Fibroblast	KAZN
TBX18	0	1.05638	0.442	0.045	0	Fibroblast	TBX18
FGFBP2	0	1.05091	0.244	0.026	0	Fibroblast	FGFBP2
DIO2	0	1.04653	0.303	0.02	0	Fibroblast	DIO2
PODN	0	1.04591	0.452	0.048	0	Fibroblast	PODN
SERPINE2	0	1.0455	0.354	0.042	0	Fibroblast	SERPINE2
OSR2	0	1.04441	0.39	0.017	0	Fibroblast	OSR2
COPZ2	0	1.03501	0.584	0.162	0	Fibroblast	COPZ2
MATN2	0	1.01588	0.522	0.126	0	Fibroblast	MATN2
VIM	0	1.01494	0.991	0.652	0	Fibroblast	VIM
CRTAC1	0	1.01401	0.22	0.028	0	Fibroblast	CRTAC1
RBMS3	0	1.01328	0.602	0.163	0	Fibroblast	RBMS3
RCN3	0	1.01282	0.474	0.037	0	Fibroblast	RCN3
DIO3OS	0	1.01274	0.394	0.016	0	Fibroblast	DIO3OS
DCLK1	0	1.01194	0.383	0.034	0	Fibroblast	DCLK1
ZFP36L2	0	1.01092	0.806	0.509	0	Fibroblast	ZFP36L2
DPYSL3	0	1.00729	0.533	0.129	0	Fibroblast	DPYSL3
NDN	0	1.00206	0.586	0.146	0	Fibroblast	NDN
CD302	0	1.00162	0.589	0.162	0	Fibroblast	CD302
SPON1	0	0.997604	0.356	0.014	0	Fibroblast	SPON1
CTSF	0	0.994685	0.6	0.187	0	Fibroblast	CTSF
RAB34	0	0.989168	0.636	0.207	0	Fibroblast	RAB34
FKBP10	0	0.988487	0.514	0.075	0	Fibroblast	FKBP10
COLEC12	0	0.98695	0.48	0.038	0	Fibroblast	COLEC12
GPX3	0	0.986498	0.454	0.184	0	Fibroblast	GPX3
REV3L	0	0.977278	0.572	0.296	0	Fibroblast	REV3L
MMP23B	0	0.97561	0.351	0.014	0	Fibroblast	MMP23B
TMEM119	0	0.974944	0.392	0.022	0	Fibroblast	TMEM119
LAMA4	0	0.97014	0.563	0.152	0	Fibroblast	LAMA4
PPIB	0	0.969888	0.873	0.746	0	Fibroblast	PPIB
MT1M	0	0.969863	0.476	0.141	0	Fibroblast	MT1M
F2R	0	0.96962	0.389	0.06	0	Fibroblast	F2R
THY1	0	0.964887	0.37	0.053	0	Fibroblast	THY1
IGFBP3	0	0.957687	0.247	0.07	0	Fibroblast	IGFBP3
DNM1	0	0.955705	0.429	0.049	0	Fibroblast	DNM1
GGT5	0	0.955114	0.384	0.09	0	Fibroblast	GGT5
TNFAIP6	0	0.955085	0.246	0.014	0	Fibroblast	TNFAIP6
ADAM33	0	0.954252	0.46	0.057	0	Fibroblast	ADAM33
LTBP3	0	0.954066	0.651	0.364	0	Fibroblast	LTBP3
MAN1A1	0	0.953181	0.529	0.096	0	Fibroblast	MAN1A1
FXYD1	0	0.95316	0.728	0.19	0	Fibroblast	FXYD1
PLD3	0	0.949314	0.711	0.431	0	Fibroblast	PLD3
CNTFR	0	0.944978	0.358	0.017	0	Fibroblast	CNTFR
MAMDC2	0	0.94367	0.404	0.081	0	Fibroblast	MAMDC2
CYGB	0	0.943332	0.415	0.065	0	Fibroblast	CYGB
COL18A1	0	0.942904	0.54	0.281	0	Fibroblast	COL18A1
MMP14	0	0.933357	0.474	0.174	0	Fibroblast	MMP14
ALDH1A1	0	0.930849	0.418	0.079	0	Fibroblast	ALDH1A1
MASP1	0	0.930524	0.364	0.026	0	Fibroblast	MASP1
ABCA6	0	0.929412	0.397	0.021	0	Fibroblast	ABCA6
ZBTB20	0	0.920918	0.734	0.411	0	Fibroblast	ZBTB20
LOXL1	0	0.915095	0.412	0.048	0	Fibroblast	LOXL1
TMEM35B	0	0.914229	0.574	0.136	0	Fibroblast	TMEM35B
SCARA3	0	0.909384	0.365	0.051	0	Fibroblast	SCARA3
ZEB1	0	0.903406	0.51	0.131	0	Fibroblast	ZEB1
SETBP1	0	0.902327	0.466	0.167	0	Fibroblast	SETBP1
GFRA1	0	0.901889	0.371	0.034	0	Fibroblast	GFRA1
DAB2	0	0.901067	0.517	0.075	0	Fibroblast	DAB2
CDKN1C	0	0.899741	0.595	0.261	0	Fibroblast	CDKN1C
SAMD4A	0	0.893925	0.422	0.089	0	Fibroblast	SAMD4A
CADM3	0	0.892194	0.38	0.046	0	Fibroblast	CADM3
ANGPTL1	0	0.892168	0.382	0.072	0	Fibroblast	ANGPTL1
CPQ	0	0.884545	0.553	0.138	0	Fibroblast	CPQ
LY6E	0	0.88371	0.735	0.491	0	Fibroblast	LY6E
EVA1B	0	0.882468	0.537	0.131	0	Fibroblast	EVA1B
EID1	0	0.879521	0.848	0.622	0	Fibroblast	EID1
EMID1	0	0.872108	0.345	0.015	0	Fibroblast	EMID1
FAM114A1	0	0.870497	0.543	0.25	0	Fibroblast	FAM114A1
COCH	0	0.869086	0.106	0.013	0	Fibroblast	COCH
SNX9	0	0.867315	0.621	0.283	0	Fibroblast	SNX9
MYADM	0	0.86576	0.616	0.268	0	Fibroblast	MYADM
AQP1	0	0.863924	0.658	0.191	0	Fibroblast	AQP1
LINC01091	0	0.863355	0.307	0.048	0	Fibroblast	LINC01091
C12orf57	0	0.862972	0.864	0.689	0	Fibroblast	C12orf57
GPX4	0	0.862485	0.824	0.69	0	Fibroblast	GPX4
NENF	0	0.860009	0.805	0.615	0	Fibroblast	NENF
PRKG1	0	0.858733	0.518	0.154	0	Fibroblast	PRKG1
PDLIM2	0	0.856603	0.635	0.341	0	Fibroblast	PDLIM2
FGF7	0	0.850727	0.39	0.071	0	Fibroblast	FGF7
WIF1	0	0.849795	0.13	0.005	0	Fibroblast	WIF1
ADH5	0	0.844206	0.647	0.338	0	Fibroblast	ADH5
CELF2	0	0.843231	0.559	0.175	0	Fibroblast	CELF2
LAMB1	0	0.841637	0.422	0.11	0	Fibroblast	LAMB1
GLT8D2	0	0.840826	0.421	0.048	0	Fibroblast	GLT8D2
CNN3	0	0.840242	0.694	0.309	0	Fibroblast	CNN3
STMN2	0	0.840046	0.186	0.008	0	Fibroblast	STMN2
SDK1	0	0.839461	0.356	0.105	0	Fibroblast	SDK1
ADD3	0	0.838336	0.524	0.161	0	Fibroblast	ADD3
SPOCK1	0	0.83682	0.339	0.019	0	Fibroblast	SPOCK1
CYB5R3	0	0.833495	0.815	0.666	0	Fibroblast	CYB5R3
KIAA0930	0	0.823781	0.484	0.193	0	Fibroblast	KIAA0930
PARD3B	0	0.822961	0.474	0.188	0	Fibroblast	PARD3B
ECM2	0	0.82283	0.384	0.054	0	Fibroblast	ECM2
CERCAM	0	0.820425	0.404	0.05	0	Fibroblast	CERCAM
PTK7	0	0.817196	0.33	0.115	0	Fibroblast	PTK7
NAV3	0	0.814909	0.376	0.123	0	Fibroblast	NAV3
VKORC1	0	0.808503	0.664	0.441	0	Fibroblast	VKORC1
MIR99AHG	0	0.807908	0.417	0.161	0	Fibroblast	MIR99AHG
CLEC11A	0	0.805826	0.427	0.241	0	Fibroblast	CLEC11A
COL14A1	0	0.805793	0.465	0.144	0	Fibroblast	COL14A1
HEXB	0	0.805705	0.567	0.25	0	Fibroblast	HEXB
ITGB5	0	0.805194	0.538	0.302	0	Fibroblast	ITGB5
TGFBR3	0	0.804763	0.512	0.242	0	Fibroblast	TGFBR3
OLFML1	0	0.802734	0.393	0.034	0	Fibroblast	OLFML1
NT5E	0	0.791394	0.415	0.052	0	Fibroblast	NT5E
CTSB	0	0.78884	0.68	0.526	0	Fibroblast	CTSB
VIT	0	0.787246	0.269	0.01	0	Fibroblast	VIT
NKD2	0	0.786746	0.237	0.016	0	Fibroblast	NKD2
FGL2	0	0.786009	0.358	0.051	0	Fibroblast	FGL2
APP	0	0.785216	0.76	0.533	0	Fibroblast	APP
CPE	0	0.78392	0.499	0.219	0	Fibroblast	CPE
SPATS2L	0	0.783393	0.601	0.369	0	Fibroblast	SPATS2L
PLEKHH2	0	0.776517	0.347	0.059	0	Fibroblast	PLEKHH2
CES1	0	0.767428	0.286	0.031	0	Fibroblast	CES1
LAMC1	0	0.766921	0.55	0.191	0	Fibroblast	LAMC1
SEPTIN11	0	0.765403	0.47	0.121	0	Fibroblast	SEPTIN11
PTPRG	0	0.765229	0.461	0.168	0	Fibroblast	PTPRG
NTN1	0	0.764445	0.331	0.036	0	Fibroblast	NTN1
OAF	0	0.759292	0.381	0.093	0	Fibroblast	OAF
GRINA	0	0.759083	0.643	0.421	0	Fibroblast	GRINA
MIR100HG	0	0.75775	0.341	0.025	0	Fibroblast	MIR100HG
CGNL1	0	0.756507	0.359	0.058	0	Fibroblast	CGNL1
NDFIP1	0	0.754939	0.689	0.487	0	Fibroblast	NDFIP1
ANTXR2	0	0.753715	0.399	0.059	0	Fibroblast	ANTXR2
CRTAP	0	0.751677	0.714	0.488	0	Fibroblast	CRTAP
A4GALT	0	0.749975	0.451	0.118	0	Fibroblast	A4GALT
CDC42EP5	0	0.748147	0.506	0.151	0	Fibroblast	CDC42EP5
CALU	0	0.746081	0.539	0.266	0	Fibroblast	CALU
SCX	0	0.744075	0.165	0.025	0	Fibroblast	SCX
EPB41L2	0	0.743414	0.472	0.109	0	Fibroblast	EPB41L2
PARVA	0	0.742206	0.48	0.173	0	Fibroblast	PARVA
PTGIS	0	0.740465	0.284	0.023	0	Fibroblast	PTGIS
FNDC3B	0	0.740046	0.513	0.214	0	Fibroblast	FNDC3B
FAM20A	0	0.73952	0.311	0.036	0	Fibroblast	FAM20A
CTSL	0	0.737881	0.555	0.178	0	Fibroblast	CTSL
PLXDC2	0	0.73621	0.576	0.395	0	Fibroblast	PLXDC2
NUCB2	0	0.73466	0.513	0.246	0	Fibroblast	NUCB2
LEPR	0	0.733531	0.215	0.056	0	Fibroblast	LEPR
CP	0	0.731422	0.266	0.008	0	Fibroblast	CP
FAM180B	0	0.730727	0.254	0.006	0	Fibroblast	FAM180B
NFIC	0	0.726443	0.731	0.546	0	Fibroblast	NFIC
IFITM3	0	0.724611	0.923	0.579	0	Fibroblast	IFITM3
KCNT2	0	0.723897	0.278	0.027	0	Fibroblast	KCNT2
RECK	0	0.720925	0.353	0.071	0	Fibroblast	RECK
COL8A2	0	0.7203	0.302	0.025	0	Fibroblast	COL8A2
COL23A1	0	0.720297	0.207	0.026	0	Fibroblast	COL23A1
TPST1	0	0.719417	0.364	0.066	0	Fibroblast	TPST1
VEGFB	0	0.717756	0.669	0.501	0	Fibroblast	VEGFB
MGST1	0	0.716828	0.327	0.147	0	Fibroblast	MGST1
MEGF6	0	0.71652	0.343	0.151	0	Fibroblast	MEGF6
WIPF1	0	0.715321	0.454	0.097	0	Fibroblast	WIPF1
DPYSL2	0	0.714437	0.487	0.152	0	Fibroblast	DPYSL2
WLS	0	0.713766	0.428	0.186	0	Fibroblast	WLS
TENT5A	0	0.711133	0.486	0.241	0	Fibroblast	TENT5A
MDK	0	0.708731	0.383	0.107	0	Fibroblast	MDK
SLC29A1	0	0.708234	0.394	0.203	0	Fibroblast	SLC29A1
CTSZ	0	0.708186	0.626	0.217	0	Fibroblast	CTSZ
LIMA1	0	0.708144	0.557	0.315	0	Fibroblast	LIMA1
ABCA10	0	0.708092	0.22	0.034	0	Fibroblast	ABCA10
SFRP4	0	0.707929	0.148	0.013	0	Fibroblast	SFRP4
ARF4	0	0.702354	0.673	0.495	0	Fibroblast	ARF4
ADGRA2	0	0.702348	0.406	0.084	0	Fibroblast	ADGRA2
IFI27L2	0	0.702087	0.521	0.246	0	Fibroblast	IFI27L2
PGRMC1	0	0.701054	0.628	0.435	0	Fibroblast	PGRMC1
WNT11	0	0.700875	0.291	0.024	0	Fibroblast	WNT11
JDP2	0	0.698153	0.443	0.171	0	Fibroblast	JDP2
LARP6	0	0.697717	0.406	0.082	0	Fibroblast	LARP6
HSPB2	0	0.696393	0.503	0.134	0	Fibroblast	HSPB2
TUBB	0	0.695305	0.839	0.706	0	Fibroblast	TUBB
HTRA3	0	0.695296	0.269	0.007	0	Fibroblast	HTRA3
CLMP	0	0.694256	0.312	0.011	0	Fibroblast	CLMP
TMEM9	0	0.69347	0.498	0.237	0	Fibroblast	TMEM9
CYS1	0	0.693268	0.332	0.031	0	Fibroblast	CYS1
UBL3	0	0.688347	0.468	0.215	0	Fibroblast	UBL3
CRIP1	0	0.687717	0.897	0.727	0	Fibroblast	CRIP1
FZD1	0	0.684546	0.331	0.076	0	Fibroblast	FZD1
SGCD	0	0.684287	0.337	0.041	0	Fibroblast	SGCD
SDC2	0	0.683867	0.426	0.112	0	Fibroblast	SDC2
C1QTNF3	0	0.682632	0.207	0.018	0	Fibroblast	C1QTNF3
CDON	0	0.68233	0.321	0.07	0	Fibroblast	CDON
ADAMTS2	0	0.681454	0.344	0.032	0	Fibroblast	ADAMTS2
MT-ATP8	0	0.681328	0.926	0.806	0	Fibroblast	MT-ATP8
SEC31A	0	0.679947	0.594	0.402	0	Fibroblast	SEC31A
SDF4	0	0.678081	0.621	0.426	0	Fibroblast	SDF4
RRBP1	0	0.677314	0.504	0.308	0	Fibroblast	RRBP1
ITGB1BP1	0	0.677123	0.571	0.358	0	Fibroblast	ITGB1BP1
GSTM3	0	0.675347	0.492	0.253	0	Fibroblast	GSTM3
BMERB1	0	0.67453	0.443	0.112	0	Fibroblast	BMERB1
SGCE	0	0.673112	0.401	0.088	0	Fibroblast	SGCE
EMP1	0	0.670005	0.718	0.492	0	Fibroblast	EMP1
PXDC1	0	0.665842	0.482	0.23	0	Fibroblast	PXDC1
CYP26B1	0	0.665834	0.262	0.051	0	Fibroblast	CYP26B1
VGLL3	0	0.664649	0.315	0.043	0	Fibroblast	VGLL3
MOXD1	0	0.66367	0.26	0.026	0	Fibroblast	MOXD1
MARVELD1	0	0.663631	0.451	0.126	0	Fibroblast	MARVELD1
RAB31	0	0.663534	0.448	0.16	0	Fibroblast	RAB31
CAPS	0	0.661054	0.25	0.049	0	Fibroblast	CAPS
TFPI	0	0.65912	0.488	0.116	0	Fibroblast	TFPI
ANXA1	0	0.658954	0.875	0.635	0	Fibroblast	ANXA1
MEOX2	0	0.656832	0.323	0.093	0	Fibroblast	MEOX2
LRRN4CL	0	0.656709	0.291	0.027	0	Fibroblast	LRRN4CL
IL16	0	0.655963	0.308	0.045	0	Fibroblast	IL16
CYBA	0	0.654585	0.652	0.219	0	Fibroblast	CYBA
LRP1B	0	0.654032	0.23	0.038	0	Fibroblast	LRP1B
DBN1	0	0.653749	0.353	0.108	0	Fibroblast	DBN1
ABCA9	0	0.653374	0.237	0.011	0	Fibroblast	ABCA9
SYNE1	0	0.652576	0.508	0.207	0	Fibroblast	SYNE1
EMILIN1	0	0.651635	0.328	0.048	0	Fibroblast	EMILIN1
MT1E	0	0.649967	0.597	0.378	0	Fibroblast	MT1E
NID1	0	0.649931	0.348	0.067	0	Fibroblast	NID1
ANGPTL5	0	0.646149	0.245	0.009	0	Fibroblast	ANGPTL5
MAP1A	0	0.645762	0.315	0.056	0	Fibroblast	MAP1A
ITM2C	0	0.639503	0.44	0.128	0	Fibroblast	ITM2C
ZBTB16	0	0.638664	0.45	0.175	0	Fibroblast	ZBTB16
SPTBN1	0	0.638604	0.724	0.419	0	Fibroblast	SPTBN1
SMOC2	0	0.638478	0.291	0.065	0	Fibroblast	SMOC2
KRTCAP2	0	0.637738	0.776	0.635	0	Fibroblast	KRTCAP2
TNFSF12	0	0.635516	0.574	0.217	0	Fibroblast	TNFSF12
FTH1	0	0.634988	0.975	0.869	0	Fibroblast	FTH1
ASPH	0	0.634391	0.598	0.428	0	Fibroblast	ASPH
AXL	0	0.63377	0.367	0.079	0	Fibroblast	AXL
OSR1	0	0.633135	0.227	0.011	0	Fibroblast	OSR1
MAGI2-AS3	0	0.633092	0.374	0.074	0	Fibroblast	MAGI2-AS3
FKBP7	0	0.630072	0.38	0.066	0	Fibroblast	FKBP7
TMEM59	0	0.630005	0.771	0.638	0	Fibroblast	TMEM59
SCPEP1	0	0.629406	0.493	0.277	0	Fibroblast	SCPEP1
CRISPLD2	0	0.627446	0.334	0.1	0	Fibroblast	CRISPLD2
FKBP9	0	0.627227	0.5	0.314	0	Fibroblast	FKBP9
DDAH2	0	0.626762	0.674	0.499	0	Fibroblast	DDAH2
GPX8	0	0.626393	0.347	0.048	0	Fibroblast	GPX8
KLF9	0	0.626307	0.483	0.218	0	Fibroblast	KLF9
CAVIN3	0	0.626264	0.682	0.289	0	Fibroblast	CAVIN3
GLIS1	0	0.62547	0.264	0.026	0	Fibroblast	GLIS1
LRP10	0	0.622445	0.59	0.411	0	Fibroblast	LRP10
TIMP3	0	0.621953	0.672	0.389	0	Fibroblast	TIMP3
RSPO1	0	0.621482	0.275	0.031	0	Fibroblast	RSPO1
GLG1	0	0.62016	0.549	0.333	0	Fibroblast	GLG1
BMP4	0	0.618763	0.288	0.051	0	Fibroblast	BMP4
TSKU	0	0.618537	0.366	0.185	0	Fibroblast	TSKU
NAALADL2	0	0.617989	0.412	0.152	0	Fibroblast	NAALADL2
CMTM3	0	0.617377	0.379	0.067	0	Fibroblast	CMTM3
BDH2	0	0.616902	0.431	0.219	0	Fibroblast	BDH2
KDELR1	0	0.616676	0.712	0.566	0	Fibroblast	KDELR1
ACVRL1	0	0.616601	0.374	0.065	0	Fibroblast	ACVRL1
PRSS12	0	0.614972	0.254	0.02	0	Fibroblast	PRSS12
PLAGL1	0	0.614282	0.355	0.174	0	Fibroblast	PLAGL1
ARID5B	0	0.61427	0.633	0.353	0	Fibroblast	ARID5B
CCBE1	0	0.612646	0.227	0.009	0	Fibroblast	CCBE1
PTPRS	0	0.611486	0.344	0.11	0	Fibroblast	PTPRS
ZNF521	0	0.610922	0.354	0.07	0	Fibroblast	ZNF521
PTH1R	0	0.610349	0.291	0.018	0	Fibroblast	PTH1R
CYP27A1	0	0.609709	0.376	0.1	0	Fibroblast	CYP27A1
COL15A1	0	0.608992	0.44	0.108	0	Fibroblast	COL15A1
SLC66A3	0	0.608265	0.449	0.186	0	Fibroblast	SLC66A3
DLC1	0	0.607411	0.535	0.236	0	Fibroblast	DLC1
CXXC5	0	0.606845	0.415	0.137	0	Fibroblast	CXXC5
GYPC	0	0.605222	0.515	0.192	0	Fibroblast	GYPC
ISM1	0	0.604802	0.23	0.016	0	Fibroblast	ISM1
GLDN	0	0.601762	0.286	0.038	0	Fibroblast	GLDN
SERINC1	0	0.600563	0.635	0.427	0	Fibroblast	SERINC1
RTL8C	0	0.600114	0.603	0.449	0	Fibroblast	RTL8C
DDR2	0	0.599009	0.352	0.074	0	Fibroblast	DDR2
ANG	0	0.597955	0.397	0.172	0	Fibroblast	ANG
LTBP1	0	0.596179	0.399	0.108	0	Fibroblast	LTBP1
RUNX1T1	0	0.595498	0.343	0.081	0	Fibroblast	RUNX1T1
ZCCHC24	0	0.595003	0.332	0.056	0	Fibroblast	ZCCHC24
MYDGF	0	0.594682	0.594	0.424	0	Fibroblast	MYDGF
RRAS	0	0.592409	0.597	0.275	0	Fibroblast	RRAS
HSP90B1	0	0.59178	0.764	0.634	0	Fibroblast	HSP90B1
LRPAP1	0	0.589255	0.565	0.379	0	Fibroblast	LRPAP1
FSTL3	0	0.589111	0.301	0.07	0	Fibroblast	FSTL3
CPXM1	0	0.588438	0.181	0.004	0	Fibroblast	CPXM1
TCF7L1	0	0.588024	0.371	0.108	0	Fibroblast	TCF7L1
ZFHX4	0	0.587662	0.27	0.049	0	Fibroblast	ZFHX4
CNTN1	0	0.587254	0.277	0.095	0	Fibroblast	CNTN1
SELENOF	0	0.586774	0.589	0.409	0	Fibroblast	SELENOF
ITM2B	0	0.586091	0.932	0.884	0	Fibroblast	ITM2B
GOLIM4	0	0.585944	0.405	0.189	0	Fibroblast	GOLIM4
LSAMP	0	0.585307	0.238	0.044	0	Fibroblast	LSAMP
SGCB	0	0.585184	0.424	0.158	0	Fibroblast	SGCB
PIGT	0	0.583398	0.486	0.298	0	Fibroblast	PIGT
PEAK1	0	0.582568	0.441	0.229	0	Fibroblast	PEAK1
RCN1	0	0.580231	0.442	0.172	0	Fibroblast	RCN1
ABHD14A	0	0.579902	0.352	0.092	0	Fibroblast	ABHD14A
TPBG	0	0.579113	0.346	0.175	0	Fibroblast	TPBG
UAP1	0	0.578205	0.315	0.13	0	Fibroblast	UAP1
PLBD2	0	0.57615	0.354	0.112	0	Fibroblast	PLBD2
FREM1	0	0.575827	0.23	0.019	0	Fibroblast	FREM1
ARHGAP21	0	0.575652	0.391	0.139	0	Fibroblast	ARHGAP21
EBF1	0	0.575302	0.476	0.181	0	Fibroblast	EBF1
LMAN1	0	0.574998	0.545	0.359	0	Fibroblast	LMAN1
OMD	0	0.573015	0.246	0.012	0	Fibroblast	OMD
PALM	0	0.572934	0.316	0.067	0	Fibroblast	PALM
PTGES	0	0.570112	0.34	0.168	0	Fibroblast	PTGES
NPC2	0	0.569942	0.742	0.602	0	Fibroblast	NPC2
BNC2	0	0.567965	0.199	0.05	0	Fibroblast	BNC2
CCNI	0	0.567048	0.821	0.719	0	Fibroblast	CCNI
FYN	0	0.564381	0.494	0.183	0	Fibroblast	FYN
HEXA	0	0.562245	0.465	0.23	0	Fibroblast	HEXA
GSTM2	0	0.561087	0.439	0.227	0	Fibroblast	GSTM2
TMBIM4	0	0.560468	0.683	0.53	0	Fibroblast	TMBIM4
RAI2	0	0.55993	0.319	0.048	0	Fibroblast	RAI2
SLC43A3	0	0.559254	0.346	0.084	0	Fibroblast	SLC43A3
TLE5	0	0.55825	0.696	0.526	0	Fibroblast	TLE5
TMEM109	0	0.557538	0.579	0.393	0	Fibroblast	TMEM109
INHBA	0	0.557307	0.239	0.033	0	Fibroblast	INHBA
PRR5	0	0.555747	0.333	0.096	0	Fibroblast	PRR5
MT-ND4L	0	0.555629	0.972	0.92	0	Fibroblast	MT-ND4L
TNFAIP2	0	0.554731	0.37	0.169	0	Fibroblast	TNFAIP2
STC2	0	0.554136	0.123	0.008	0	Fibroblast	STC2
SNAI2	0	0.554052	0.321	0.141	0	Fibroblast	SNAI2
OS9	0	0.553717	0.599	0.451	0	Fibroblast	OS9
RAB3IL1	0	0.553365	0.303	0.038	0	Fibroblast	RAB3IL1
CERS2	0	0.551511	0.42	0.15	0	Fibroblast	CERS2
ST3GAL4	0	0.549336	0.345	0.058	0	Fibroblast	ST3GAL4
BHLHE41	0	0.54799	0.258	0.047	0	Fibroblast	BHLHE41
TRAM1	0	0.545357	0.579	0.405	0	Fibroblast	TRAM1
NTRK2	0	0.544987	0.425	0.179	0	Fibroblast	NTRK2
IFITM2	0	0.543948	0.832	0.437	0	Fibroblast	IFITM2
IAH1	0	0.542756	0.474	0.244	0	Fibroblast	IAH1
SH3BP5	0	0.542726	0.422	0.154	0	Fibroblast	SH3BP5
ATRAID	0	0.541779	0.647	0.502	0	Fibroblast	ATRAID
FARP1	0	0.541771	0.33	0.094	0	Fibroblast	FARP1
AKR1C1	0	0.541728	0.303	0.123	0	Fibroblast	AKR1C1
DPYD	0	0.540489	0.453	0.186	0	Fibroblast	DPYD
PKD1	0	0.540415	0.373	0.179	0	Fibroblast	PKD1
LMF2	0	0.540131	0.449	0.208	0	Fibroblast	LMF2
CPED1	0	0.539455	0.325	0.076	0	Fibroblast	CPED1
SSR2	0	0.539395	0.719	0.597	0	Fibroblast	SSR2
PHLDB1	0	0.538395	0.325	0.089	0	Fibroblast	PHLDB1
CHRDL1	0	0.538078	0.204	0.024	0	Fibroblast	CHRDL1
NAV1	0	0.5369	0.358	0.168	0	Fibroblast	NAV1
MT-CYB	0	0.536604	0.986	0.947	0	Fibroblast	MT-CYB
CDK14	0	0.536067	0.271	0.059	0	Fibroblast	CDK14
RABAC1	0	0.535195	0.772	0.652	0	Fibroblast	RABAC1
HIBADH	0	0.534558	0.397	0.151	0	Fibroblast	HIBADH
AKR1B1	0	0.531305	0.398	0.136	0	Fibroblast	AKR1B1
COX7A1	0	0.530452	0.536	0.201	0	Fibroblast	COX7A1
FAM180A	0	0.529002	0.226	0.01	0	Fibroblast	FAM180A
FMO1	0	0.528526	0.187	0.011	0	Fibroblast	FMO1
IL6ST	0	0.521188	0.564	0.303	0	Fibroblast	IL6ST
C1QTNF2	0	0.521138	0.3	0.063	0	Fibroblast	C1QTNF2
GUSB	0	0.520824	0.405	0.174	0	Fibroblast	GUSB
MORF4L1	0	0.51938	0.745	0.603	0	Fibroblast	MORF4L1
PCDH18	0	0.519308	0.244	0.027	0	Fibroblast	PCDH18
GABARAP	0	0.518098	0.854	0.79	0	Fibroblast	GABARAP
TP53I13	0	0.518	0.403	0.198	0	Fibroblast	TP53I13
HEBP1	0	0.516844	0.557	0.381	0	Fibroblast	HEBP1
FLT3LG	0	0.516619	0.333	0.096	0	Fibroblast	FLT3LG
MEG8	0	0.516253	0.187	0.011	0	Fibroblast	MEG8
NTAN1	0	0.516066	0.443	0.261	0	Fibroblast	NTAN1
JAM3	0	0.515565	0.297	0.066	0	Fibroblast	JAM3
CREB3L1	0	0.514596	0.227	0.01	0	Fibroblast	CREB3L1
GAS7	0	0.513625	0.409	0.155	0	Fibroblast	GAS7
ITGA11	0	0.513145	0.209	0.014	0	Fibroblast	ITGA11
ANXA6	0	0.510633	0.508	0.181	0	Fibroblast	ANXA6
CD276	0	0.510278	0.291	0.076	0	Fibroblast	CD276
ADCY2	0	0.509864	0.219	0.022	0	Fibroblast	ADCY2
LEPROT	0	0.509091	0.551	0.365	0	Fibroblast	LEPROT
MAGI2	0	0.509087	0.312	0.117	0	Fibroblast	MAGI2
GLT8D1	0	0.508317	0.356	0.129	0	Fibroblast	GLT8D1
LRRC15	0	0.506237	0.191	0.005	0	Fibroblast	LRRC15
NFATC4	0	0.506033	0.256	0.043	0	Fibroblast	NFATC4
STEAP1	0	0.501696	0.23	0.012	0	Fibroblast	STEAP1
HAS2	0	0.501543	0.182	0.011	0	Fibroblast	HAS2
LDB2	0	0.498841	0.438	0.133	0	Fibroblast	LDB2
THBS3	0	0.498244	0.254	0.059	0	Fibroblast	THBS3
LRFN5	0	0.497647	0.196	0.009	0	Fibroblast	LRFN5
SERPINH1	0	0.496353	0.58	0.262	0	Fibroblast	SERPINH1
ANXA2	0	0.494962	0.935	0.864	0	Fibroblast	ANXA2
CRABP1	0	0.494818	0.135	0.014	0	Fibroblast	CRABP1
AC079298.3	0	0.493219	0.177	0.006	0	Fibroblast	AC079298.3
SNX7	0	0.492249	0.381	0.187	0	Fibroblast	SNX7
ZNF704	0	0.491641	0.374	0.148	0	Fibroblast	ZNF704
ZNF358	0	0.490181	0.407	0.216	0	Fibroblast	ZNF358
CEP126	0	0.487932	0.235	0.04	0	Fibroblast	CEP126
TUSC1	0	0.487677	0.415	0.208	0	Fibroblast	TUSC1
CD44	0	0.487462	0.795	0.655	0	Fibroblast	CD44
VCAM1	0	0.486815	0.199	0.034	0	Fibroblast	VCAM1
CAB39L	0	0.486018	0.295	0.119	0	Fibroblast	CAB39L
GAA	0	0.485909	0.349	0.137	0	Fibroblast	GAA
TGFBR1	0	0.484323	0.315	0.123	0	Fibroblast	TGFBR1
MVP	0	0.48347	0.417	0.224	0	Fibroblast	MVP
METTL7A	0	0.483408	0.292	0.11	0	Fibroblast	METTL7A
PTGER4	0	0.481657	0.296	0.082	0	Fibroblast	PTGER4
DAD1	0	0.481305	0.763	0.644	0	Fibroblast	DAD1
STEAP2	0	0.481149	0.221	0.026	0	Fibroblast	STEAP2
PLEKHF1	0	0.481039	0.28	0.085	0	Fibroblast	PLEKHF1
DIRAS3	0	0.47887	0.187	0.007	0	Fibroblast	DIRAS3
CHST14	0	0.477261	0.306	0.064	0	Fibroblast	CHST14
RNF130	0	0.474456	0.548	0.269	0	Fibroblast	RNF130
TSPAN11	0	0.473875	0.224	0.024	0	Fibroblast	TSPAN11
ANKRD35	0	0.473773	0.322	0.129	0	Fibroblast	ANKRD35
FST	0	0.473131	0.225	0.037	0	Fibroblast	FST
FOXD1	0	0.468776	0.171	0.021	0	Fibroblast	FOXD1
ATOH8	0	0.468773	0.245	0.036	0	Fibroblast	ATOH8
C1QTNF7	0	0.468576	0.189	0.02	0	Fibroblast	C1QTNF7
ASIP	0	0.465583	0.196	0.008	0	Fibroblast	ASIP
AR	0	0.463278	0.236	0.043	0	Fibroblast	AR
HOXA13	0	0.461724	0.231	0.029	0	Fibroblast	HOXA13
VAMP5	0	0.460942	0.492	0.183	0	Fibroblast	VAMP5
PCDHGC3	0	0.457502	0.24	0.056	0	Fibroblast	PCDHGC3
PKDCC	0	0.45556	0.218	0.032	0	Fibroblast	PKDCC
SESTD1	0	0.454874	0.312	0.105	0	Fibroblast	SESTD1
SPRY2	0	0.453875	0.255	0.091	0	Fibroblast	SPRY2
FAP	0	0.452658	0.189	0.007	0	Fibroblast	FAP
AC068888.1	0	0.452004	0.337	0.122	0	Fibroblast	AC068888.1
TMX4	0	0.451121	0.394	0.188	0	Fibroblast	TMX4
FAM92A	0	0.451064	0.266	0.046	0	Fibroblast	FAM92A
HSPG2	0	0.451043	0.57	0.237	0	Fibroblast	HSPG2
SRPX2	0	0.449146	0.185	0.008	0	Fibroblast	SRPX2
BX284613.2	0	0.447096	0.132	0.014	0	Fibroblast	BX284613.2
GLUL	0	0.447021	0.667	0.343	0	Fibroblast	GLUL
RHOBTB3	0	0.446988	0.32	0.104	0	Fibroblast	RHOBTB3
ADAMTS9-AS2	0	0.446623	0.333	0.135	0	Fibroblast	ADAMTS9-AS2
FUCA2	0	0.446116	0.335	0.141	0	Fibroblast	FUCA2
FXYD5	0	0.445731	0.688	0.308	0	Fibroblast	FXYD5
ARMCX1	0	0.44503	0.336	0.128	0	Fibroblast	ARMCX1
TMEM204	0	0.444499	0.328	0.091	0	Fibroblast	TMEM204
GNAS	0	0.443531	0.895	0.827	0	Fibroblast	GNAS
FAT4	0	0.442809	0.242	0.044	0	Fibroblast	FAT4
GHR	0	0.441021	0.217	0.05	0	Fibroblast	GHR
FERMT2	0	0.439747	0.431	0.161	0	Fibroblast	FERMT2
SLC39A13	0	0.439346	0.332	0.105	0	Fibroblast	SLC39A13
MRGPRF	0	0.439234	0.405	0.116	0	Fibroblast	MRGPRF
MCRIP1	0	0.439123	0.431	0.213	0	Fibroblast	MCRIP1
GXYLT2	0	0.437878	0.214	0.016	0	Fibroblast	GXYLT2
FBXL7	0	0.436509	0.274	0.088	0	Fibroblast	FBXL7
ACKR4	0	0.435743	0.168	0.012	0	Fibroblast	ACKR4
DNM3OS	0	0.435479	0.175	0.012	0	Fibroblast	DNM3OS
LMNA	0	0.434511	0.897	0.827	0	Fibroblast	LMNA
SORBS3	0	0.433146	0.597	0.379	0	Fibroblast	SORBS3
NME4	0	0.432901	0.482	0.263	0	Fibroblast	NME4
COL4A2	0	0.431603	0.531	0.206	0	Fibroblast	COL4A2
CLIP3	0	0.431508	0.258	0.043	0	Fibroblast	CLIP3
ZNF423	0	0.43003	0.24	0.041	0	Fibroblast	ZNF423
AOX1	0	0.429263	0.165	0.011	0	Fibroblast	AOX1
C2	0	0.428261	0.186	0.017	0	Fibroblast	C2
ADAMTS10	0	0.428186	0.25	0.057	0	Fibroblast	ADAMTS10
MT-ND1	0	0.42729	0.972	0.927	0	Fibroblast	MT-ND1
TBX15	0	0.424866	0.181	0.025	0	Fibroblast	TBX15
DAAM2	0	0.422219	0.258	0.062	0	Fibroblast	DAAM2
NAGLU	0	0.421404	0.308	0.118	0	Fibroblast	NAGLU
VSTM4	0	0.42112	0.24	0.049	0	Fibroblast	VSTM4
BASP1	0	0.420872	0.276	0.08	0	Fibroblast	BASP1
FAM20C	0	0.419258	0.262	0.096	0	Fibroblast	FAM20C
P3H1	0	0.418837	0.268	0.076	0	Fibroblast	P3H1
ITGB1	0	0.418193	0.71	0.429	0	Fibroblast	ITGB1
PDPN	0	0.416409	0.195	0.018	0	Fibroblast	PDPN
QPCT	0	0.416344	0.312	0.06	0	Fibroblast	QPCT
COL4A1	0	0.416038	0.405	0.161	0	Fibroblast	COL4A1
PDE4DIP	0	0.415635	0.324	0.129	0	Fibroblast	PDE4DIP
TTC28	0	0.414608	0.338	0.122	0	Fibroblast	TTC28
KITLG	0	0.414006	0.259	0.07	0	Fibroblast	KITLG
RUNX1	0	0.413113	0.291	0.095	0	Fibroblast	RUNX1
PDZRN3	0	0.41266	0.238	0.071	0	Fibroblast	PDZRN3
IL15RA	0	0.411746	0.218	0.046	0	Fibroblast	IL15RA
CALHM2	0	0.41174	0.307	0.08	0	Fibroblast	CALHM2
HNMT	0	0.411648	0.289	0.068	0	Fibroblast	HNMT
CAVIN1	0	0.409958	0.713	0.452	0	Fibroblast	CAVIN1
OLFML2B	0	0.404762	0.329	0.102	0	Fibroblast	OLFML2B
POGLUT3	0	0.404244	0.256	0.098	0	Fibroblast	POGLUT3
DKK2	0	0.403961	0.144	0.007	0	Fibroblast	DKK2
CILP2	0	0.403593	0.1	0.007	0	Fibroblast	CILP2
P3H3	0	0.40148	0.227	0.047	0	Fibroblast	P3H3
FBLN7	0	0.400548	0.234	0.041	0	Fibroblast	FBLN7
MFGE8	0	0.400391	0.625	0.398	0	Fibroblast	MFGE8
SOBP	0	0.400107	0.205	0.034	0	Fibroblast	SOBP
PAPPA	0	0.398736	0.147	0.019	0	Fibroblast	PAPPA
KDELR3	0	0.398111	0.214	0.026	0	Fibroblast	KDELR3
C1RL	0	0.395966	0.232	0.073	0	Fibroblast	C1RL
NECTIN3	0	0.394257	0.219	0.038	0	Fibroblast	NECTIN3
UCHL1	0	0.388283	0.175	0.024	0	Fibroblast	UCHL1
TMSB10	0	0.3881	0.95	0.916	0	Fibroblast	TMSB10
TAFA5	0	0.386391	0.203	0.02	0	Fibroblast	TAFA5
GPR153	0	0.386111	0.213	0.07	0	Fibroblast	GPR153
HIC1	0	0.381395	0.201	0.037	0	Fibroblast	HIC1
LMO7-AS1	0	0.380348	0.186	0.016	0	Fibroblast	LMO7-AS1
DST	0	0.378875	0.613	0.357	0	Fibroblast	DST
IGSF10	0	0.378779	0.147	0.01	0	Fibroblast	IGSF10
ENPP2	0	0.377923	0.246	0.049	0	Fibroblast	ENPP2
SAMHD1	0	0.375841	0.341	0.102	0	Fibroblast	SAMHD1
PRR16	0	0.375692	0.165	0.022	0	Fibroblast	PRR16
SSBP4	0	0.374171	0.397	0.188	0	Fibroblast	SSBP4
ANKFN1	0	0.374149	0.133	0.01	0	Fibroblast	ANKFN1
FAXDC2	0	0.374098	0.224	0.047	0	Fibroblast	FAXDC2
NUMBL	0	0.373402	0.212	0.06	0	Fibroblast	NUMBL
CMBL	0	0.372965	0.199	0.021	0	Fibroblast	CMBL
KCTD12	0	0.370727	0.371	0.13	0	Fibroblast	KCTD12
TNS3	0	0.369638	0.244	0.063	0	Fibroblast	TNS3
AL031599.1	0	0.36933	0.136	0.006	0	Fibroblast	AL031599.1
HOXA10	0	0.368473	0.221	0.041	0	Fibroblast	HOXA10
DCHS1	0	0.366924	0.2	0.031	0	Fibroblast	DCHS1
ADAMTSL4	0	0.366099	0.169	0.025	0	Fibroblast	ADAMTSL4
IFI6	0	0.366059	0.282	0.087	0	Fibroblast	IFI6
ADAMTS5	0	0.365197	0.192	0.034	0	Fibroblast	ADAMTS5
FZD10-AS1	0	0.365111	0.193	0.039	0	Fibroblast	FZD10-AS1
CHRD	0	0.364428	0.201	0.025	0	Fibroblast	CHRD
CDO1	0	0.364202	0.124	0.018	0	Fibroblast	CDO1
KIRREL1	0	0.362382	0.258	0.074	0	Fibroblast	KIRREL1
IL17D	0	0.358719	0.183	0.014	0	Fibroblast	IL17D
KANK2	0	0.35782	0.369	0.125	0	Fibroblast	KANK2
SYNE3	0	0.356827	0.228	0.061	0	Fibroblast	SYNE3
JCAD	0	0.355401	0.231	0.058	0	Fibroblast	JCAD
RAB32	0	0.35522	0.367	0.13	0	Fibroblast	RAB32
CYP4V2	0	0.355178	0.249	0.066	0	Fibroblast	CYP4V2
C1QTNF5	0	0.353797	0.214	0.045	0	Fibroblast	C1QTNF5
PLAAT4	0	0.353195	0.237	0.065	0	Fibroblast	PLAAT4
MAGEH1	0	0.352883	0.289	0.101	0	Fibroblast	MAGEH1
RASSF8	0	0.35035	0.197	0.047	0	Fibroblast	RASSF8
MICU3	0	0.350219	0.259	0.086	0	Fibroblast	MICU3
CRYL1	0	0.348143	0.32	0.13	0	Fibroblast	CRYL1
ZEB2	0	0.346091	0.563	0.211	0	Fibroblast	ZEB2
LINC02381	0	0.345591	0.235	0.058	0	Fibroblast	LINC02381
CNRIP1	0	0.345256	0.343	0.108	0	Fibroblast	CNRIP1
PRICKLE2	0	0.343717	0.192	0.043	0	Fibroblast	PRICKLE2
AC124852.1	0	0.343698	0.186	0.041	0	Fibroblast	AC124852.1
CNTN3	0	0.340631	0.14	0.011	0	Fibroblast	CNTN3
PTGIR	0	0.338334	0.172	0.028	0	Fibroblast	PTGIR
CALD1	0	0.338321	0.86	0.542	0	Fibroblast	CALD1
CYSTM1	0	0.337636	0.539	0.29	0	Fibroblast	CYSTM1
GALNT16	0	0.336483	0.209	0.049	0	Fibroblast	GALNT16
TBX5	0	0.336197	0.115	0.007	0	Fibroblast	TBX5
IFIT1	0	0.335708	0.187	0.034	0	Fibroblast	IFIT1
FAM107A	0	0.335564	0.211	0.046	0	Fibroblast	FAM107A
LRRC75B	0	0.335378	0.212	0.056	0	Fibroblast	LRRC75B
ROR2	0	0.334905	0.134	0.007	0	Fibroblast	ROR2
ADGRD1	0	0.334823	0.132	0.008	0	Fibroblast	ADGRD1
ARHGEF10	0	0.334421	0.225	0.071	0	Fibroblast	ARHGEF10
BAG2	0	0.332935	0.224	0.052	0	Fibroblast	BAG2
SEMA3D	0	0.332652	0.15	0.015	0	Fibroblast	SEMA3D
NBEA	0	0.330378	0.208	0.051	0	Fibroblast	NBEA
GREM2	0	0.32784	0.118	0.006	0	Fibroblast	GREM2
GOLM1	0	0.324534	0.19	0.033	0	Fibroblast	GOLM1
FUT8	0	0.324439	0.234	0.073	0	Fibroblast	FUT8
FEZ1	0	0.324426	0.255	0.074	0	Fibroblast	FEZ1
BX322234.1	0	0.321169	0.144	0.016	0	Fibroblast	BX322234.1
DOK6	0	0.320472	0.17	0.031	0	Fibroblast	DOK6
RETREG1	0	0.320327	0.193	0.037	0	Fibroblast	RETREG1
AKT3	0	0.317365	0.427	0.184	0	Fibroblast	AKT3
LRP3	0	0.316827	0.192	0.054	0	Fibroblast	LRP3
SDCBP	0	0.314863	0.6	0.36	0	Fibroblast	SDCBP
HSD17B11	0	0.313742	0.328	0.119	0	Fibroblast	HSD17B11
PRDM8	0	0.312583	0.143	0.011	0	Fibroblast	PRDM8
TSPAN8	0	0.312067	0.128	0.021	0	Fibroblast	TSPAN8
PLXNA4	0	0.311518	0.133	0.02	0	Fibroblast	PLXNA4
LINC02762	0	0.310896	0.187	0.034	0	Fibroblast	LINC02762
COL13A1	0	0.310589	0.167	0.032	0	Fibroblast	COL13A1
PLXDC1	0	0.309415	0.168	0.022	0	Fibroblast	PLXDC1
SLC39A14	0	0.309029	0.161	0.035	0	Fibroblast	SLC39A14
MITF	0	0.308789	0.328	0.093	0	Fibroblast	MITF
SOCS2	0	0.308002	0.227	0.053	0	Fibroblast	SOCS2
GSTM1	0	0.307911	0.232	0.075	0	Fibroblast	GSTM1
ADIRF	0	0.307795	0.883	0.536	0	Fibroblast	ADIRF
CHST7	0	0.307315	0.172	0.038	0	Fibroblast	CHST7
ADAMTS12	0	0.3071	0.163	0.024	0	Fibroblast	ADAMTS12
LIX1L	0	0.3062	0.288	0.107	0	Fibroblast	LIX1L
ACSS3	0	0.305654	0.155	0.022	0	Fibroblast	ACSS3
TRPC1	0	0.30431	0.17	0.042	0	Fibroblast	TRPC1
PAK3	0	0.303406	0.118	0.011	0	Fibroblast	PAK3
AC007920.2	0	0.302522	0.124	0.007	0	Fibroblast	AC007920.2
RSPO4	0	0.301663	0.105	0.008	0	Fibroblast	RSPO4
SHISA4	0	0.299694	0.247	0.074	0	Fibroblast	SHISA4
TGFB3	0	0.298513	0.147	0.025	0	Fibroblast	TGFB3
MCOLN3	0	0.298204	0.139	0.013	0	Fibroblast	MCOLN3
SLC2A10	0	0.296166	0.15	0.014	0	Fibroblast	SLC2A10
TBX4	0	0.29547	0.134	0.01	0	Fibroblast	TBX4
SIM1	0	0.295026	0.124	0.004	0	Fibroblast	SIM1
TGFB1I1	0	0.292605	0.49	0.215	0	Fibroblast	TGFB1I1
CTSO	0	0.291947	0.204	0.06	0	Fibroblast	CTSO
TSHZ3	0	0.290484	0.128	0.02	0	Fibroblast	TSHZ3
CMKLR1	0	0.289835	0.125	0.019	0	Fibroblast	CMKLR1
SECTM1	0	0.2892	0.163	0.034	0	Fibroblast	SECTM1
ENPP1	0	0.284991	0.116	0.011	0	Fibroblast	ENPP1
TNFRSF11B	0	0.284406	0.105	0.01	0	Fibroblast	TNFRSF11B
SLC16A2	0	0.28189	0.155	0.028	0	Fibroblast	SLC16A2
FGF2	0	0.281363	0.183	0.037	0	Fibroblast	FGF2
RIPOR3	0	0.280782	0.121	0.011	0	Fibroblast	RIPOR3
METTL24	0	0.280442	0.129	0.009	0	Fibroblast	METTL24
LRRC2	0	0.279848	0.132	0.005	0	Fibroblast	LRRC2
XPNPEP2	0	0.279751	0.126	0.004	0	Fibroblast	XPNPEP2
LINC01436	0	0.278991	0.104	0.006	0	Fibroblast	LINC01436
IFI35	0	0.277839	0.241	0.078	0	Fibroblast	IFI35
AC010226.1	0	0.276544	0.177	0.041	0	Fibroblast	AC010226.1
LHFPL2	0	0.275998	0.166	0.034	0	Fibroblast	LHFPL2
OGN	0	0.275884	0.103	0.008	0	Fibroblast	OGN
CORO2B	0	0.274104	0.135	0.011	0	Fibroblast	CORO2B
RASSF8-AS1	0	0.273666	0.142	0.025	0	Fibroblast	RASSF8-AS1
NTNG1	0	0.272654	0.103	0.008	0	Fibroblast	NTNG1
LPIN2	0	0.271727	0.212	0.056	0	Fibroblast	LPIN2
RNF175	0	0.270823	0.123	0.003	0	Fibroblast	RNF175
HAND2	0	0.270073	0.135	0.013	0	Fibroblast	HAND2
SYDE1	0	0.269322	0.207	0.059	0	Fibroblast	SYDE1
GRIA3	0	0.268855	0.128	0.01	0	Fibroblast	GRIA3
HLX	0	0.268485	0.165	0.033	0	Fibroblast	HLX
ATP8B2	0	0.268288	0.178	0.043	0	Fibroblast	ATP8B2
INHBB	0	0.266787	0.146	0.025	0	Fibroblast	INHBB
HSPB3	0	0.260719	0.104	0.009	0	Fibroblast	HSPB3
GLIS2	0	0.259276	0.156	0.034	0	Fibroblast	GLIS2
TMEM200B	0	0.259113	0.157	0.029	0	Fibroblast	TMEM200B
COL24A1	0	0.257768	0.108	0.011	0	Fibroblast	COL24A1
MMP19	0	0.257759	0.125	0.009	0	Fibroblast	MMP19
SHOX2	0	0.254816	0.142	0.024	0	Fibroblast	SHOX2
F2RL2	0	0.253928	0.105	0.003	0	Fibroblast	F2RL2
F13A1	0	0.251678	0.174	0.03	0	Fibroblast	F13A1
DHRS7	2.71297e-307	0.452333	0.569	0.379	7.78785e-303	Fibroblast	DHRS7
MAGED2	3.15156e-307	0.479755	0.613	0.425	9.04686e-303	Fibroblast	MAGED2
TFDP2	8.54724e-306	0.530444	0.419	0.238	2.45357e-301	Fibroblast	TFDP2
IKBIP	1.18091e-305	0.321892	0.278	0.107	3.38993e-301	Fibroblast	IKBIP
CAMK2N1	1.55715e-305	0.351399	0.308	0.126	4.46994e-301	Fibroblast	CAMK2N1
AXIN2	6.15819e-305	0.461336	0.227	0.08	1.76777e-300	Fibroblast	AXIN2
CHPT1	7.60827e-305	0.395819	0.39	0.199	2.18403e-300	Fibroblast	CHPT1
VAT1	2.17469e-304	0.561342	0.6	0.423	6.24266e-300	Fibroblast	VAT1
SQSTM1	3.16451e-304	0.383294	0.816	0.722	9.08404e-300	Fibroblast	SQSTM1
TRAM2	3.94582e-304	0.278483	0.171	0.043	1.13269e-299	Fibroblast	TRAM2
MRAS	4.18821e-304	0.371116	0.166	0.041	1.20227e-299	Fibroblast	MRAS
SH3D19	4.75373e-304	0.592675	0.473	0.297	1.36461e-299	Fibroblast	SH3D19
ESD	5.83453e-303	0.471771	0.614	0.438	1.67486e-298	Fibroblast	ESD
DSEL	1.13601e-302	0.342066	0.207	0.067	3.26102e-298	Fibroblast	DSEL
SFXN3	2.53713e-302	0.366853	0.266	0.104	7.28308e-298	Fibroblast	SFXN3
FBXO17	1.22487e-301	0.378402	0.265	0.104	3.51611e-297	Fibroblast	FBXO17
CZIB	4.03744e-301	0.482462	0.456	0.274	1.15899e-296	Fibroblast	CZIB
PIP4P2	5.67188e-301	0.380079	0.305	0.133	1.62817e-296	Fibroblast	PIP4P2
TMEM263	7.98608e-300	0.325101	0.253	0.094	2.29248e-295	Fibroblast	TMEM263
DSE	8.25647e-300	0.543162	0.353	0.181	2.3701e-295	Fibroblast	DSE
CCPG1	5.42841e-299	0.503497	0.412	0.23	1.55828e-294	Fibroblast	CCPG1
TBC1D2B	5.92334e-299	0.410388	0.301	0.13	1.70035e-294	Fibroblast	TBC1D2B
SLC39A8	1.18295e-297	0.407071	0.214	0.071	3.39579e-293	Fibroblast	SLC39A8
SH3PXD2B	3.32163e-297	0.429655	0.274	0.112	9.53508e-293	Fibroblast	SH3PXD2B
GFPT2	5.34653e-297	0.263608	0.13	0.026	1.53477e-292	Fibroblast	GFPT2
MT-ND3	1.06378e-292	0.430188	0.977	0.941	3.05369e-288	Fibroblast	MT-ND3
PLOD3	3.09252e-291	0.261776	0.225	0.074	8.87738e-287	Fibroblast	PLOD3
STMN3	3.31683e-291	0.36365	0.262	0.103	9.52128e-287	Fibroblast	STMN3
EDIL3	6.0222e-291	0.553228	0.227	0.08	1.72873e-286	Fibroblast	EDIL3
SUGCT	6.14504e-291	0.333542	0.163	0.042	1.764e-286	Fibroblast	SUGCT
CAPN2	1.06639e-289	0.46409	0.479	0.283	3.06118e-285	Fibroblast	CAPN2
KDELR2	4.7222e-289	0.550917	0.558	0.413	1.35555e-284	Fibroblast	KDELR2
TYMP	5.07537e-288	0.573347	0.393	0.21	1.45694e-283	Fibroblast	TYMP
GLI2	6.96045e-288	0.286134	0.132	0.028	1.99807e-283	Fibroblast	GLI2
CH25H	1.9899e-287	0.34542	0.139	0.03	5.71219e-283	Fibroblast	CH25H
ARMCX2	3.97891e-287	0.250942	0.178	0.05	1.14219e-282	Fibroblast	ARMCX2
ATP10A	3.99673e-286	0.274578	0.168	0.044	1.1473e-281	Fibroblast	ATP10A
BIN1	1.30075e-285	0.315721	0.235	0.085	3.73394e-281	Fibroblast	BIN1
KHDRBS3	2.01342e-285	0.327404	0.258	0.098	5.77971e-281	Fibroblast	KHDRBS3
ZNF428	2.237e-285	0.392786	0.48	0.286	6.42152e-281	Fibroblast	ZNF428
HM13	9.74969e-285	0.507689	0.567	0.419	2.79875e-280	Fibroblast	HM13
TNFRSF1A	3.18175e-284	0.503188	0.526	0.354	9.13354e-280	Fibroblast	TNFRSF1A
MGST3	6.87386e-284	0.343019	0.785	0.632	1.97321e-279	Fibroblast	MGST3
CDC42EP2	2.31503e-282	0.345194	0.177	0.05	6.64552e-278	Fibroblast	CDC42EP2
TGFB2	2.60971e-282	0.276664	0.137	0.03	7.49143e-278	Fibroblast	TGFB2
CASC4	1.19582e-281	0.465271	0.385	0.208	3.43271e-277	Fibroblast	CASC4
MEDAG	2.00148e-281	0.258566	0.112	0.019	5.74546e-277	Fibroblast	MEDAG
GLI3	3.75234e-281	0.535889	0.35	0.183	1.07715e-276	Fibroblast	GLI3
MGAT1	7.84338e-281	0.436454	0.466	0.294	2.25152e-276	Fibroblast	MGAT1
SVIL	2.4588e-280	0.583963	0.566	0.4	7.05824e-276	Fibroblast	SVIL
TMEM14A	4.15805e-280	0.397619	0.377	0.197	1.19361e-275	Fibroblast	TMEM14A
ARHGAP12	6.94935e-280	0.428424	0.325	0.157	1.99488e-275	Fibroblast	ARHGAP12
CALM2	2.35372e-279	0.272694	0.859	0.766	6.75659e-275	Fibroblast	CALM2
DYNC2H1	3.36451e-278	0.442784	0.264	0.109	9.65816e-274	Fibroblast	DYNC2H1
CRYAB	6.11457e-277	0.734642	0.656	0.453	1.75525e-272	Fibroblast	CRYAB
ZFPM2	3.30206e-276	0.31042	0.201	0.063	9.47889e-272	Fibroblast	ZFPM2
AKAP12	6.72712e-275	0.288448	0.237	0.083	1.93109e-270	Fibroblast	AKAP12
SEC62	7.63171e-275	0.422356	0.675	0.535	2.19076e-270	Fibroblast	SEC62
LTBP2	4.43971e-274	0.383609	0.149	0.037	1.27446e-269	Fibroblast	LTBP2
PSD3	1.71823e-273	0.624759	0.395	0.227	4.93235e-269	Fibroblast	PSD3
SERTAD4-AS1	2.55508e-273	0.295405	0.212	0.071	7.3346e-269	Fibroblast	SERTAD4-AS1
AC245297.3	2.89419e-273	0.290418	0.256	0.1	8.30807e-269	Fibroblast	AC245297.3
ANXA11	5.06136e-273	0.407582	0.619	0.436	1.45291e-268	Fibroblast	ANXA11
GNPTG	5.97444e-272	0.466855	0.515	0.362	1.71502e-267	Fibroblast	GNPTG
LGALS3BP	1.84959e-269	0.520514	0.302	0.139	5.30943e-265	Fibroblast	LGALS3BP
PLPP1	3.74236e-269	0.372517	0.553	0.377	1.07428e-264	Fibroblast	PLPP1
ZYX	5.06588e-269	0.451796	0.607	0.421	1.45421e-264	Fibroblast	ZYX
RASD1	7.79648e-269	0.854741	0.354	0.188	2.23806e-264	Fibroblast	RASD1
EIF1	5.51285e-268	0.315734	0.936	0.924	1.58252e-263	Fibroblast	EIF1
EPB41L3	3.58689e-267	0.267539	0.217	0.075	1.02965e-262	Fibroblast	EPB41L3
ATP6V0E1	1.49871e-266	0.430872	0.693	0.573	4.30219e-262	Fibroblast	ATP6V0E1
TLE2	1.87994e-265	0.312566	0.179	0.055	5.39656e-261	Fibroblast	TLE2
SRI	3.33606e-265	0.470848	0.637	0.492	9.57649e-261	Fibroblast	SRI
RNF24	6.33349e-265	0.529767	0.334	0.175	1.81809e-260	Fibroblast	RNF24
PDIA3	9.20541e-265	0.500072	0.696	0.581	2.6425e-260	Fibroblast	PDIA3
MT-ATP6	1.6814e-264	0.394814	0.977	0.938	4.82663e-260	Fibroblast	MT-ATP6
CD109	1.75105e-264	0.575097	0.413	0.245	5.02655e-260	Fibroblast	CD109
ZBTB47	1.74992e-263	0.272182	0.179	0.055	5.02332e-259	Fibroblast	ZBTB47
NLGN2	7.31738e-262	0.285171	0.161	0.045	2.10053e-257	Fibroblast	NLGN2
MIR4435-2HG	1.72448e-261	0.293402	0.271	0.11	4.9503e-257	Fibroblast	MIR4435-2HG
ZDHHC1	1.85238e-261	0.467184	0.33	0.174	5.31744e-257	Fibroblast	ZDHHC1
TNS2	3.89275e-261	0.269171	0.331	0.142	1.11745e-256	Fibroblast	TNS2
ARL2	8.03313e-261	0.500464	0.624	0.496	2.30599e-256	Fibroblast	ARL2
IFI16	1.21627e-260	0.349733	0.475	0.275	3.49142e-256	Fibroblast	IFI16
ANXA4	5.18247e-260	0.638967	0.607	0.481	1.48768e-255	Fibroblast	ANXA4
NAAA	7.87954e-259	0.422789	0.343	0.182	2.2619e-254	Fibroblast	NAAA
C11orf24	6.26387e-258	0.356856	0.269	0.118	1.79811e-253	Fibroblast	C11orf24
ZNF503	1.30402e-257	0.4285	0.318	0.159	3.74332e-253	Fibroblast	ZNF503
TWSG1	4.98084e-257	0.371266	0.313	0.147	1.4298e-252	Fibroblast	TWSG1
AHRR	5.28788e-257	0.262651	0.135	0.032	1.51794e-252	Fibroblast	AHRR
SMIM3	2.2374e-255	0.279632	0.224	0.081	6.42268e-251	Fibroblast	SMIM3
TCIRG1	3.15868e-255	0.253377	0.288	0.123	9.06729e-251	Fibroblast	TCIRG1
SLC35B2	7.74541e-255	0.367666	0.32	0.161	2.2234e-250	Fibroblast	SLC35B2
FAM3C	4.16495e-254	0.508119	0.43	0.272	1.19559e-249	Fibroblast	FAM3C
TAFA2	5.90654e-254	0.310641	0.148	0.04	1.69553e-249	Fibroblast	TAFA2
CHPF	3.28369e-253	0.539481	0.318	0.167	9.42616e-249	Fibroblast	CHPF
TUSC3	4.40745e-253	0.394306	0.267	0.118	1.2652e-248	Fibroblast	TUSC3
USP53	5.93876e-253	0.602785	0.395	0.234	1.70478e-248	Fibroblast	USP53
CREB5	1.54653e-252	0.335328	0.254	0.103	4.43946e-248	Fibroblast	CREB5
PRNP	1.67594e-252	0.328599	0.651	0.497	4.81095e-248	Fibroblast	PRNP
NHSL2	2.00164e-252	0.280409	0.159	0.044	5.74589e-248	Fibroblast	NHSL2
DPP4	1.56524e-250	0.275407	0.133	0.033	4.49318e-246	Fibroblast	DPP4
TGOLN2	1.94683e-250	0.427094	0.473	0.301	5.58856e-246	Fibroblast	TGOLN2
MT-ND2	1.4727e-249	0.321708	0.963	0.916	4.22753e-245	Fibroblast	MT-ND2
JUND	3.95081e-249	0.392802	0.872	0.814	1.13412e-244	Fibroblast	JUND
C5orf56	1.81598e-248	0.276212	0.241	0.093	5.21294e-244	Fibroblast	C5orf56
MT-ND4	1.9725e-248	0.342647	0.961	0.919	5.66227e-244	Fibroblast	MT-ND4
CDC14B	2.26974e-248	0.345627	0.244	0.099	6.51551e-244	Fibroblast	CDC14B
AHNAK	2.29109e-248	0.536127	0.941	0.876	6.57681e-244	Fibroblast	AHNAK
DDOST	3.72844e-248	0.458352	0.619	0.492	1.07028e-243	Fibroblast	DDOST
PLCL2	3.13246e-247	0.254285	0.171	0.05	8.99204e-243	Fibroblast	PLCL2
CBLB	2.06026e-246	0.271001	0.281	0.118	5.91419e-242	Fibroblast	CBLB
TACC1	2.36423e-246	0.29022	0.548	0.326	6.78676e-242	Fibroblast	TACC1
DIXDC1	3.1459e-245	0.275666	0.245	0.097	9.03061e-241	Fibroblast	DIXDC1
NLGN1	4.5857e-245	0.29644	0.1	0.017	1.31637e-240	Fibroblast	NLGN1
QSOX1	1.16983e-244	0.384976	0.366	0.201	3.35811e-240	Fibroblast	QSOX1
GINM1	3.52195e-244	0.455134	0.545	0.402	1.01101e-239	Fibroblast	GINM1
SGIP1	9.67034e-244	0.263177	0.172	0.052	2.77597e-239	Fibroblast	SGIP1
GPX7	1.49923e-242	0.25437	0.187	0.065	4.30368e-238	Fibroblast	GPX7
ABCA1	4.281e-242	0.323284	0.205	0.075	1.2289e-237	Fibroblast	ABCA1
CC2D2A	6.50648e-242	0.312948	0.184	0.061	1.86775e-237	Fibroblast	CC2D2A
IL1R1	7.46043e-241	0.391363	0.338	0.175	2.14159e-236	Fibroblast	IL1R1
DYNC2LI1	3.49425e-240	0.402607	0.27	0.128	1.00306e-235	Fibroblast	DYNC2LI1
MYLIP	4.89993e-240	0.439808	0.366	0.203	1.40658e-235	Fibroblast	MYLIP
PROS1	2.6215e-239	0.533302	0.405	0.25	7.52527e-235	Fibroblast	PROS1
SMARCA1	3.83865e-239	0.32817	0.228	0.091	1.10192e-234	Fibroblast	SMARCA1
SEC11A	6.47833e-238	0.435683	0.63	0.51	1.85967e-233	Fibroblast	SEC11A
PKD2	1.40158e-237	0.385817	0.275	0.127	4.02339e-233	Fibroblast	PKD2
COPRS	2.02072e-235	0.465071	0.485	0.343	5.80068e-231	Fibroblast	COPRS
NME3	3.34829e-234	0.417384	0.592	0.428	9.61159e-230	Fibroblast	NME3
NDUFAF3	4.73312e-234	0.397673	0.505	0.355	1.35869e-229	Fibroblast	NDUFAF3
FAM110B	1.15648e-233	0.261079	0.164	0.05	3.31978e-229	Fibroblast	FAM110B
SPATA20	1.42967e-233	0.313254	0.232	0.095	4.10402e-229	Fibroblast	SPATA20
SCMH1	3.09168e-232	0.323729	0.267	0.117	8.87498e-228	Fibroblast	SCMH1
NRP1	1.30759e-231	0.379786	0.309	0.147	3.75355e-227	Fibroblast	NRP1
CCDC71L	1.07121e-230	0.271923	0.241	0.098	3.07501e-226	Fibroblast	CCDC71L
TRIM22	7.57856e-230	0.25243	0.228	0.089	2.1755e-225	Fibroblast	TRIM22
TGFB1	3.36283e-229	0.324424	0.455	0.269	9.65333e-225	Fibroblast	TGFB1
NR3C1	3.6777e-228	0.419705	0.607	0.462	1.05572e-223	Fibroblast	NR3C1
ISCU	6.54363e-228	0.402671	0.644	0.52	1.87842e-223	Fibroblast	ISCU
ANO6	1.24521e-226	0.438621	0.434	0.264	3.57449e-222	Fibroblast	ANO6
FKBP8	1.40191e-226	0.409508	0.725	0.616	4.02434e-222	Fibroblast	FKBP8
H6PD	2.40761e-226	0.389536	0.281	0.139	6.91128e-222	Fibroblast	H6PD
HYMAI	2.61792e-226	0.262417	0.117	0.028	7.51499e-222	Fibroblast	HYMAI
SMAD3	9.46844e-226	0.294366	0.249	0.107	2.71801e-221	Fibroblast	SMAD3
ZNF106	1.6029e-225	0.504809	0.404	0.257	4.60129e-221	Fibroblast	ZNF106
C5orf15	3.98681e-225	0.364245	0.323	0.175	1.14445e-220	Fibroblast	C5orf15
RBMS1	1.61127e-224	0.405388	0.576	0.435	4.62531e-220	Fibroblast	RBMS1
EDNRA	1.77258e-224	0.537206	0.283	0.128	5.08836e-220	Fibroblast	EDNRA
RFTN1	2.26557e-224	0.352347	0.263	0.118	6.50355e-220	Fibroblast	RFTN1
KCNE4	3.84311e-224	0.2761	0.161	0.049	1.1032e-219	Fibroblast	KCNE4
APLP2	6.90956e-224	0.457137	0.605	0.479	1.98346e-219	Fibroblast	APLP2
NFIB	8.60045e-224	0.523235	0.549	0.394	2.46885e-219	Fibroblast	NFIB
CD99L2	1.39034e-223	0.256997	0.185	0.064	3.99111e-219	Fibroblast	CD99L2
ZHX2	1.93666e-221	0.342888	0.225	0.093	5.55938e-217	Fibroblast	ZHX2
ARMCX3	6.73407e-221	0.252916	0.311	0.148	1.93308e-216	Fibroblast	ARMCX3
ATP6AP2	1.68791e-220	0.424871	0.594	0.471	4.84532e-216	Fibroblast	ATP6AP2
ABL1	1.8346e-220	0.379121	0.299	0.154	5.26641e-216	Fibroblast	ABL1
CAPNS1	2.34188e-220	0.353031	0.501	0.323	6.72259e-216	Fibroblast	CAPNS1
TSPAN18	3.13617e-220	0.252074	0.154	0.047	9.0027e-216	Fibroblast	TSPAN18
SEC22C	3.99847e-220	0.345867	0.352	0.192	1.1478e-215	Fibroblast	SEC22C
TMEM230	5.3482e-220	0.41712	0.508	0.362	1.53526e-215	Fibroblast	TMEM230
ST6GALNAC6	1.70843e-219	0.373873	0.399	0.241	4.90421e-215	Fibroblast	ST6GALNAC6
ZNF22	4.11653e-219	0.320584	0.339	0.179	1.18169e-214	Fibroblast	ZNF22
DPP7	2.92147e-218	0.46414	0.575	0.459	8.38637e-214	Fibroblast	DPP7
TMEM179B	1.6639e-217	0.406521	0.593	0.469	4.7764e-213	Fibroblast	TMEM179B
TCF12	1.94241e-217	0.430601	0.495	0.342	5.57588e-213	Fibroblast	TCF12
PPIC	8.18081e-217	0.563012	0.459	0.333	2.34838e-212	Fibroblast	PPIC
EIF2AK2	1.45025e-216	0.25892	0.263	0.116	4.16309e-212	Fibroblast	EIF2AK2
TNFSF13	8.37546e-216	0.269863	0.155	0.05	2.40426e-211	Fibroblast	TNFSF13
NUCB1	3.78514e-214	0.416457	0.62	0.502	1.08656e-209	Fibroblast	NUCB1
P4HA2	1.06837e-213	0.349701	0.287	0.146	3.06687e-209	Fibroblast	P4HA2
SHISA5	1.26093e-212	0.401961	0.456	0.307	3.61964e-208	Fibroblast	SHISA5
LINC02802	1.21495e-211	0.462664	0.26	0.13	3.48763e-207	Fibroblast	LINC02802
SAV1	1.34029e-211	0.397312	0.369	0.217	3.84744e-207	Fibroblast	SAV1
AHR	8.41328e-211	0.373078	0.543	0.377	2.41512e-206	Fibroblast	AHR
GALNT15	3.91831e-210	0.276961	0.109	0.025	1.12479e-205	Fibroblast	GALNT15
TCF7L2	2.23413e-209	0.433598	0.405	0.254	6.41328e-205	Fibroblast	TCF7L2
SIGIRR	2.98636e-209	0.259473	0.347	0.18	8.57265e-205	Fibroblast	SIGIRR
SERPINE1	3.48605e-209	0.291024	0.186	0.067	1.0007e-204	Fibroblast	SERPINE1
SEC24D	6.54925e-208	0.341859	0.249	0.115	1.88003e-203	Fibroblast	SEC24D
BNIP3	8.10438e-208	0.271857	0.324	0.169	2.32644e-203	Fibroblast	BNIP3
SLC17A5	8.53374e-208	0.255573	0.202	0.082	2.4497e-203	Fibroblast	SLC17A5
TMEM258	2.13131e-207	0.3706	0.712	0.613	6.11814e-203	Fibroblast	TMEM258
CDK2AP1	3.34969e-207	0.46239	0.61	0.491	9.61561e-203	Fibroblast	CDK2AP1
PRXL2C	9.23163e-207	0.278123	0.291	0.14	2.65003e-202	Fibroblast	PRXL2C
PTBP2	1.65426e-206	0.370923	0.264	0.126	4.74872e-202	Fibroblast	PTBP2
MYH10	5.31563e-206	0.34205	0.24	0.109	1.5259e-201	Fibroblast	MYH10
ARHGAP24	6.32674e-206	0.282126	0.233	0.099	1.81615e-201	Fibroblast	ARHGAP24
CSGALNACT2	2.47087e-205	0.266838	0.235	0.103	7.09289e-201	Fibroblast	CSGALNACT2
SYBU	3.8636e-205	0.27938	0.182	0.068	1.10908e-200	Fibroblast	SYBU
SLC6A6	1.11992e-204	0.273119	0.206	0.083	3.21486e-200	Fibroblast	SLC6A6
TLN2	2.90373e-203	0.348078	0.192	0.076	8.33544e-199	Fibroblast	TLN2
TRIP10	1.90365e-202	0.380367	0.333	0.187	5.46463e-198	Fibroblast	TRIP10
BRI3	3.52393e-202	0.378788	0.73	0.644	1.01158e-197	Fibroblast	BRI3
CDK4	9.81817e-202	0.396119	0.502	0.366	2.8184e-197	Fibroblast	CDK4
EVC	1.42317e-201	0.261421	0.143	0.045	4.08534e-197	Fibroblast	EVC
TMEM243	2.50054e-201	0.321944	0.336	0.191	7.17805e-197	Fibroblast	TMEM243
RHOQ	1.33537e-200	0.404789	0.381	0.232	3.83332e-196	Fibroblast	RHOQ
SBDS	6.60217e-200	0.409967	0.672	0.568	1.89522e-195	Fibroblast	SBDS
HMGN2	2.38925e-199	0.330205	0.719	0.604	6.85858e-195	Fibroblast	HMGN2
FAM229B	1.03484e-198	0.251575	0.206	0.087	2.97061e-194	Fibroblast	FAM229B
NOTCH2	2.23688e-198	0.461585	0.44	0.306	6.4212e-194	Fibroblast	NOTCH2
PFN2	1.03272e-197	0.336162	0.29	0.15	2.96453e-193	Fibroblast	PFN2
CD47	8.2529e-197	0.436704	0.478	0.345	2.36908e-192	Fibroblast	CD47
HYI	8.33302e-197	0.340515	0.401	0.245	2.39208e-192	Fibroblast	HYI
PDK4	1.29692e-195	0.469289	0.268	0.124	3.72293e-191	Fibroblast	PDK4
APBB2	2.51273e-195	0.415763	0.37	0.218	7.21303e-191	Fibroblast	APBB2
RNF144A	5.67997e-195	0.30077	0.222	0.099	1.63049e-190	Fibroblast	RNF144A
CEP112	8.85929e-195	0.270085	0.207	0.084	2.54315e-190	Fibroblast	CEP112
MAN2B2	7.44273e-194	0.282213	0.2	0.084	2.13651e-189	Fibroblast	MAN2B2
SLC39A7	1.17342e-193	0.376215	0.321	0.187	3.36841e-189	Fibroblast	SLC39A7
RGCC	4.67234e-193	0.374077	0.318	0.164	1.34124e-188	Fibroblast	RGCC
RHOC	3.83418e-192	0.299609	0.7	0.553	1.10064e-187	Fibroblast	RHOC
MEF2A	8.76457e-192	0.424125	0.536	0.392	2.51596e-187	Fibroblast	MEF2A
TCTN1	3.45091e-191	0.317182	0.25	0.125	9.90619e-187	Fibroblast	TCTN1
TRIM47	5.23569e-190	0.555756	0.439	0.311	1.50296e-185	Fibroblast	TRIM47
TUBA1A	7.41071e-190	0.435218	0.729	0.63	2.12732e-185	Fibroblast	TUBA1A
PTCH2	9.65809e-190	0.363201	0.103	0.025	2.77245e-185	Fibroblast	PTCH2
OLFML2A	1.95843e-189	0.594271	0.299	0.16	5.62187e-185	Fibroblast	OLFML2A
GSTO1	8.21748e-189	0.304959	0.447	0.292	2.35891e-184	Fibroblast	GSTO1
RGS3	9.61674e-189	0.274724	0.216	0.094	2.76058e-184	Fibroblast	RGS3
C11orf68	8.83265e-188	0.31809	0.304	0.169	2.5355e-183	Fibroblast	C11orf68
ITSN1	1.57506e-187	0.274071	0.236	0.11	4.52137e-183	Fibroblast	ITSN1
OSMR	1.7046e-187	0.350662	0.267	0.131	4.89321e-183	Fibroblast	OSMR
USP11	4.49222e-187	0.288254	0.265	0.129	1.28954e-182	Fibroblast	USP11
APCDD1	7.22967e-187	1.69517	0.472	0.377	2.07535e-182	Fibroblast	APCDD1
MBNL1	7.31122e-187	0.406357	0.712	0.607	2.09876e-182	Fibroblast	MBNL1
LRP6	3.46162e-186	0.335358	0.226	0.105	9.93693e-182	Fibroblast	LRP6
ANKRD10	1.79115e-184	0.325389	0.446	0.288	5.14168e-180	Fibroblast	ANKRD10
SON	4.05049e-184	0.342604	0.785	0.689	1.16273e-179	Fibroblast	SON
TMEM43	2.82542e-183	0.431204	0.476	0.351	8.11065e-179	Fibroblast	TMEM43
GBA	3.44507e-183	0.277476	0.216	0.099	9.88943e-179	Fibroblast	GBA
SEMA3C	6.26559e-182	0.393676	0.316	0.176	1.7986e-177	Fibroblast	SEMA3C
SLC38A10	1.14365e-181	0.352809	0.265	0.139	3.28295e-177	Fibroblast	SLC38A10
CXCL2	1.65398e-181	0.968382	0.193	0.08	4.74791e-177	Fibroblast	CXCL2
BAD	1.87258e-181	0.392317	0.481	0.363	5.37543e-177	Fibroblast	BAD
GNG10	1.05341e-180	0.252893	0.337	0.186	3.02391e-176	Fibroblast	GNG10
CACNA2D1	2.06424e-180	0.321251	0.252	0.124	5.92562e-176	Fibroblast	CACNA2D1
TCEAL3	5.59652e-180	0.29338	0.379	0.228	1.60654e-175	Fibroblast	TCEAL3
SPART	6.64565e-180	0.356393	0.329	0.193	1.9077e-175	Fibroblast	SPART
CDH13	6.04365e-179	0.470839	0.381	0.229	1.73489e-174	Fibroblast	CDH13
TXNDC15	7.78369e-179	0.333275	0.347	0.21	2.23439e-174	Fibroblast	TXNDC15
MYO1B	9.10304e-179	0.300146	0.345	0.19	2.61312e-174	Fibroblast	MYO1B
PPFIBP1	5.1653e-178	0.324728	0.378	0.228	1.48275e-173	Fibroblast	PPFIBP1
RRAGA	8.79537e-178	0.374116	0.522	0.402	2.5248e-173	Fibroblast	RRAGA
DDAH1	1.29241e-177	0.286889	0.158	0.059	3.70998e-173	Fibroblast	DDAH1
PHACTR2	1.66688e-177	0.409878	0.377	0.242	4.78494e-173	Fibroblast	PHACTR2
AIP	4.6648e-177	0.30277	0.405	0.259	1.33908e-172	Fibroblast	AIP
CCL2	1.67391e-176	0.27441	0.31	0.158	4.80512e-172	Fibroblast	CCL2
AC007952.4	1.28092e-175	0.358731	0.178	0.072	3.67702e-171	Fibroblast	AC007952.4
GALNT13	2.972e-175	0.355127	0.125	0.04	8.53142e-171	Fibroblast	GALNT13
SLC39A1	4.8766e-175	0.379547	0.435	0.308	1.39988e-170	Fibroblast	SLC39A1
WDR45	8.54948e-175	0.370232	0.353	0.226	2.45421e-170	Fibroblast	WDR45
ARNT	1.34676e-174	0.351771	0.264	0.14	3.86602e-170	Fibroblast	ARNT
SDHA	1.47362e-174	0.258638	0.358	0.207	4.23016e-170	Fibroblast	SDHA
AMOTL2	3.37322e-174	0.354977	0.312	0.174	9.68317e-170	Fibroblast	AMOTL2
MT2A	5.11847e-174	0.640322	0.751	0.575	1.46931e-169	Fibroblast	MT2A
SPCS2	1.09923e-173	0.365541	0.584	0.472	3.15545e-169	Fibroblast	SPCS2
XBP1	2.05609e-173	0.356684	0.544	0.425	5.90222e-169	Fibroblast	XBP1
SLC1A3	2.4827e-173	0.290572	0.136	0.047	7.12683e-169	Fibroblast	SLC1A3
ARAP1	1.51194e-172	0.282879	0.231	0.114	4.34017e-168	Fibroblast	ARAP1
VAMP2	2.11726e-172	0.344639	0.682	0.573	6.07781e-168	Fibroblast	VAMP2
TEAD1	1.84529e-169	0.407865	0.351	0.217	5.29709e-165	Fibroblast	TEAD1
TXNDC5	2.35211e-169	0.321944	0.341	0.208	6.75196e-165	Fibroblast	TXNDC5
GPAA1	2.46636e-169	0.39791	0.484	0.375	7.07994e-165	Fibroblast	GPAA1
IFT52	4.09401e-169	0.306214	0.306	0.178	1.17523e-164	Fibroblast	IFT52
RHBDF1	4.44439e-169	0.321497	0.263	0.142	1.27581e-164	Fibroblast	RHBDF1
MESD	6.21631e-168	0.350503	0.358	0.232	1.78445e-163	Fibroblast	MESD
TMTC2	1.08076e-167	0.403018	0.234	0.119	3.10242e-163	Fibroblast	TMTC2
NCOR2	6.00239e-166	0.367353	0.379	0.249	1.72305e-161	Fibroblast	NCOR2
YIPF3	1.57516e-164	0.389266	0.462	0.349	4.52164e-160	Fibroblast	YIPF3
UST	2.46795e-162	0.357748	0.239	0.125	7.0845e-158	Fibroblast	UST
PDIA4	2.85593e-162	0.359369	0.337	0.212	8.19824e-158	Fibroblast	PDIA4
NHS	3.0535e-162	0.284012	0.16	0.063	8.76537e-158	Fibroblast	NHS
P4HTM	8.32561e-162	0.303649	0.284	0.16	2.38995e-157	Fibroblast	P4HTM
HCFC1R1	4.79005e-161	0.37157	0.599	0.494	1.37503e-156	Fibroblast	HCFC1R1
POSTN	6.32184e-161	0.742377	0.106	0.031	1.81475e-156	Fibroblast	POSTN
CIRBP	1.28376e-160	0.329346	0.834	0.776	3.68516e-156	Fibroblast	CIRBP
ECE1	1.56258e-160	0.256809	0.335	0.189	4.48553e-156	Fibroblast	ECE1
SNTB2	4.11597e-160	0.348945	0.391	0.262	1.18153e-155	Fibroblast	SNTB2
TRIOBP	7.00727e-159	0.300721	0.344	0.211	2.01151e-154	Fibroblast	TRIOBP
TMBIM6	1.65598e-158	0.339839	0.713	0.626	4.75366e-154	Fibroblast	TMBIM6
BOC	1.71609e-158	0.397735	0.283	0.165	4.9262e-154	Fibroblast	BOC
CTDSP1	3.16953e-158	0.360394	0.403	0.277	9.09846e-154	Fibroblast	CTDSP1
ERGIC1	5.33274e-158	0.377731	0.334	0.215	1.53082e-153	Fibroblast	ERGIC1
SAT2	1.09922e-157	0.357301	0.497	0.387	3.15542e-153	Fibroblast	SAT2
NUPR1	1.71556e-157	0.41071	0.71	0.566	4.92469e-153	Fibroblast	NUPR1
SELENBP1	7.54476e-157	0.25777	0.353	0.21	2.1658e-152	Fibroblast	SELENBP1
PDIA6	9.73991e-157	0.372845	0.579	0.479	2.79594e-152	Fibroblast	PDIA6
STT3A	9.10084e-156	0.330441	0.292	0.171	2.61249e-151	Fibroblast	STT3A
PLOD1	3.57864e-154	0.266305	0.217	0.108	1.02728e-149	Fibroblast	PLOD1
RPS27L	3.5875e-154	0.357027	0.641	0.546	1.02983e-149	Fibroblast	RPS27L
MFSD10	9.24778e-154	0.287052	0.388	0.256	2.65467e-149	Fibroblast	MFSD10
GABARAPL2	1.2665e-152	0.306617	0.662	0.566	3.63562e-148	Fibroblast	GABARAPL2
AUTS2	5.08184e-152	0.44907	0.372	0.251	1.45879e-147	Fibroblast	AUTS2
IRX5	1.74873e-151	0.371006	0.248	0.142	5.01989e-147	Fibroblast	IRX5
LMBRD1	2.5017e-151	0.334044	0.42	0.294	7.18139e-147	Fibroblast	LMBRD1
SNHG8	2.55295e-151	0.414509	0.662	0.558	7.32849e-147	Fibroblast	SNHG8
ECI2	5.60007e-151	0.310426	0.324	0.199	1.60756e-146	Fibroblast	ECI2
NKD1	1.81326e-149	0.280771	0.16	0.065	5.20514e-145	Fibroblast	NKD1
BACE1	1.94191e-149	0.305158	0.227	0.12	5.57446e-145	Fibroblast	BACE1
AKR1C2	3.15386e-149	0.447856	0.285	0.173	9.05347e-145	Fibroblast	AKR1C2
MARCKS	3.31171e-148	0.374763	0.565	0.442	9.5066e-144	Fibroblast	MARCKS
FNDC3A	4.57925e-148	0.268367	0.313	0.184	1.31452e-143	Fibroblast	FNDC3A
LINC01088	5.27332e-148	0.291769	0.117	0.04	1.51376e-143	Fibroblast	LINC01088
NUCKS1	5.49529e-148	0.3317	0.706	0.601	1.57748e-143	Fibroblast	NUCKS1
SDHD	1.01995e-146	0.333146	0.613	0.517	2.92788e-142	Fibroblast	SDHD
TMED9	2.19266e-146	0.349612	0.549	0.454	6.29424e-142	Fibroblast	TMED9
RNF115	3.36617e-146	0.308836	0.345	0.22	9.66293e-142	Fibroblast	RNF115
PTP4A2	1.25808e-145	0.31096	0.478	0.358	3.61145e-141	Fibroblast	PTP4A2
ZMIZ1	3.50779e-145	0.372547	0.422	0.307	1.00695e-140	Fibroblast	ZMIZ1
PRDX3	4.42558e-145	0.292866	0.484	0.356	1.27041e-140	Fibroblast	PRDX3
COL21A1	7.23454e-145	0.312168	0.166	0.072	2.07675e-140	Fibroblast	COL21A1
SEC23A	7.23689e-145	0.274105	0.248	0.135	2.07742e-140	Fibroblast	SEC23A
TCEA2	3.2906e-144	0.303317	0.39	0.266	9.44599e-140	Fibroblast	TCEA2
DTWD1	1.46695e-142	0.338735	0.356	0.233	4.21102e-138	Fibroblast	DTWD1
CIZ1	2.10082e-142	0.375412	0.344	0.234	6.0306e-138	Fibroblast	CIZ1
XYLT1	9.1934e-142	0.310487	0.229	0.122	2.63906e-137	Fibroblast	XYLT1
CACNA1C	1.3783e-141	0.27937	0.208	0.096	3.95656e-137	Fibroblast	CACNA1C
CRAT	1.43783e-141	0.272193	0.238	0.127	4.12743e-137	Fibroblast	CRAT
SLC22A3	4.20195e-141	0.659675	0.113	0.039	1.20621e-136	Fibroblast	SLC22A3
CYB5A	6.99642e-141	0.389048	0.506	0.396	2.00839e-136	Fibroblast	CYB5A
APOC1	7.92718e-141	0.35813	0.101	0.031	2.27558e-136	Fibroblast	APOC1
LRP11	1.01204e-140	0.395647	0.327	0.218	2.90515e-136	Fibroblast	LRP11
TULP3	2.93786e-140	0.31055	0.292	0.18	8.43343e-136	Fibroblast	TULP3
STAT2	3.95862e-140	0.2929	0.229	0.122	1.13636e-135	Fibroblast	STAT2
SKI	3.55852e-139	0.341061	0.351	0.235	1.02151e-134	Fibroblast	SKI
IFNGR2	4.03129e-138	0.31801	0.445	0.341	1.15722e-133	Fibroblast	IFNGR2
AKR1C3	4.81413e-138	0.300707	0.282	0.166	1.38194e-133	Fibroblast	AKR1C3
TTLL3	1.35224e-137	0.291229	0.217	0.113	3.88173e-133	Fibroblast	TTLL3
SNHG18	1.86913e-137	0.393718	0.324	0.218	5.36553e-133	Fibroblast	SNHG18
TP53I3	5.47472e-137	0.27134	0.204	0.104	1.57157e-132	Fibroblast	TP53I3
MT-ND5	7.86066e-137	0.295082	0.943	0.886	2.25648e-132	Fibroblast	MT-ND5
GFPT1	2.95432e-136	0.30955	0.262	0.152	8.48066e-132	Fibroblast	GFPT1
ERLEC1	3.64508e-136	0.337316	0.401	0.291	1.04636e-131	Fibroblast	ERLEC1
TMED10	3.82773e-136	0.327958	0.621	0.539	1.09879e-131	Fibroblast	TMED10
PNISR	7.17414e-136	0.333045	0.553	0.451	2.05941e-131	Fibroblast	PNISR
JMJD1C	4.38618e-135	0.332391	0.521	0.412	1.2591e-130	Fibroblast	JMJD1C
MPZL1	5.44791e-135	0.408651	0.366	0.258	1.56388e-130	Fibroblast	MPZL1
SF3B2	5.97445e-135	0.322629	0.632	0.544	1.71503e-130	Fibroblast	SF3B2
GLMP	7.38313e-135	0.269905	0.278	0.168	2.1194e-130	Fibroblast	GLMP
TAX1BP3	8.16875e-135	0.386289	0.447	0.344	2.34492e-130	Fibroblast	TAX1BP3
MT-ND6	9.62727e-135	0.388056	0.641	0.514	2.76361e-130	Fibroblast	MT-ND6
TM9SF1	1.27003e-134	0.342854	0.331	0.225	3.64573e-130	Fibroblast	TM9SF1
OSBPL1A	1.3333e-134	0.318876	0.387	0.265	3.82738e-130	Fibroblast	OSBPL1A
AP3S1	1.33608e-134	0.310952	0.524	0.434	3.83534e-130	Fibroblast	AP3S1
BCL7C	8.63749e-134	0.319649	0.576	0.487	2.47948e-129	Fibroblast	BCL7C
PSIP1	2.02547e-133	0.297775	0.423	0.288	5.81432e-129	Fibroblast	PSIP1
TCEA3	2.78038e-133	0.405063	0.426	0.327	7.98137e-129	Fibroblast	TCEA3
SCARB2	5.0278e-133	0.317733	0.437	0.326	1.44328e-128	Fibroblast	SCARB2
HP1BP3	7.27793e-133	0.329306	0.633	0.543	2.0892e-128	Fibroblast	HP1BP3
CYTH3	7.56604e-133	0.311563	0.283	0.168	2.17191e-128	Fibroblast	CYTH3
PLEKHG1	3.20419e-132	0.26486	0.236	0.128	9.19796e-128	Fibroblast	PLEKHG1
PHYKPL	1.40209e-131	0.250384	0.251	0.143	4.02485e-127	Fibroblast	PHYKPL
BSG	3.40505e-131	0.304148	0.71	0.625	9.77455e-127	Fibroblast	BSG
TNC	3.18398e-130	0.922428	0.201	0.101	9.13993e-126	Fibroblast	TNC
WWTR1	8.06803e-130	0.349529	0.363	0.249	2.31601e-125	Fibroblast	WWTR1
AMOTL1	7.90673e-129	0.331124	0.276	0.168	2.26971e-124	Fibroblast	AMOTL1
ADAMTS17	1.12547e-128	0.389359	0.16	0.074	3.23077e-124	Fibroblast	ADAMTS17
RNF146	1.65571e-128	0.283884	0.257	0.151	4.75289e-124	Fibroblast	RNF146
FOXO1	8.76739e-128	0.302354	0.363	0.247	2.51677e-123	Fibroblast	FOXO1
G0S2	2.06553e-127	0.389313	0.123	0.045	5.92932e-123	Fibroblast	G0S2
MTCH1	7.45805e-127	0.273725	0.644	0.56	2.14091e-122	Fibroblast	MTCH1
TADA3	8.72492e-127	0.345165	0.352	0.248	2.50458e-122	Fibroblast	TADA3
MPHOSPH8	4.19448e-126	0.311755	0.49	0.384	1.20407e-121	Fibroblast	MPHOSPH8
UBE2L6	7.20376e-126	0.273917	0.336	0.223	2.06791e-121	Fibroblast	UBE2L6
IFT22	1.27833e-125	0.252848	0.224	0.126	3.66958e-121	Fibroblast	IFT22
RNASET2	2.97071e-125	0.325136	0.336	0.227	8.52773e-121	Fibroblast	RNASET2
FTO	4.43141e-125	0.330279	0.34	0.228	1.27208e-120	Fibroblast	FTO
ARL3	8.86378e-125	0.325142	0.406	0.298	2.54444e-120	Fibroblast	ARL3
RNF13	4.00037e-124	0.335794	0.489	0.394	1.14835e-119	Fibroblast	RNF13
CALR	1.35653e-123	0.390115	0.702	0.622	3.89404e-119	Fibroblast	CALR
TUBB6	4.45344e-123	0.327567	0.485	0.38	1.2784e-118	Fibroblast	TUBB6
LTBR	7.51097e-123	0.307473	0.399	0.298	2.1561e-118	Fibroblast	LTBR
SEC63	6.45772e-122	0.361693	0.405	0.307	1.85375e-117	Fibroblast	SEC63
SVBP	3.46571e-121	0.301322	0.348	0.244	9.94865e-117	Fibroblast	SVBP
RFNG	4.68756e-121	0.326642	0.313	0.217	1.34561e-116	Fibroblast	RFNG
CYP1B1	5.86903e-120	0.442765	0.118	0.045	1.68476e-115	Fibroblast	CYP1B1
TPT1-AS1	1.10006e-119	0.261125	0.223	0.121	3.15783e-115	Fibroblast	TPT1-AS1
MID1	1.49498e-119	0.283334	0.177	0.089	4.2915e-115	Fibroblast	MID1
SELENOS	5.59883e-119	0.346194	0.507	0.423	1.6072e-114	Fibroblast	SELENOS
SUMO3	1.60211e-118	0.320789	0.469	0.38	4.59903e-114	Fibroblast	SUMO3
CRY2	2.05254e-117	0.3778	0.317	0.22	5.89201e-113	Fibroblast	CRY2
CHST12	3.10889e-117	0.252119	0.269	0.167	8.92439e-113	Fibroblast	CHST12
WASF2	1.99038e-116	0.287252	0.656	0.578	5.71358e-112	Fibroblast	WASF2
CRNDE	7.62478e-116	0.339026	0.419	0.323	2.18877e-111	Fibroblast	CRNDE
TMEM14C	8.94046e-116	0.270778	0.652	0.575	2.56645e-111	Fibroblast	TMEM14C
SLC2A4RG	1.17762e-115	0.334507	0.61	0.519	3.38048e-111	Fibroblast	SLC2A4RG
OSTC	1.25726e-115	0.319629	0.543	0.467	3.60909e-111	Fibroblast	OSTC
LAMP1	1.37111e-115	0.32108	0.706	0.605	3.93591e-111	Fibroblast	LAMP1
PRDX4	3.60629e-115	0.3137	0.514	0.424	1.03522e-110	Fibroblast	PRDX4
WTAP	2.99645e-113	0.516188	0.506	0.428	8.60162e-109	Fibroblast	WTAP
TBCB	1.66028e-112	0.283082	0.548	0.467	4.76601e-108	Fibroblast	TBCB
ADGRL2	4.52856e-112	0.326291	0.243	0.143	1.29997e-107	Fibroblast	ADGRL2
MIA3	8.38638e-112	0.303061	0.347	0.243	2.40739e-107	Fibroblast	MIA3
FOXO3	1.73835e-111	0.339682	0.379	0.276	4.99011e-107	Fibroblast	FOXO3
SRSF5	2.00991e-111	0.273835	0.714	0.629	5.76966e-107	Fibroblast	SRSF5
EPB41L4A-AS1	4.078e-111	0.337948	0.452	0.361	1.17063e-106	Fibroblast	EPB41L4A-AS1
CHD9	2.04315e-110	0.346782	0.496	0.41	5.86506e-106	Fibroblast	CHD9
TRIP6	2.39341e-110	0.34982	0.43	0.342	6.87053e-106	Fibroblast	TRIP6
NPHP3	2.19883e-109	0.290041	0.299	0.196	6.31197e-105	Fibroblast	NPHP3
ARL2BP	1.08668e-108	0.27379	0.395	0.299	3.11941e-104	Fibroblast	ARL2BP
RPN1	1.25252e-107	0.316162	0.479	0.399	3.59548e-103	Fibroblast	RPN1
HNRNPA0	2.47247e-107	0.263547	0.638	0.565	7.09747e-103	Fibroblast	HNRNPA0
THRA	5.53702e-107	0.275993	0.316	0.21	1.58946e-102	Fibroblast	THRA
TGFBI	6.4536e-107	0.405693	0.264	0.162	1.85257e-102	Fibroblast	TGFBI
CREB3L2	6.35906e-106	0.255077	0.255	0.155	1.82543e-101	Fibroblast	CREB3L2
ADD1	4.53e-105	0.291294	0.448	0.351	1.30038e-100	Fibroblast	ADD1
TOR1AIP1	4.81257e-105	0.315095	0.313	0.216	1.3815e-100	Fibroblast	TOR1AIP1
PLEC	7.62968e-105	0.354274	0.552	0.47	2.19018e-100	Fibroblast	PLEC
TMEM248	1.19337e-104	0.271288	0.337	0.242	3.42569e-100	Fibroblast	TMEM248
SRRM2	3.63837e-104	0.275571	0.741	0.67	1.04443e-99	Fibroblast	SRRM2
HSD3B7	1.32111e-103	0.300854	0.189	0.107	3.79238e-99	Fibroblast	HSD3B7
IFNGR1	4.43304e-103	0.265463	0.443	0.345	1.27255e-98	Fibroblast	IFNGR1
OCIAD1	5.96989e-102	0.270761	0.557	0.483	1.71372e-97	Fibroblast	OCIAD1
CEBPB	1.20423e-100	0.407864	0.601	0.508	3.45686e-96	Fibroblast	CEBPB
PLEKHA5	1.86761e-100	0.293471	0.348	0.253	5.36116e-96	Fibroblast	PLEKHA5
REEP5	3.59977e-100	0.276183	0.625	0.549	1.03335e-95	Fibroblast	REEP5
FAM126A	5.77547e-100	0.261868	0.277	0.178	1.65791e-95	Fibroblast	FAM126A
CCS	1.89369e-98	0.283278	0.366	0.279	5.43602e-94	Fibroblast	CCS
C1orf198	2.07147e-98	0.287258	0.3	0.207	5.94636e-94	Fibroblast	C1orf198
C15orf61	2.54203e-98	0.395928	0.385	0.308	7.29715e-94	Fibroblast	C15orf61
AKR7A2	3.48399e-98	0.315827	0.436	0.362	1.00011e-93	Fibroblast	AKR7A2
SF3A2	8.2109e-98	0.259443	0.423	0.332	2.35702e-93	Fibroblast	SF3A2
ARL1	1.29931e-97	0.29216	0.421	0.34	3.72979e-93	Fibroblast	ARL1
IGFBP2	5.07259e-96	1.10897	0.335	0.252	1.45614e-91	Fibroblast	IGFBP2
TM2D1	3.00642e-95	0.28856	0.327	0.238	8.63023e-91	Fibroblast	TM2D1
TTC3	3.04374e-94	0.330903	0.502	0.426	8.73735e-90	Fibroblast	TTC3
PTOV1	4.01164e-94	0.27397	0.53	0.463	1.15158e-89	Fibroblast	PTOV1
DCTD	4.60228e-94	0.299449	0.347	0.264	1.32113e-89	Fibroblast	DCTD
KIDINS220	4.79948e-94	0.269988	0.318	0.223	1.37774e-89	Fibroblast	KIDINS220
ZRANB2	6.36434e-94	0.310908	0.418	0.328	1.82695e-89	Fibroblast	ZRANB2
SPPL2A	3.11583e-93	0.260909	0.346	0.255	8.94431e-89	Fibroblast	SPPL2A
TRIM8	3.64895e-93	0.256213	0.307	0.213	1.04747e-88	Fibroblast	TRIM8
CKS1B	1.58207e-92	0.281718	0.381	0.295	4.54149e-88	Fibroblast	CKS1B
ID3	2.6342e-92	0.550022	0.59	0.507	7.56175e-88	Fibroblast	ID3
ZFAND5	7.99002e-92	0.257664	0.468	0.373	2.29361e-87	Fibroblast	ZFAND5
GRN	7.06106e-91	0.274721	0.664	0.588	2.02695e-86	Fibroblast	GRN
PHC2	1.59621e-90	0.255896	0.34	0.244	4.58208e-86	Fibroblast	PHC2
SURF4	2.27581e-90	0.31814	0.388	0.312	6.53295e-86	Fibroblast	SURF4
SEC13	3.13401e-90	0.29292	0.513	0.451	8.99648e-86	Fibroblast	SEC13
MRFAP1	3.67e-90	0.270866	0.525	0.459	1.05351e-85	Fibroblast	MRFAP1
UNC50	9.2187e-90	0.260948	0.34	0.253	2.64632e-85	Fibroblast	UNC50
EXT2	3.39395e-89	0.263805	0.241	0.157	9.74267e-85	Fibroblast	EXT2
DECR1	4.97881e-89	0.285221	0.46	0.388	1.42922e-84	Fibroblast	DECR1
CTDSPL	8.8705e-89	0.354045	0.443	0.369	2.54637e-84	Fibroblast	CTDSPL
PLSCR3	4.67202e-88	0.278986	0.399	0.32	1.34115e-83	Fibroblast	PLSCR3
CDIPT	6.59645e-88	0.305803	0.398	0.325	1.89358e-83	Fibroblast	CDIPT
MOCS2	1.50278e-87	0.253748	0.307	0.221	4.31387e-83	Fibroblast	MOCS2
IRF2BPL	1.92658e-87	0.284458	0.262	0.175	5.53044e-83	Fibroblast	IRF2BPL
LAMTOR1	6.52994e-86	0.261134	0.559	0.499	1.87449e-81	Fibroblast	LAMTOR1
TM9SF2	3.1814e-85	0.29265	0.547	0.482	9.13252e-81	Fibroblast	TM9SF2
CAMLG	4.83411e-85	0.258819	0.477	0.407	1.38768e-80	Fibroblast	CAMLG
HSPA1A	9.35393e-85	0.636746	0.855	0.886	2.68514e-80	Fibroblast	HSPA1A
PTPRA	6.13864e-84	0.280772	0.406	0.323	1.76216e-79	Fibroblast	PTPRA
HGSNAT	8.6185e-84	0.253661	0.307	0.219	2.47403e-79	Fibroblast	HGSNAT
MPG	1.74127e-83	0.275797	0.487	0.424	4.99849e-79	Fibroblast	MPG
WASHC3	2.38179e-83	0.277491	0.39	0.318	6.83716e-79	Fibroblast	WASHC3
ADM	2.53964e-83	0.459564	0.271	0.185	7.29029e-79	Fibroblast	ADM
DNAJC3	4.9301e-83	0.255254	0.402	0.321	1.41523e-78	Fibroblast	DNAJC3
PHLDA3	5.28173e-83	0.477754	0.386	0.319	1.51617e-78	Fibroblast	PHLDA3
EMC7	7.66878e-83	0.25662	0.47	0.404	2.2014e-78	Fibroblast	EMC7
OPHN1	1.81699e-81	0.285228	0.224	0.144	5.21585e-77	Fibroblast	OPHN1
HSPA5	4.01696e-81	0.284459	0.607	0.538	1.15311e-76	Fibroblast	HSPA5
LRIG3	1.32655e-80	0.286512	0.264	0.184	3.80799e-76	Fibroblast	LRIG3
HLF	2.05687e-80	0.274437	0.206	0.131	5.90446e-76	Fibroblast	HLF
DNAJC15	5.7189e-80	0.273167	0.453	0.384	1.64167e-75	Fibroblast	DNAJC15
SMIM19	1.88363e-79	0.261677	0.448	0.383	5.40714e-75	Fibroblast	SMIM19
NUMA1	1.30429e-78	0.292426	0.405	0.331	3.74409e-74	Fibroblast	NUMA1
UROD	3.74412e-78	0.266571	0.384	0.309	1.07479e-73	Fibroblast	UROD
COPS8	5.64739e-78	0.26292	0.347	0.271	1.62114e-73	Fibroblast	COPS8
CTSA	1.11447e-77	0.273648	0.413	0.344	3.19921e-73	Fibroblast	CTSA
C6orf89	2.39887e-77	0.270584	0.322	0.246	6.88619e-73	Fibroblast	C6orf89
AKR1A1	3.62773e-77	0.257184	0.482	0.425	1.04138e-72	Fibroblast	AKR1A1
EPS15	1.54733e-76	0.250234	0.404	0.324	4.44176e-72	Fibroblast	EPS15
MSRB2	8.17525e-76	0.255138	0.332	0.255	2.34679e-71	Fibroblast	MSRB2
PODNL1	4.93191e-75	0.269762	0.155	0.091	1.41575e-70	Fibroblast	PODNL1
SPIN1	1.19375e-74	0.282196	0.331	0.255	3.42677e-70	Fibroblast	SPIN1
VSIR	1.98344e-74	0.313704	0.514	0.444	5.69365e-70	Fibroblast	VSIR
RNASEH2C	3.52643e-74	0.257036	0.313	0.235	1.0123e-69	Fibroblast	RNASEH2C
BSCL2	4.84327e-73	0.278956	0.337	0.269	1.39031e-68	Fibroblast	BSCL2
NORAD	2.99807e-70	0.295615	0.506	0.453	8.60625e-66	Fibroblast	NORAD
SRM	1.71189e-69	0.468964	0.497	0.444	4.91415e-65	Fibroblast	SRM
MAF1	3.35354e-69	0.251283	0.445	0.384	9.62668e-65	Fibroblast	MAF1
SYNGR1	4.41229e-68	0.253285	0.336	0.269	1.26659e-63	Fibroblast	SYNGR1
PRICKLE1	4.56546e-68	0.27263	0.164	0.098	1.31056e-63	Fibroblast	PRICKLE1
TCEAL9	5.64588e-68	0.328846	0.382	0.317	1.62071e-63	Fibroblast	TCEAL9
MAGED1	6.45955e-65	0.29416	0.306	0.241	1.85428e-60	Fibroblast	MAGED1
SMARCA2	2.06054e-64	0.267623	0.445	0.386	5.91499e-60	Fibroblast	SMARCA2
IFT57	1.23571e-60	0.268029	0.364	0.306	3.54723e-56	Fibroblast	IFT57
CPNE3	5.15503e-58	0.258358	0.503	0.447	1.4798e-53	Fibroblast	CPNE3
BCL6	5.66102e-58	0.253398	0.373	0.307	1.62505e-53	Fibroblast	BCL6
ZC2HC1A	4.41809e-57	0.253708	0.241	0.178	1.26826e-52	Fibroblast	ZC2HC1A
PRKCSH	1.32066e-56	0.256056	0.338	0.282	3.79108e-52	Fibroblast	PRKCSH
KREMEN1	1.6769e-56	0.3236	0.309	0.255	4.81371e-52	Fibroblast	KREMEN1
SFRP1	5.37242e-55	0.689056	0.237	0.18	1.54221e-50	Fibroblast	SFRP1
DLG2	2.1794e-53	0.279126	0.24	0.174	6.25617e-49	Fibroblast	DLG2
AL078604.4	2.89178e-53	0.296985	0.11	0.06	8.30115e-49	Fibroblast	AL078604.4
APOE	1.0537e-51	1.61973	0.381	0.354	3.02476e-47	Fibroblast	APOE
CHID1	2.08632e-51	0.252953	0.36	0.315	5.98898e-47	Fibroblast	CHID1
CACNA2D3	6.6473e-48	0.281811	0.157	0.103	1.90817e-43	Fibroblast	CACNA2D3
FLRT2	2.71595e-45	0.359491	0.142	0.092	7.7964e-41	Fibroblast	FLRT2
FP671120.4	4.20067e-45	0.596362	0.424	0.532	1.20585e-40	Fibroblast	FP671120.4
SAMD4B	1.40092e-44	0.256018	0.289	0.238	4.02147e-40	Fibroblast	SAMD4B
SMARCD2	9.66416e-44	0.267878	0.322	0.279	2.77419e-39	Fibroblast	SMARCD2
CTBP1	1.02745e-43	0.254317	0.409	0.373	2.94941e-39	Fibroblast	CTBP1
RND3	5.10309e-43	0.312743	0.468	0.415	1.46489e-38	Fibroblast	RND3
KIFAP3	4.63669e-39	0.251029	0.295	0.251	1.33101e-34	Fibroblast	KIFAP3
FOXP2	7.71308e-39	0.253979	0.204	0.155	2.21412e-34	Fibroblast	FOXP2
YAP1	8.70398e-38	0.255013	0.368	0.329	2.49856e-33	Fibroblast	YAP1
PAPSS1	2.6946e-37	0.270285	0.373	0.343	7.73513e-33	Fibroblast	PAPSS1
CKAP4	1.59103e-35	0.250667	0.374	0.342	4.5672e-31	Fibroblast	CKAP4
CLSTN1	1.71862e-32	0.251405	0.331	0.292	4.93348e-28	Fibroblast	CLSTN1
PPL	9.8305e-25	0.385842	0.362	0.341	2.82194e-20	Fibroblast	PPL
CYP7B1	3.08186e-24	0.381786	0.216	0.184	8.8468e-20	Fibroblast	CYP7B1
JUN	3.56122e-24	0.379273	0.837	0.835	1.02228e-19	Fibroblast	JUN
FP236383.3	8.05018e-15	0.590407	0.305	0.366	2.31088e-10	Fibroblast	FP236383.3
EGR1	1.05712e-08	0.322179	0.442	0.523	0.000303458	Fibroblast	EGR1
GADD45B	6.42296e-07	0.269184	0.562	0.573	0.0184377	Fibroblast	GADD45B
FOS	8.23292e-05	0.404915	0.77	0.805	1	Fibroblast	FOS
HSPA1B	0.000251435	0.322331	0.78	0.824	1	Fibroblast	HSPA1B
LGALS7	0	4.9107	0.721	0.054	0	Keratinocyte	LGALS7
CALML5	0	4.60252	0.929	0.132	0	Keratinocyte	CALML5
KRT1	0	4.44627	0.91	0.191	0	Keratinocyte	KRT1
KRT9	0	4.35925	0.803	0.127	0	Keratinocyte	KRT9
KRTDAP	0	4.25422	0.87	0.097	0	Keratinocyte	KRTDAP
DMKN	0	4.21546	0.933	0.129	0	Keratinocyte	DMKN
KRT14	0	4.15053	0.679	0.112	0	Keratinocyte	KRT14
CALML3	0	4.12296	0.9	0.07	0	Keratinocyte	CALML3
LGALS7B	0	3.96081	0.944	0.141	0	Keratinocyte	LGALS7B
KRT10	0	3.81666	0.954	0.597	0	Keratinocyte	KRT10
SFN	0	3.80372	0.964	0.097	0	Keratinocyte	SFN
PERP	0	3.75072	0.98	0.394	0	Keratinocyte	PERP
CSTA	0	3.73718	0.914	0.064	0	Keratinocyte	CSTA
SLURP1	0	3.70668	0.552	0.029	0	Keratinocyte	SLURP1
FABP5	0	3.68646	0.922	0.291	0	Keratinocyte	FABP5
DSP	0	3.63138	0.952	0.115	0	Keratinocyte	DSP
S100A14	0	3.59542	0.93	0.056	0	Keratinocyte	S100A14
SBSN	0	3.57806	0.832	0.05	0	Keratinocyte	SBSN
KRT16	0	3.53451	0.588	0.059	0	Keratinocyte	KRT16
KRT6A	0	3.49319	0.359	0.033	0	Keratinocyte	KRT6A
KRT2	0	3.48583	0.537	0.08	0	Keratinocyte	KRT2
KRT5	0	3.47236	0.518	0.067	0	Keratinocyte	KRT5
FLG	0	3.4174	0.201	0.011	0	Keratinocyte	FLG
LY6D	0	3.38215	0.882	0.051	0	Keratinocyte	LY6D
DSG1	0	3.3138	0.903	0.053	0	Keratinocyte	DSG1
LOR	0	2.97812	0.178	0.011	0	Keratinocyte	LOR
AQP3	0	2.96572	0.902	0.102	0	Keratinocyte	AQP3
LYPD3	0	2.81937	0.876	0.062	0	Keratinocyte	LYPD3
PKP1	0	2.80272	0.884	0.049	0	Keratinocyte	PKP1
S100A2	0	2.74025	0.352	0.034	0	Keratinocyte	S100A2
JUP	0	2.73575	0.922	0.192	0	Keratinocyte	JUP
DCD	0	2.7011	0.265	0.077	0	Keratinocyte	DCD
HOPX	0	2.67516	0.798	0.104	0	Keratinocyte	HOPX
KRT6B	0	2.66014	0.215	0.02	0	Keratinocyte	KRT6B
DSC1	0	2.64874	0.772	0.037	0	Keratinocyte	DSC1
KRT17	0	2.61004	0.363	0.04	0	Keratinocyte	KRT17
DSC3	0	2.57266	0.871	0.041	0	Keratinocyte	DSC3
SLURP2	0	2.52218	0.495	0.023	0	Keratinocyte	SLURP2
SERPINB5	0	2.51783	0.871	0.028	0	Keratinocyte	SERPINB5
FXYD3	0	2.45474	0.846	0.042	0	Keratinocyte	FXYD3
TRIM29	0	2.40573	0.868	0.058	0	Keratinocyte	TRIM29
CNFN	0	2.40372	0.473	0.04	0	Keratinocyte	CNFN
SPRR1B	0	2.3823	0.375	0.02	0	Keratinocyte	SPRR1B
SLPI	0	2.35323	0.798	0.085	0	Keratinocyte	SLPI
NRARP	0	2.32302	0.848	0.15	0	Keratinocyte	NRARP
S100A16	0	2.26009	0.893	0.31	0	Keratinocyte	S100A16
KRT6C	0	2.24466	0.158	0.011	0	Keratinocyte	KRT6C
TACSTD2	0	2.19496	0.801	0.047	0	Keratinocyte	TACSTD2
SPRR2E	0	2.1183	0.1	0.006	0	Keratinocyte	SPRR2E
DAPL1	0	2.05709	0.747	0.03	0	Keratinocyte	DAPL1
MT4	0	2.04403	0.406	0.012	0	Keratinocyte	MT4
RAB25	0	2.00086	0.79	0.02	0	Keratinocyte	RAB25
LY6G6C	0	1.97051	0.553	0.012	0	Keratinocyte	LY6G6C
DBI	0	1.95206	0.92	0.57	0	Keratinocyte	DBI
SPINK5	0	1.94697	0.571	0.02	0	Keratinocyte	SPINK5
C19orf33	0	1.94312	0.827	0.06	0	Keratinocyte	C19orf33
CTNNBIP1	0	1.92662	0.801	0.121	0	Keratinocyte	CTNNBIP1
RPLP0	0	1.92508	0.987	0.928	0	Keratinocyte	RPLP0
SPINT2	0	1.89312	0.824	0.064	0	Keratinocyte	SPINT2
LAD1	0	1.89241	0.76	0.022	0	Keratinocyte	LAD1
MIR205HG	0	1.8731	0.756	0.023	0	Keratinocyte	MIR205HG
GJA1	0	1.86618	0.779	0.163	0	Keratinocyte	GJA1
TUBB2A	0	1.83247	0.853	0.307	0	Keratinocyte	TUBB2A
SCGB2A2	0	1.81881	0.19	0.017	0	Keratinocyte	SCGB2A2
CSRP2	0	1.81702	0.763	0.282	0	Keratinocyte	CSRP2
PHGDH	0	1.79091	0.765	0.134	0	Keratinocyte	PHGDH
PKP3	0	1.73823	0.733	0.019	0	Keratinocyte	PKP3
TUBA4A	0	1.70262	0.83	0.108	0	Keratinocyte	TUBA4A
DEFB1	0	1.69086	0.727	0.076	0	Keratinocyte	DEFB1
RPLP1	0	1.68753	0.994	0.973	0	Keratinocyte	RPLP1
THEM5	0	1.68492	0.644	0.017	0	Keratinocyte	THEM5
SDC1	0	1.65416	0.738	0.05	0	Keratinocyte	SDC1
GLTP	0	1.64663	0.739	0.139	0	Keratinocyte	GLTP
CLDN4	0	1.64142	0.58	0.018	0	Keratinocyte	CLDN4
CXADR	0	1.63827	0.754	0.018	0	Keratinocyte	CXADR
GJB6	0	1.63246	0.691	0.013	0	Keratinocyte	GJB6
IMPA2	0	1.61599	0.779	0.09	0	Keratinocyte	IMPA2
SLC25A5	0	1.61038	0.915	0.526	0	Keratinocyte	SLC25A5
CLIC3	0	1.59978	0.424	0.036	0	Keratinocyte	CLIC3
GJB2	0	1.59548	0.581	0.021	0	Keratinocyte	GJB2
C10orf99	0	1.58265	0.526	0.01	0	Keratinocyte	C10orf99
TENT5B	0	1.56677	0.732	0.074	0	Keratinocyte	TENT5B
KLK8	0	1.56053	0.672	0.011	0	Keratinocyte	KLK8
RHOV	0	1.55977	0.723	0.02	0	Keratinocyte	RHOV
RPS4Y1	0	1.5292	0.422	0.075	0	Keratinocyte	RPS4Y1
PHLDA2	0	1.52878	0.72	0.151	0	Keratinocyte	PHLDA2
CRABP2	0	1.52324	0.724	0.25	0	Keratinocyte	CRABP2
TMEM45A	0	1.50279	0.593	0.15	0	Keratinocyte	TMEM45A
IFFO2	0	1.48026	0.703	0.088	0	Keratinocyte	IFFO2
GSTP1	0	1.45591	0.954	0.772	0	Keratinocyte	GSTP1
TMEM54	0	1.44132	0.722	0.111	0	Keratinocyte	TMEM54
DEGS1	0	1.43078	0.804	0.3	0	Keratinocyte	DEGS1
CLTB	0	1.4261	0.878	0.473	0	Keratinocyte	CLTB
SERPINB3	0	1.40908	0.161	0.003	0	Keratinocyte	SERPINB3
NSG1	0	1.40705	0.728	0.034	0	Keratinocyte	NSG1
SULT2B1	0	1.4003	0.547	0.013	0	Keratinocyte	SULT2B1
SERPINB12	0	1.3935	0.605	0.01	0	Keratinocyte	SERPINB12
PYCARD	0	1.38355	0.765	0.19	0	Keratinocyte	PYCARD
RPL22L1	0	1.38243	0.827	0.339	0	Keratinocyte	RPL22L1
MAFB	0	1.3777	0.819	0.258	0	Keratinocyte	MAFB
KLF5	0	1.37136	0.777	0.102	0	Keratinocyte	KLF5
KLC3	0	1.3408	0.7	0.015	0	Keratinocyte	KLC3
MAL2	0	1.34075	0.623	0.014	0	Keratinocyte	MAL2
CASP14	0	1.31149	0.559	0.011	0	Keratinocyte	CASP14
EIF5A	0	1.30192	0.85	0.422	0	Keratinocyte	EIF5A
KLK11	0	1.29785	0.528	0.009	0	Keratinocyte	KLK11
SCGB1D2	0	1.28296	0.164	0.008	0	Keratinocyte	SCGB1D2
RPS18	0	1.27702	0.993	0.97	0	Keratinocyte	RPS18
CCND1	0	1.27403	0.697	0.234	0	Keratinocyte	CCND1
SERPINA12	0	1.26399	0.313	0.005	0	Keratinocyte	SERPINA12
ATP1B3	0	1.26141	0.781	0.269	0	Keratinocyte	ATP1B3
PPP1R14B	0	1.25509	0.837	0.393	0	Keratinocyte	PPP1R14B
TMEM134	0	1.25136	0.763	0.183	0	Keratinocyte	TMEM134
APRT	0	1.24656	0.848	0.486	0	Keratinocyte	APRT
CD24	0	1.24589	0.457	0.028	0	Keratinocyte	CD24
TUBA1C	0	1.2425	0.812	0.303	0	Keratinocyte	TUBA1C
TSPO	0	1.23797	0.91	0.67	0	Keratinocyte	TSPO
MT1X	0	1.22971	0.841	0.531	0	Keratinocyte	MT1X
KCNK7	0	1.22949	0.582	0.011	0	Keratinocyte	KCNK7
CLCA2	0	1.22924	0.675	0.011	0	Keratinocyte	CLCA2
EEF1B2	0	1.22238	0.933	0.77	0	Keratinocyte	EEF1B2
TMEM238	0	1.21544	0.712	0.07	0	Keratinocyte	TMEM238
TUBB4B	0	1.20633	0.86	0.458	0	Keratinocyte	TUBB4B
RPS6	0	1.20596	0.982	0.907	0	Keratinocyte	RPS6
ALDH2	0	1.20033	0.818	0.378	0	Keratinocyte	ALDH2
RPS19	0	1.18495	0.981	0.929	0	Keratinocyte	RPS19
EEF1G	0	1.16917	0.95	0.795	0	Keratinocyte	EEF1G
NMU	0	1.16781	0.62	0.009	0	Keratinocyte	NMU
IVL	0	1.16366	0.335	0.009	0	Keratinocyte	IVL
TINCR	0	1.1631	0.638	0.015	0	Keratinocyte	TINCR
KLK7	0	1.15969	0.297	0.005	0	Keratinocyte	KLK7
HEBP2	0	1.15873	0.84	0.414	0	Keratinocyte	HEBP2
GGH	0	1.15062	0.635	0.068	0	Keratinocyte	GGH
EFNA3	0	1.14328	0.641	0.02	0	Keratinocyte	EFNA3
FAM162A	0	1.13462	0.795	0.352	0	Keratinocyte	FAM162A
ANXA8L1	0	1.12974	0.632	0.013	0	Keratinocyte	ANXA8L1
VAMP8	0	1.12189	0.743	0.097	0	Keratinocyte	VAMP8
PRDX2	0	1.12186	0.837	0.476	0	Keratinocyte	PRDX2
PPIA	0	1.09639	0.955	0.823	0	Keratinocyte	PPIA
CITED4	0	1.09316	0.661	0.118	0	Keratinocyte	CITED4
FAM83B	0	1.0878	0.633	0.012	0	Keratinocyte	FAM83B
MPZL2	0	1.08754	0.645	0.033	0	Keratinocyte	MPZL2
SLC38A2	0	1.0826	0.834	0.415	0	Keratinocyte	SLC38A2
ALDH3B2	0	1.07189	0.537	0.009	0	Keratinocyte	ALDH3B2
RPL7A	0	1.07107	0.981	0.94	0	Keratinocyte	RPL7A
RPS3	0	1.06497	0.98	0.927	0	Keratinocyte	RPS3
GAPDH	0	1.0573	0.976	0.904	0	Keratinocyte	GAPDH
RPS29	0	1.05467	0.883	0.589	0	Keratinocyte	RPS29
TMEM79	0	1.05072	0.599	0.025	0	Keratinocyte	TMEM79
TSTD1	0	1.04636	0.671	0.059	0	Keratinocyte	TSTD1
IRF6	0	1.04026	0.626	0.018	0	Keratinocyte	IRF6
SH3RF2	0	1.03726	0.554	0.014	0	Keratinocyte	SH3RF2
EPHB6	0	1.0315	0.706	0.197	0	Keratinocyte	EPHB6
RPS2	0	1.03131	0.933	0.831	0	Keratinocyte	RPS2
RPS8	0	1.03074	0.985	0.95	0	Keratinocyte	RPS8
FAM160A1	0	1.02127	0.568	0.021	0	Keratinocyte	FAM160A1
PARD3	0	1.01743	0.72	0.191	0	Keratinocyte	PARD3
RHOD	0	1.01636	0.614	0.065	0	Keratinocyte	RHOD
TXN	0	1.01035	0.904	0.656	0	Keratinocyte	TXN
PPP1R13L	0	1.01023	0.654	0.058	0	Keratinocyte	PPP1R13L
CLDN1	0	1.00804	0.534	0.037	0	Keratinocyte	CLDN1
FAM25A	0	1.00689	0.381	0.005	0	Keratinocyte	FAM25A
YWHAZ	0	1.00421	0.908	0.638	0	Keratinocyte	YWHAZ
DYNLL1	0	1.00299	0.858	0.645	0	Keratinocyte	DYNLL1
RPS5	0	0.995589	0.97	0.904	0	Keratinocyte	RPS5
TP63	0	0.994481	0.577	0.016	0	Keratinocyte	TP63
SYTL1	0	0.9936	0.643	0.029	0	Keratinocyte	SYTL1
FGFBP1	0	0.993508	0.441	0.008	0	Keratinocyte	FGFBP1
COL17A1	0	0.993116	0.167	0.01	0	Keratinocyte	COL17A1
DSG3	0	0.9785	0.444	0.011	0	Keratinocyte	DSG3
RPS17	0	0.977681	0.836	0.521	0	Keratinocyte	RPS17
GGCT	0	0.97703	0.604	0.15	0	Keratinocyte	GGCT
RPL36A	0	0.97464	0.926	0.799	0	Keratinocyte	RPL36A
RPS7	0	0.971386	0.975	0.923	0	Keratinocyte	RPS7
BNIPL	0	0.968283	0.56	0.01	0	Keratinocyte	BNIPL
TRPS1	0	0.966103	0.706	0.189	0	Keratinocyte	TRPS1
RPL18A	0	0.964848	0.98	0.937	0	Keratinocyte	RPL18A
MIF	0	0.962581	0.927	0.752	0	Keratinocyte	MIF
STAP2	0	0.958579	0.627	0.031	0	Keratinocyte	STAP2
PDZK1IP1	0	0.957921	0.468	0.011	0	Keratinocyte	PDZK1IP1
NME1	0	0.953593	0.714	0.215	0	Keratinocyte	NME1
RPS3A	0	0.953437	0.972	0.919	0	Keratinocyte	RPS3A
ZNF385A	0	0.950705	0.673	0.132	0	Keratinocyte	ZNF385A
ZNF706	0	0.94331	0.811	0.447	0	Keratinocyte	ZNF706
NECTIN1	0	0.940481	0.592	0.036	0	Keratinocyte	NECTIN1
IL36RN	0	0.937027	0.229	0.003	0	Keratinocyte	IL36RN
RPS28	0	0.932868	0.982	0.955	0	Keratinocyte	RPS28
RPL8	0	0.928388	0.984	0.943	0	Keratinocyte	RPL8
LGALSL	0	0.927679	0.611	0.125	0	Keratinocyte	LGALSL
RPS12	0	0.919531	0.988	0.966	0	Keratinocyte	RPS12
POF1B	0	0.911131	0.326	0.009	0	Keratinocyte	POF1B
SERPINB7	0	0.910953	0.301	0.003	0	Keratinocyte	SERPINB7
RPS24	0	0.905621	0.979	0.928	0	Keratinocyte	RPS24
COX5A	0	0.901852	0.805	0.419	0	Keratinocyte	COX5A
TPD52L1	0	0.900256	0.629	0.068	0	Keratinocyte	TPD52L1
RAB10	0	0.897777	0.776	0.286	0	Keratinocyte	RAB10
EZR	0	0.89757	0.801	0.227	0	Keratinocyte	EZR
PPDPF	0	0.894334	0.957	0.82	0	Keratinocyte	PPDPF
DEGS2	0	0.893854	0.403	0.01	0	Keratinocyte	DEGS2
PLPP2	0	0.890369	0.586	0.026	0	Keratinocyte	PLPP2
CERS3	0	0.887079	0.542	0.01	0	Keratinocyte	CERS3
ZNF750	0	0.886698	0.533	0.008	0	Keratinocyte	ZNF750
RPLP2	0	0.886348	0.947	0.838	0	Keratinocyte	RPLP2
CDHR1	0	0.880254	0.491	0.011	0	Keratinocyte	CDHR1
AL445524.1	0	0.878845	0.503	0.032	0	Keratinocyte	AL445524.1
MUCL1	0	0.875465	0.139	0.008	0	Keratinocyte	MUCL1
RPL27	0	0.872459	0.921	0.789	0	Keratinocyte	RPL27
NECTIN4	0	0.870987	0.534	0.008	0	Keratinocyte	NECTIN4
MPST	0	0.868523	0.695	0.196	0	Keratinocyte	MPST
HINT1	0	0.863716	0.897	0.68	0	Keratinocyte	HINT1
CDH1	0	0.860008	0.57	0.02	0	Keratinocyte	CDH1
CAPNS2	0	0.857126	0.557	0.008	0	Keratinocyte	CAPNS2
NCCRP1	0	0.855923	0.198	0.004	0	Keratinocyte	NCCRP1
RPS13	0	0.844894	0.98	0.945	0	Keratinocyte	RPS13
WFDC5	0	0.843557	0.381	0.004	0	Keratinocyte	WFDC5
RPL41	0	0.842106	0.987	0.97	0	Keratinocyte	RPL41
NEAT1	0	0.842037	0.893	0.69	0	Keratinocyte	NEAT1
RPL37A	0	0.840513	0.916	0.79	0	Keratinocyte	RPL37A
PLP2	0	0.839556	0.833	0.503	0	Keratinocyte	PLP2
DENND2C	0	0.831409	0.543	0.043	0	Keratinocyte	DENND2C
EIF6	0	0.828709	0.751	0.342	0	Keratinocyte	EIF6
PSAT1	0	0.82801	0.528	0.015	0	Keratinocyte	PSAT1
RPL13	0	0.825076	0.987	0.964	0	Keratinocyte	RPL13
ALDOA	0	0.819513	0.903	0.677	0	Keratinocyte	ALDOA
EXPH5	0	0.815285	0.527	0.025	0	Keratinocyte	EXPH5
RAPGEFL1	0	0.814171	0.543	0.015	0	Keratinocyte	RAPGEFL1
RPL29	0	0.811405	0.981	0.944	0	Keratinocyte	RPL29
RPL3	0	0.810454	0.981	0.924	0	Keratinocyte	RPL3
RPL36	0	0.807718	0.977	0.92	0	Keratinocyte	RPL36
H19	0	0.804508	0.327	0.049	0	Keratinocyte	H19
TP53AIP1	0	0.802095	0.451	0.006	0	Keratinocyte	TP53AIP1
TMEM40	0	0.801644	0.462	0.007	0	Keratinocyte	TMEM40
NME2	0	0.800537	0.927	0.774	0	Keratinocyte	NME2
EVPL	0	0.799312	0.536	0.016	0	Keratinocyte	EVPL
SYNGR2	0	0.798769	0.785	0.282	0	Keratinocyte	SYNGR2
CSNK1A1	0	0.797854	0.806	0.404	0	Keratinocyte	CSNK1A1
SPINT1	0	0.796686	0.557	0.026	0	Keratinocyte	SPINT1
RPL10A	0	0.796317	0.918	0.812	0	Keratinocyte	RPL10A
YBX3	0	0.793775	0.879	0.619	0	Keratinocyte	YBX3
RPL4	0	0.79196	0.911	0.807	0	Keratinocyte	RPL4
PTK6	0	0.788283	0.496	0.008	0	Keratinocyte	PTK6
KRT23	0	0.784955	0.142	0.007	0	Keratinocyte	KRT23
NDFIP2	0	0.784902	0.625	0.092	0	Keratinocyte	NDFIP2
CA12	0	0.784075	0.528	0.044	0	Keratinocyte	CA12
SHISA9	0	0.783597	0.427	0.008	0	Keratinocyte	SHISA9
RPS21	0	0.783481	0.964	0.89	0	Keratinocyte	RPS21
ITPR2	0	0.782446	0.675	0.164	0	Keratinocyte	ITPR2
HSPB1	0	0.779782	0.959	0.818	0	Keratinocyte	HSPB1
RPL6	0	0.779383	0.976	0.915	0	Keratinocyte	RPL6
NUDT8	0	0.776292	0.555	0.077	0	Keratinocyte	NUDT8
TRIM7	0	0.77529	0.551	0.062	0	Keratinocyte	TRIM7
TIMM13	0	0.773203	0.711	0.266	0	Keratinocyte	TIMM13
RPS16	0	0.772764	0.868	0.755	0	Keratinocyte	RPS16
ENO1	0	0.77266	0.839	0.578	0	Keratinocyte	ENO1
SNHG29	0	0.767744	0.922	0.767	0	Keratinocyte	SNHG29
CHP2	0	0.763686	0.422	0.005	0	Keratinocyte	CHP2
RPL28	0	0.760983	0.981	0.947	0	Keratinocyte	RPL28
CEBPA	0	0.759295	0.537	0.061	0	Keratinocyte	CEBPA
EMP2	0	0.757817	0.791	0.449	0	Keratinocyte	EMP2
LMO4	0	0.75773	0.695	0.303	0	Keratinocyte	LMO4
GJB3	0	0.75698	0.495	0.008	0	Keratinocyte	GJB3
MAPK13	0	0.755066	0.537	0.03	0	Keratinocyte	MAPK13
EPPK1	0	0.752636	0.41	0.008	0	Keratinocyte	EPPK1
UQCRQ	0	0.752149	0.862	0.581	0	Keratinocyte	UQCRQ
HRAS	0	0.75121	0.681	0.213	0	Keratinocyte	HRAS
RPL26	0	0.750653	0.979	0.941	0	Keratinocyte	RPL26
EFNA1	0	0.749624	0.613	0.102	0	Keratinocyte	EFNA1
STARD10	0	0.74449	0.637	0.158	0	Keratinocyte	STARD10
SOX15	0	0.744348	0.571	0.123	0	Keratinocyte	SOX15
ARHGEF4	0	0.743378	0.505	0.024	0	Keratinocyte	ARHGEF4
TPPP3	0	0.742378	0.595	0.18	0	Keratinocyte	TPPP3
IDH2	0	0.740173	0.628	0.161	0	Keratinocyte	IDH2
TMEM154	0	0.73752	0.543	0.028	0	Keratinocyte	TMEM154
RPL7	0	0.735211	0.852	0.674	0	Keratinocyte	RPL7
ESRP1	0	0.733516	0.512	0.01	0	Keratinocyte	ESRP1
TMED3	0	0.732156	0.713	0.275	0	Keratinocyte	TMED3
KRT78	0	0.730885	0.249	0.003	0	Keratinocyte	KRT78
CBR1	0	0.728802	0.698	0.3	0	Keratinocyte	CBR1
LDHA	0	0.727889	0.899	0.677	0	Keratinocyte	LDHA
SPTSSB	0	0.727518	0.277	0.009	0	Keratinocyte	SPTSSB
TGM3	0	0.727263	0.261	0.004	0	Keratinocyte	TGM3
VSIG10L2	0	0.726634	0.486	0.014	0	Keratinocyte	VSIG10L2
LYPD6B	0	0.72636	0.474	0.007	0	Keratinocyte	LYPD6B
RPL12	0	0.72336	0.983	0.958	0	Keratinocyte	RPL12
MFSD2A	0	0.720763	0.505	0.016	0	Keratinocyte	MFSD2A
KLK5	0	0.717631	0.137	0.002	0	Keratinocyte	KLK5
CRYBG1	0	0.716555	0.586	0.075	0	Keratinocyte	CRYBG1
DHCR24	0	0.716279	0.532	0.065	0	Keratinocyte	DHCR24
RPL13A	0	0.716053	0.857	0.69	0	Keratinocyte	RPL13A
RPSA	0	0.714675	0.818	0.719	0	Keratinocyte	RPSA
FAM89A	0	0.713436	0.564	0.08	0	Keratinocyte	FAM89A
RPS4X	0	0.713413	0.985	0.947	0	Keratinocyte	RPS4X
MT1G	0	0.713262	0.28	0.028	0	Keratinocyte	MT1G
DGAT2	0	0.713197	0.309	0.007	0	Keratinocyte	DGAT2
BICD2	0	0.713154	0.592	0.104	0	Keratinocyte	BICD2
AP1S1	0	0.712721	0.615	0.145	0	Keratinocyte	AP1S1
GIPC1	0	0.712061	0.634	0.17	0	Keratinocyte	GIPC1
IL20RB	0	0.711115	0.529	0.042	0	Keratinocyte	IL20RB
GJB5	0	0.707968	0.498	0.006	0	Keratinocyte	GJB5
GRIP1	0	0.704337	0.397	0.01	0	Keratinocyte	GRIP1
TSTA3	0	0.704167	0.619	0.14	0	Keratinocyte	TSTA3
PTPRZ1	0	0.700811	0.515	0.019	0	Keratinocyte	PTPRZ1
SAT1	0	0.698287	0.782	0.419	0	Keratinocyte	SAT1
C6orf132	0	0.697802	0.513	0.034	0	Keratinocyte	C6orf132
LRATD1	0	0.694774	0.518	0.03	0	Keratinocyte	LRATD1
KCTD1	0	0.693386	0.542	0.042	0	Keratinocyte	KCTD1
SPRR1A	0	0.69268	0.158	0.002	0	Keratinocyte	SPRR1A
PTPRF	0	0.692641	0.594	0.104	0	Keratinocyte	PTPRF
ADK	0	0.692325	0.708	0.238	0	Keratinocyte	ADK
DSC2	0	0.690302	0.278	0.02	0	Keratinocyte	DSC2
UCHL3	0	0.689511	0.603	0.113	0	Keratinocyte	UCHL3
PPP1R14C	0	0.689506	0.482	0.015	0	Keratinocyte	PPP1R14C
RPL18	0	0.684181	0.97	0.913	0	Keratinocyte	RPL18
TIMM8B	0	0.683516	0.695	0.274	0	Keratinocyte	TIMM8B
CYSRT1	0	0.68182	0.256	0.003	0	Keratinocyte	CYSRT1
COX4I1	0	0.680612	0.92	0.788	0	Keratinocyte	COX4I1
TFAP2C	0	0.67959	0.508	0.036	0	Keratinocyte	TFAP2C
BAG1	0	0.678498	0.741	0.317	0	Keratinocyte	BAG1
RPL35	0	0.677553	0.966	0.891	0	Keratinocyte	RPL35
AP003498.2	0	0.677122	0.455	0.004	0	Keratinocyte	AP003498.2
AHNAK2	0	0.676795	0.708	0.256	0	Keratinocyte	AHNAK2
RPS14	0	0.674701	0.968	0.918	0	Keratinocyte	RPS14
AL117329.1	0	0.67321	0.357	0.005	0	Keratinocyte	AL117329.1
EPHX3	0	0.672598	0.37	0.008	0	Keratinocyte	EPHX3
RGS14	0	0.66856	0.522	0.053	0	Keratinocyte	RGS14
RPL17	0	0.665843	0.943	0.859	0	Keratinocyte	RPL17
F12	0	0.663731	0.461	0.012	0	Keratinocyte	F12
RPS6KB2	0	0.66366	0.579	0.132	0	Keratinocyte	RPS6KB2
PIK3C2G	0	0.660405	0.44	0.008	0	Keratinocyte	PIK3C2G
HMGCS1	0	0.660176	0.502	0.097	0	Keratinocyte	HMGCS1
ELOVL4	0	0.659081	0.396	0.033	0	Keratinocyte	ELOVL4
SPPL3	0	0.658561	0.668	0.235	0	Keratinocyte	SPPL3
EBPL	0	0.657955	0.727	0.31	0	Keratinocyte	EBPL
P4HB	0	0.656088	0.829	0.52	0	Keratinocyte	P4HB
GOLGA4	0	0.655639	0.699	0.292	0	Keratinocyte	GOLGA4
ARPC5L	0	0.655289	0.66	0.198	0	Keratinocyte	ARPC5L
AP2S1	0	0.653417	0.752	0.387	0	Keratinocyte	AP2S1
RPL9	0	0.653156	0.929	0.865	0	Keratinocyte	RPL9
TECR	0	0.651804	0.826	0.526	0	Keratinocyte	TECR
SERBP1	0	0.650455	0.823	0.532	0	Keratinocyte	SERBP1
NEBL	0	0.649716	0.451	0.03	0	Keratinocyte	NEBL
KRT80	0	0.648802	0.241	0.005	0	Keratinocyte	KRT80
VAV3	0	0.648022	0.562	0.068	0	Keratinocyte	VAV3
VSNL1	0	0.64625	0.414	0.009	0	Keratinocyte	VSNL1
SPINT1-AS1	0	0.645176	0.495	0.013	0	Keratinocyte	SPINT1-AS1
LGALS3	0	0.644215	0.951	0.852	0	Keratinocyte	LGALS3
FAM83G	0	0.634232	0.437	0.01	0	Keratinocyte	FAM83G
COX7B	0	0.634171	0.782	0.464	0	Keratinocyte	COX7B
PDLIM4	0	0.633296	0.666	0.252	0	Keratinocyte	PDLIM4
PTPRD	0	0.630754	0.329	0.029	0	Keratinocyte	PTPRD
SLC25A39	0	0.626511	0.646	0.201	0	Keratinocyte	SLC25A39
VDAC1	0	0.62626	0.731	0.323	0	Keratinocyte	VDAC1
VDAC2	0	0.625071	0.816	0.503	0	Keratinocyte	VDAC2
RPL15	0	0.621084	0.953	0.88	0	Keratinocyte	RPL15
TNS4	0	0.61989	0.325	0.008	0	Keratinocyte	TNS4
PPP2R2C	0	0.618598	0.438	0.008	0	Keratinocyte	PPP2R2C
HES1	0	0.618363	0.62	0.249	0	Keratinocyte	HES1
EPS8L2	0	0.616972	0.545	0.071	0	Keratinocyte	EPS8L2
PDCD4	0	0.6168	0.665	0.251	0	Keratinocyte	PDCD4
ZNF652	0	0.615508	0.589	0.196	0	Keratinocyte	ZNF652
HES5	0	0.615029	0.312	0.015	0	Keratinocyte	HES5
TOLLIP	0	0.614403	0.595	0.165	0	Keratinocyte	TOLLIP
HMGA1	0	0.613355	0.544	0.067	0	Keratinocyte	HMGA1
RPL11	0	0.613	0.985	0.96	0	Keratinocyte	RPL11
RPL37	0	0.612986	0.968	0.903	0	Keratinocyte	RPL37
TFAP2A	0	0.61213	0.558	0.052	0	Keratinocyte	TFAP2A
MIB2	0	0.611123	0.568	0.108	0	Keratinocyte	MIB2
RPL27A	0	0.610893	0.851	0.658	0	Keratinocyte	RPL27A
TMEM99	0	0.609921	0.336	0.069	0	Keratinocyte	TMEM99
FAM83C	0	0.609144	0.454	0.004	0	Keratinocyte	FAM83C
SPTBN2	0	0.602883	0.43	0.01	0	Keratinocyte	SPTBN2
ACER1	0	0.601669	0.272	0.002	0	Keratinocyte	ACER1
DHRS1	0	0.601304	0.583	0.159	0	Keratinocyte	DHRS1
SGPP2	0	0.596994	0.418	0.006	0	Keratinocyte	SGPP2
MBD2	0	0.596775	0.7	0.272	0	Keratinocyte	MBD2
RPL23A	0	0.595924	0.895	0.81	0	Keratinocyte	RPL23A
PRDX6	0	0.595666	0.816	0.569	0	Keratinocyte	PRDX6
RPL23	0	0.595583	0.805	0.556	0	Keratinocyte	RPL23
RPL39	0	0.59543	0.975	0.933	0	Keratinocyte	RPL39
TRIM16	0	0.591719	0.473	0.062	0	Keratinocyte	TRIM16
NACA	0	0.589351	0.972	0.915	0	Keratinocyte	NACA
RPL19	0	0.588368	0.984	0.961	0	Keratinocyte	RPL19
COBL	0	0.587415	0.458	0.021	0	Keratinocyte	COBL
ATP5MC3	0	0.586846	0.831	0.584	0	Keratinocyte	ATP5MC3
UQCR10	0	0.583756	0.801	0.473	0	Keratinocyte	UQCR10
HSD17B10	0	0.583083	0.655	0.282	0	Keratinocyte	HSD17B10
PLD1	0	0.582004	0.554	0.104	0	Keratinocyte	PLD1
CASZ1	0	0.581756	0.433	0.038	0	Keratinocyte	CASZ1
TMEM117	0	0.581265	0.464	0.069	0	Keratinocyte	TMEM117
CWH43	0	0.579843	0.395	0.004	0	Keratinocyte	CWH43
CST6	0	0.579673	0.106	0.003	0	Keratinocyte	CST6
MAB21L4	0	0.578644	0.402	0.004	0	Keratinocyte	MAB21L4
DAAM1	0	0.578329	0.627	0.171	0	Keratinocyte	DAAM1
NDRG4	0	0.57809	0.431	0.036	0	Keratinocyte	NDRG4
DANCR	0	0.577484	0.712	0.332	0	Keratinocyte	DANCR
MSMO1	0	0.57614	0.392	0.089	0	Keratinocyte	MSMO1
RPL31	0	0.570873	0.887	0.715	0	Keratinocyte	RPL31
SCEL	0	0.569642	0.233	0.003	0	Keratinocyte	SCEL
ARHGAP32	0	0.568118	0.516	0.111	0	Keratinocyte	ARHGAP32
TPI1	0	0.567838	0.884	0.674	0	Keratinocyte	TPI1
TIAM1	0	0.567533	0.454	0.055	0	Keratinocyte	TIAM1
TXNDC17	0	0.567155	0.66	0.267	0	Keratinocyte	TXNDC17
LGR4	0	0.566621	0.417	0.047	0	Keratinocyte	LGR4
SDC4	0	0.565551	0.513	0.096	0	Keratinocyte	SDC4
RPS23	0	0.563291	0.978	0.952	0	Keratinocyte	RPS23
GSTO2	0	0.562323	0.467	0.014	0	Keratinocyte	GSTO2
EFNA5	0	0.561549	0.444	0.085	0	Keratinocyte	EFNA5
SDR16C5	0	0.560725	0.33	0.007	0	Keratinocyte	SDR16C5
LTB4R2	0	0.560598	0.469	0.025	0	Keratinocyte	LTB4R2
RNF141	0	0.559878	0.55	0.095	0	Keratinocyte	RNF141
TACC2	0	0.559111	0.546	0.117	0	Keratinocyte	TACC2
UBR4	0	0.557616	0.517	0.224	0	Keratinocyte	UBR4
ENSA	0	0.557113	0.743	0.374	0	Keratinocyte	ENSA
RPS15	0	0.556658	0.982	0.952	0	Keratinocyte	RPS15
NHP2	0	0.556286	0.743	0.413	0	Keratinocyte	NHP2
MAP7	0	0.55542	0.471	0.042	0	Keratinocyte	MAP7
RACK1	0	0.553356	0.963	0.886	0	Keratinocyte	RACK1
ATP5MC1	0	0.552833	0.758	0.431	0	Keratinocyte	ATP5MC1
DLX5	0	0.55247	0.467	0.029	0	Keratinocyte	DLX5
HOOK1	0	0.552014	0.424	0.009	0	Keratinocyte	HOOK1
KLF4	0	0.551225	0.733	0.348	0	Keratinocyte	KLF4
RRAGD	0	0.550096	0.509	0.079	0	Keratinocyte	RRAGD
RORA	0	0.549187	0.782	0.406	0	Keratinocyte	RORA
PMVK	0	0.549016	0.67	0.271	0	Keratinocyte	PMVK
COMTD1	0	0.547748	0.561	0.112	0	Keratinocyte	COMTD1
PGM2	0	0.547519	0.511	0.076	0	Keratinocyte	PGM2
BTF3	0	0.547238	0.931	0.831	0	Keratinocyte	BTF3
CDKN2B	0	0.543232	0.434	0.03	0	Keratinocyte	CDKN2B
MACF1	0	0.542809	0.782	0.429	0	Keratinocyte	MACF1
COX8A	0	0.542548	0.828	0.59	0	Keratinocyte	COX8A
RPL21	0	0.540523	0.918	0.829	0	Keratinocyte	RPL21
FOSL1	0	0.536059	0.331	0.035	0	Keratinocyte	FOSL1
GRHL1	0	0.535658	0.354	0.02	0	Keratinocyte	GRHL1
AC006262.2	0	0.535152	0.339	0.005	0	Keratinocyte	AC006262.2
ACSL1	0	0.533969	0.459	0.066	0	Keratinocyte	ACSL1
PPP2R3A	0	0.532591	0.507	0.097	0	Keratinocyte	PPP2R3A
LTB4R	0	0.532093	0.435	0.021	0	Keratinocyte	LTB4R
TMEM141	0	0.530047	0.619	0.206	0	Keratinocyte	TMEM141
FERMT1	0	0.529884	0.385	0.013	0	Keratinocyte	FERMT1
IMPDH2	0	0.528774	0.733	0.43	0	Keratinocyte	IMPDH2
DNPH1	0	0.527139	0.629	0.203	0	Keratinocyte	DNPH1
S100A11	0	0.526446	0.917	0.791	0	Keratinocyte	S100A11
UQCRH	0	0.525652	0.826	0.596	0	Keratinocyte	UQCRH
RAN	0	0.525235	0.817	0.557	0	Keratinocyte	RAN
ZBTB7C	0	0.522901	0.461	0.073	0	Keratinocyte	ZBTB7C
MPP7	0	0.521148	0.496	0.066	0	Keratinocyte	MPP7
ARL4D	0	0.520939	0.55	0.135	0	Keratinocyte	ARL4D
LINC00511	0	0.518788	0.403	0.042	0	Keratinocyte	LINC00511
PRELID1	0	0.51867	0.756	0.457	0	Keratinocyte	PRELID1
RDH12	0	0.51839	0.33	0.004	0	Keratinocyte	RDH12
RND31	0	0.518206	0.669	0.256	0	Keratinocyte	RND3
ZBTB7B	0	0.517497	0.473	0.046	0	Keratinocyte	ZBTB7B
CLEC2B	0	0.517185	0.677	0.337	0	Keratinocyte	CLEC2B
PROM2	0	0.515367	0.415	0.005	0	Keratinocyte	PROM2
RPS15A	0	0.514612	0.972	0.935	0	Keratinocyte	RPS15A
DHRS4L2	0	0.514087	0.476	0.057	0	Keratinocyte	DHRS4L2
CLIP1	0	0.514052	0.594	0.199	0	Keratinocyte	CLIP1
F11R	0	0.513432	0.516	0.06	0	Keratinocyte	F11R
PLEKHN1	0	0.512933	0.389	0.007	0	Keratinocyte	PLEKHN1
FHIT	0	0.512063	0.449	0.069	0	Keratinocyte	FHIT
PABPC1	0	0.511661	0.89	0.707	0	Keratinocyte	PABPC1
SH3GLB2	0	0.509059	0.595	0.23	0	Keratinocyte	SH3GLB2
NIPAL1	0	0.508378	0.405	0.009	0	Keratinocyte	NIPAL1
ARF5	0	0.508296	0.815	0.556	0	Keratinocyte	ARF5
PA2G4	0	0.507946	0.768	0.419	0	Keratinocyte	PA2G4
PIM1	0	0.507538	0.446	0.08	0	Keratinocyte	PIM1
COX6A1	0	0.507357	0.861	0.717	0	Keratinocyte	COX6A1
RAB40C	0	0.50729	0.438	0.05	0	Keratinocyte	RAB40C
GPX2	0	0.505313	0.346	0.005	0	Keratinocyte	GPX2
OXCT1	0	0.504437	0.483	0.088	0	Keratinocyte	OXCT1
LLGL2	0	0.504074	0.434	0.03	0	Keratinocyte	LLGL2
ARF6	0	0.503861	0.682	0.283	0	Keratinocyte	ARF6
MDH2	0	0.502986	0.76	0.465	0	Keratinocyte	MDH2
ZNF770	0	0.500778	0.507	0.108	0	Keratinocyte	ZNF770
ARAP2	0	0.499222	0.457	0.04	0	Keratinocyte	ARAP2
ATL2	0	0.498077	0.474	0.077	0	Keratinocyte	ATL2
CTNND1	0	0.497506	0.667	0.247	0	Keratinocyte	CTNND1
DDR1	0	0.49745	0.442	0.032	0	Keratinocyte	DDR1
PTRHD1	0	0.496115	0.612	0.197	0	Keratinocyte	PTRHD1
ALOX12B	0	0.496091	0.18	0.002	0	Keratinocyte	ALOX12B
GAN	0	0.495193	0.363	0.029	0	Keratinocyte	GAN
BTG2	0	0.495001	0.692	0.343	0	Keratinocyte	BTG2
ANXA8	0	0.494422	0.385	0.007	0	Keratinocyte	ANXA8
FAT2	0	0.493589	0.381	0.008	0	Keratinocyte	FAT2
PRRG4	0	0.492524	0.416	0.019	0	Keratinocyte	PRRG4
TLCD3A	0	0.491849	0.436	0.045	0	Keratinocyte	TLCD3A
C1QBP	0	0.49148	0.718	0.417	0	Keratinocyte	C1QBP
BARX2	0	0.491228	0.312	0.005	0	Keratinocyte	BARX2
PRDX1	0	0.490749	0.907	0.735	0	Keratinocyte	PRDX1
CBLC	0	0.490744	0.416	0.005	0	Keratinocyte	CBLC
SERPINB2	0	0.489491	0.283	0.004	0	Keratinocyte	SERPINB2
CD82	0	0.489007	0.619	0.183	0	Keratinocyte	CD82
FGFR3	0	0.488978	0.427	0.025	0	Keratinocyte	FGFR3
TPD52	0	0.487172	0.46	0.05	0	Keratinocyte	TPD52
RALGPS2	0	0.486733	0.439	0.054	0	Keratinocyte	RALGPS2
DCXR	0	0.486352	0.676	0.295	0	Keratinocyte	DCXR
RAB3D	0	0.485255	0.465	0.049	0	Keratinocyte	RAB3D
TXNL4A	0	0.485007	0.707	0.34	0	Keratinocyte	TXNL4A
MRPL14	0	0.483708	0.64	0.242	0	Keratinocyte	MRPL14
SLC2A1	0	0.481592	0.443	0.051	0	Keratinocyte	SLC2A1
ATP5F1D	0	0.481136	0.849	0.636	0	Keratinocyte	ATP5F1D
SRPK1	0	0.479285	0.448	0.094	0	Keratinocyte	SRPK1
GRHL3	0	0.479156	0.363	0.008	0	Keratinocyte	GRHL3
DUOX1	0	0.478957	0.367	0.013	0	Keratinocyte	DUOX1
MTCH2	0	0.478408	0.588	0.169	0	Keratinocyte	MTCH2
ARPC2	0	0.477329	0.837	0.603	0	Keratinocyte	ARPC2
BEX3	0	0.477148	0.688	0.357	0	Keratinocyte	BEX3
EGFR	0	0.476186	0.66	0.253	0	Keratinocyte	EGFR
MGST2	0	0.475993	0.615	0.199	0	Keratinocyte	MGST2
PPA1	0	0.475852	0.744	0.397	0	Keratinocyte	PPA1
TMEM123	0	0.474132	0.681	0.284	0	Keratinocyte	TMEM123
PGLS	0	0.472214	0.72	0.363	0	Keratinocyte	PGLS
TFCP2L1	0	0.47173	0.31	0.008	0	Keratinocyte	TFCP2L1
SERPINB13	0	0.469986	0.209	0.002	0	Keratinocyte	SERPINB13
GUK1	0	0.469935	0.864	0.672	0	Keratinocyte	GUK1
TRAPPC5	0	0.469328	0.716	0.393	0	Keratinocyte	TRAPPC5
PRSS3	0	0.469098	0.253	0.002	0	Keratinocyte	PRSS3
RPL22	0	0.468782	0.932	0.851	0	Keratinocyte	RPL22
SH3YL1	0	0.468712	0.511	0.108	0	Keratinocyte	SH3YL1
SERINC2	0	0.468704	0.378	0.03	0	Keratinocyte	SERINC2
SOX7	0	0.468091	0.448	0.048	0	Keratinocyte	SOX7
H3F3A	0	0.468039	0.936	0.821	0	Keratinocyte	H3F3A
NOP16	0	0.465372	0.497	0.095	0	Keratinocyte	NOP16
SLC39A6	0	0.463361	0.537	0.14	0	Keratinocyte	SLC39A6
CHMP4C	0	0.463036	0.37	0.011	0	Keratinocyte	CHMP4C
TGM5	0	0.462547	0.321	0.003	0	Keratinocyte	TGM5
GLRX3	0	0.460388	0.587	0.183	0	Keratinocyte	GLRX3
BAIAP2	0	0.458964	0.597	0.208	0	Keratinocyte	BAIAP2
MRPL52	0	0.458891	0.691	0.306	0	Keratinocyte	MRPL52
HMGCR	0	0.458598	0.423	0.066	0	Keratinocyte	HMGCR
ZNF185	0	0.457849	0.403	0.012	0	Keratinocyte	ZNF185
CSTB	0	0.457816	0.833	0.588	0	Keratinocyte	CSTB
IGFL2	0	0.457392	0.236	0.007	0	Keratinocyte	IGFL2
MYH14	0	0.457177	0.339	0.012	0	Keratinocyte	MYH14
EIF4A1	0	0.456723	0.837	0.648	0	Keratinocyte	EIF4A1
RAB5IF	0	0.45548	0.6	0.214	0	Keratinocyte	RAB5IF
RPS10	0	0.453994	0.6	0.195	0	Keratinocyte	RPS10
NDUFC1	0	0.45388	0.798	0.504	0	Keratinocyte	NDUFC1
MYCBP2	0	0.453858	0.696	0.383	0	Keratinocyte	MYCBP2
CBWD1	0	0.453587	0.467	0.139	0	Keratinocyte	CBWD1
C1orf21	0	0.453324	0.654	0.243	0	Keratinocyte	C1orf21
TMEM147	0	0.452317	0.675	0.325	0	Keratinocyte	TMEM147
GRHL2	0	0.452076	0.34	0.006	0	Keratinocyte	GRHL2
GSTA4	0	0.451825	0.524	0.159	0	Keratinocyte	GSTA4
KLK10	0	0.45173	0.222	0.007	0	Keratinocyte	KLK10
B4GALNT3	0	0.451154	0.336	0.02	0	Keratinocyte	B4GALNT3
DUOXA1	0	0.450362	0.374	0.013	0	Keratinocyte	DUOXA1
ETF1	0	0.45033	0.602	0.175	0	Keratinocyte	ETF1
RPS9	0	0.449506	0.951	0.893	0	Keratinocyte	RPS9
AP1M2	0	0.449349	0.388	0.004	0	Keratinocyte	AP1M2
SMDT1	0	0.448466	0.69	0.35	0	Keratinocyte	SMDT1
RPS11	0	0.448152	0.848	0.707	0	Keratinocyte	RPS11
CYCS	0	0.447538	0.635	0.272	0	Keratinocyte	CYCS
CAMSAP3	0	0.447049	0.364	0.005	0	Keratinocyte	CAMSAP3
PGAM1	0	0.446584	0.791	0.537	0	Keratinocyte	PGAM1
RAB3IP	0	0.446179	0.422	0.031	0	Keratinocyte	RAB3IP
PARD6G	0	0.44519	0.466	0.058	0	Keratinocyte	PARD6G
TNNT1	0	0.444791	0.286	0.003	0	Keratinocyte	TNNT1
PGAP2	0	0.444011	0.471	0.069	0	Keratinocyte	PGAP2
RANGAP1	0	0.443938	0.473	0.062	0	Keratinocyte	RANGAP1
PPP1R14B-AS1	0	0.442925	0.365	0.007	0	Keratinocyte	PPP1R14B-AS1
RALBP1	0	0.441941	0.698	0.325	0	Keratinocyte	RALBP1
COX7C	0	0.440839	0.876	0.691	0	Keratinocyte	COX7C
FBXO27	0	0.44032	0.37	0.024	0	Keratinocyte	FBXO27
EN1	0	0.440066	0.357	0.015	0	Keratinocyte	EN1
TOM1L1	0	0.439858	0.414	0.032	0	Keratinocyte	TOM1L1
RPL5	0	0.439521	0.968	0.912	0	Keratinocyte	RPL5
BICDL2	0	0.438266	0.297	0.004	0	Keratinocyte	BICDL2
COX6B1	0	0.437903	0.86	0.675	0	Keratinocyte	COX6B1
KIAA1522	0	0.437815	0.466	0.058	0	Keratinocyte	KIAA1522
IL1RN	0	0.437565	0.35	0.014	0	Keratinocyte	IL1RN
SDR9C7	0	0.437048	0.27	0.002	0	Keratinocyte	SDR9C7
PPP1CB	0	0.436652	0.639	0.248	0	Keratinocyte	PPP1CB
EPHX2	0	0.43648	0.462	0.08	0	Keratinocyte	EPHX2
STMP1	0	0.436117	0.685	0.302	0	Keratinocyte	STMP1
TM7SF2	0	0.435719	0.229	0.016	0	Keratinocyte	TM7SF2
TUFT1	0	0.435568	0.335	0.018	0	Keratinocyte	TUFT1
ATF3	0	0.433333	0.717	0.369	0	Keratinocyte	ATF3
HMGN1	0	0.432965	0.735	0.368	0	Keratinocyte	HMGN1
CCDC6	0	0.43091	0.546	0.155	0	Keratinocyte	CCDC6
ITPKC	0	0.430889	0.418	0.086	0	Keratinocyte	ITPKC
EEF2K	0	0.430839	0.513	0.13	0	Keratinocyte	EEF2K
DDX21	0	0.429836	0.668	0.261	0	Keratinocyte	DDX21
CCT6A	0	0.429688	0.706	0.349	0	Keratinocyte	CCT6A
IL36G	0	0.429366	0.138	0.001	0	Keratinocyte	IL36G
MAST4	0	0.429301	0.563	0.144	0	Keratinocyte	MAST4
PATJ	0	0.429134	0.411	0.059	0	Keratinocyte	PATJ
CERS4	0	0.428342	0.499	0.121	0	Keratinocyte	CERS4
CD36	0	0.428249	0.407	0.083	0	Keratinocyte	CD36
PTGS1	0	0.426887	0.433	0.046	0	Keratinocyte	PTGS1
CYP4F22	0	0.426579	0.24	0.002	0	Keratinocyte	CYP4F22
TMEM254	0	0.425465	0.43	0.062	0	Keratinocyte	TMEM254
NDEL1	0	0.425164	0.587	0.201	0	Keratinocyte	NDEL1
ST14	0	0.425079	0.391	0.014	0	Keratinocyte	ST14
CDC42	0	0.423674	0.793	0.5	0	Keratinocyte	CDC42
COQ4	0	0.423583	0.6	0.2	0	Keratinocyte	COQ4
MRPS24	0	0.423468	0.734	0.416	0	Keratinocyte	MRPS24
RPL32	0	0.421575	0.986	0.969	0	Keratinocyte	RPL32
AL365226.2	0	0.419646	0.14	0.004	0	Keratinocyte	AL365226.2
NDUFB2	0	0.418506	0.786	0.536	0	Keratinocyte	NDUFB2
CHL1	0	0.417727	0.437	0.047	0	Keratinocyte	CHL1
SLC6A9	0	0.41721	0.404	0.027	0	Keratinocyte	SLC6A9
NAB1	0	0.416716	0.506	0.129	0	Keratinocyte	NAB1
PLIN3	0	0.416492	0.576	0.221	0	Keratinocyte	PLIN3
NDUFA7	0	0.414454	0.654	0.267	0	Keratinocyte	NDUFA7
PSORS1C1	0	0.414196	0.257	0.025	0	Keratinocyte	PSORS1C1
KIFC2	0	0.413385	0.321	0.029	0	Keratinocyte	KIFC2
IL18	0	0.412967	0.356	0.041	0	Keratinocyte	IL18
PRSS8	0	0.412808	0.331	0.003	0	Keratinocyte	PRSS8
GATAD2A	0	0.411877	0.492	0.128	0	Keratinocyte	GATAD2A
RAB38	0	0.411312	0.446	0.046	0	Keratinocyte	RAB38
HK1	0	0.41121	0.535	0.148	0	Keratinocyte	HK1
METRNL	0	0.40995	0.598	0.325	0	Keratinocyte	METRNL
CDS1	0	0.409937	0.334	0.01	0	Keratinocyte	CDS1
GGT6	0	0.409602	0.34	0.004	0	Keratinocyte	GGT6
WNT4	0	0.408002	0.346	0.031	0	Keratinocyte	WNT4
NAPA	0	0.407923	0.714	0.365	0	Keratinocyte	NAPA
CSNK2B	0	0.407233	0.806	0.57	0	Keratinocyte	CSNK2B
TALDO1	0	0.406829	0.739	0.408	0	Keratinocyte	TALDO1
NDRG1	0	0.405385	0.595	0.264	0	Keratinocyte	NDRG1
SLC38A1	0	0.405011	0.479	0.09	0	Keratinocyte	SLC38A1
ATP5MF	0	0.40454	0.755	0.481	0	Keratinocyte	ATP5MF
FAM178B	0	0.403317	0.226	0.018	0	Keratinocyte	FAM178B
MAF	0	0.403019	0.539	0.144	0	Keratinocyte	MAF
BMP7	0	0.402558	0.369	0.025	0	Keratinocyte	BMP7
RPL14	0	0.402533	0.973	0.922	0	Keratinocyte	RPL14
KLK1	0	0.401444	0.241	0.013	0	Keratinocyte	KLK1
MAPK6	0	0.401293	0.506	0.122	0	Keratinocyte	MAPK6
BBOX1	0	0.400757	0.302	0.006	0	Keratinocyte	BBOX1
ELL2	0	0.400546	0.555	0.155	0	Keratinocyte	ELL2
OVOL1	0	0.400064	0.279	0.005	0	Keratinocyte	OVOL1
COMT	0	0.400039	0.731	0.435	0	Keratinocyte	COMT
SLC7A1	0	0.399733	0.392	0.087	0	Keratinocyte	SLC7A1
RNH1	0	0.399478	0.844	0.616	0	Keratinocyte	RNH1
SGMS1	0	0.399223	0.552	0.168	0	Keratinocyte	SGMS1
ABI1	0	0.399213	0.589	0.212	0	Keratinocyte	ABI1
ANKRD22	0	0.397369	0.334	0.004	0	Keratinocyte	ANKRD22
ARL5A	0	0.397348	0.554	0.258	0	Keratinocyte	ARL5A
EI24	0	0.395379	0.631	0.272	0	Keratinocyte	EI24
ATP5F1A	0	0.394613	0.752	0.476	0	Keratinocyte	ATP5F1A
RPL38	0	0.394291	0.869	0.693	0	Keratinocyte	RPL38
SLAIN2	0	0.392741	0.545	0.165	0	Keratinocyte	SLAIN2
SRD5A1	0	0.391968	0.391	0.042	0	Keratinocyte	SRD5A1
UBA52	0	0.391967	0.875	0.771	0	Keratinocyte	UBA52
C5orf46	0	0.391963	0.113	0.002	0	Keratinocyte	C5orf46
RASSF7	0	0.391718	0.425	0.036	0	Keratinocyte	RASSF7
RAB11A	0	0.390839	0.734	0.394	0	Keratinocyte	RAB11A
ATP5PD	0	0.390765	0.802	0.549	0	Keratinocyte	ATP5PD
PTBP3	0	0.390595	0.575	0.183	0	Keratinocyte	PTBP3
PLBD1	0	0.390122	0.393	0.1	0	Keratinocyte	PLBD1
LYPLA1	0	0.389427	0.532	0.17	0	Keratinocyte	LYPLA1
PCDH7	0	0.389246	0.344	0.045	0	Keratinocyte	PCDH7
PLA2G4F	0	0.389127	0.323	0.003	0	Keratinocyte	PLA2G4F
NDUFB3	0	0.387436	0.651	0.301	0	Keratinocyte	NDUFB3
FOXN1	0	0.387297	0.324	0.003	0	Keratinocyte	FOXN1
RAD23B	0	0.38721	0.617	0.24	0	Keratinocyte	RAD23B
TMEM184A	0	0.387039	0.268	0.005	0	Keratinocyte	TMEM184A
SMAGP	0	0.384381	0.444	0.094	0	Keratinocyte	SMAGP
TST	0	0.384272	0.418	0.051	0	Keratinocyte	TST
COX5B	0	0.384156	0.862	0.686	0	Keratinocyte	COX5B
CALN1	0	0.383184	0.244	0.007	0	Keratinocyte	CALN1
SQLE	0	0.382769	0.376	0.094	0	Keratinocyte	SQLE
DSCAS	0	0.382439	0.268	0.006	0	Keratinocyte	DSCAS
ACTR3	0	0.382416	0.688	0.323	0	Keratinocyte	ACTR3
PELI1	0	0.381585	0.511	0.177	0	Keratinocyte	PELI1
RPL30	0	0.381003	0.979	0.956	0	Keratinocyte	RPL30
DLX3	0	0.380754	0.335	0.015	0	Keratinocyte	DLX3
TWF1	0	0.380732	0.588	0.212	0	Keratinocyte	TWF1
PPP1CA	0	0.378715	0.678	0.331	0	Keratinocyte	PPP1CA
JPT1	0	0.378389	0.477	0.097	0	Keratinocyte	JPT1
HS3ST6	0	0.378057	0.412	0.068	0	Keratinocyte	HS3ST6
HOMER2	0	0.377797	0.289	0.021	0	Keratinocyte	HOMER2
RGS12	0	0.376866	0.435	0.083	0	Keratinocyte	RGS12
KMT5A	0	0.376698	0.457	0.094	0	Keratinocyte	KMT5A
DHCR7	0	0.375776	0.257	0.032	0	Keratinocyte	DHCR7
PSMB5	0	0.375026	0.683	0.35	0	Keratinocyte	PSMB5
ATP5MC2	0	0.374584	0.912	0.768	0	Keratinocyte	ATP5MC2
GAREM1	0	0.373779	0.382	0.077	0	Keratinocyte	GAREM1
[truncated: 9,488 more rows]

## Sheet: Fig 2c
	p_val	avg_log2FC	pct.1	pct.2	p_val_adj	cluster	gene
CSRP2	0	1.78937	0.891	0.426	0	Spinous	CSRP2
KRT1	0	1.39554	0.992	0.691	0	Spinous	KRT1
KRT9	0	1.26721	0.924	0.509	0	Spinous	KRT9
CCND1	0	1.1945	0.871	0.484	0	Spinous	CCND1
GJA1	0	1.16131	0.911	0.577	0	Spinous	GJA1
PHGDH	0	1.07665	0.926	0.657	0	Spinous	PHGDH
LY6D	0	0.996402	0.965	0.736	0	Spinous	LY6D
KCNK7	0	0.952926	0.802	0.338	0	Spinous	KCNK7
LGALS3	0	0.911279	0.965	0.905	0	Spinous	LGALS3
DBI	0	0.871184	0.958	0.904	0	Spinous	DBI
APRT	0	0.806402	0.925	0.799	0	Spinous	APRT
S100A14	0	0.749733	0.971	0.908	0	Spinous	S100A14
AQP3	2.94836e-305	0.912594	0.966	0.793	8.46357e-301	Spinous	AQP3
RPS8	1.61979e-294	0.58517	0.985	0.984	4.64976e-290	Spinous	RPS8
DSP	1.78573e-293	0.848893	0.985	0.898	5.12612e-289	Spinous	DSP
CHP2	1.59234e-290	0.73923	0.624	0.176	4.57098e-286	Spinous	CHP2
S100A16	2.43815e-270	0.630295	0.949	0.898	6.99895e-266	Spinous	S100A16
CXADR	3.04883e-269	0.738484	0.901	0.672	8.75196e-265	Spinous	CXADR
RPLP0	2.28953e-260	0.54579	0.986	0.986	6.57233e-256	Spinous	RPLP0
VSIG10L2	4.13434e-258	0.583421	0.703	0.287	1.1868e-253	Spinous	VSIG10L2
DMKN	8.36037e-247	0.802683	0.99	0.821	2.39993e-242	Spinous	DMKN
RPL7A	3.19476e-246	0.521234	0.979	0.982	9.17087e-242	Spinous	RPL7A
VSIR	1.37331e-243	0.57296	0.727	0.361	3.94222e-239	Spinous	VSIR
SFN	1.82884e-243	0.665616	0.989	0.967	5.24988e-239	Spinous	SFN
KRT10	5.92146e-243	0.833485	0.977	0.904	1.69981e-238	Spinous	KRT10
RPL28	5.95016e-239	0.445464	0.983	0.986	1.70805e-234	Spinous	RPL28
RPL13	6.77731e-237	0.556087	0.987	0.986	1.9455e-232	Spinous	RPL13
PKP1	1.65907e-236	0.71327	0.973	0.802	4.76251e-232	Spinous	PKP1
CDHR1	2.92199e-235	0.69003	0.719	0.294	8.38788e-231	Spinous	CDHR1
ZNF652	1.55508e-233	0.686537	0.804	0.425	4.46401e-229	Spinous	ZNF652
RPS18	1.7706e-232	0.478955	0.992	0.993	5.08269e-228	Spinous	RPS18
NOTCH3	1.75515e-230	0.536689	0.748	0.348	5.03833e-226	Spinous	NOTCH3
RPLP1	1.36024e-225	0.459548	0.992	0.994	3.90471e-221	Spinous	RPLP1
RPS6	1.10291e-224	0.549864	0.986	0.983	3.16601e-220	Spinous	RPS6
GSTP1	1.8534e-224	0.573278	0.965	0.966	5.32036e-220	Spinous	GSTP1
MGST2	4.15452e-223	0.546851	0.794	0.441	1.1926e-218	Spinous	MGST2
RPL9	8.07897e-223	0.521166	0.964	0.948	2.31915e-218	Spinous	RPL9
RPL18A	4.57634e-222	0.511003	0.979	0.984	1.31369e-217	Spinous	RPL18A
ALDH2	5.47414e-222	0.597494	0.932	0.812	1.57141e-217	Spinous	ALDH2
DSG1	1.11472e-212	0.468139	0.974	0.809	3.19993e-208	Spinous	DSG1
DSC1	6.4282e-212	0.615073	0.914	0.479	1.84528e-207	Spinous	DSC1
RPS3A	2.01037e-210	0.531168	0.972	0.973	5.77096e-206	Spinous	RPS3A
DSC3	2.53293e-209	0.706249	0.948	0.805	7.27104e-205	Spinous	DSC3
RPS7	4.04713e-209	0.464532	0.976	0.977	1.16177e-204	Spinous	RPS7
RPL11	9.31254e-205	0.446986	0.985	0.985	2.67326e-200	Spinous	RPL11
RPS12	7.68166e-202	0.425536	0.987	0.992	2.2051e-197	Spinous	RPS12
RPS14	7.03448e-200	0.476727	0.973	0.977	2.01932e-195	Spinous	RPS14
RGS14	1.95941e-198	0.428121	0.715	0.334	5.62467e-194	Spinous	RGS14
RPL8	2.41239e-197	0.414686	0.983	0.986	6.92502e-193	Spinous	RPL8
TSPO	4.62288e-197	0.512773	0.944	0.906	1.32704e-192	Spinous	TSPO
CLEC2B	1.23721e-194	0.736423	0.817	0.539	3.55153e-190	Spinous	CLEC2B
FXYD3	6.21887e-194	0.505398	0.94	0.851	1.78519e-189	Spinous	FXYD3
F12	1.13804e-190	0.407759	0.653	0.257	3.26685e-186	Spinous	F12
RPL29	7.17033e-189	0.441316	0.982	0.981	2.05832e-184	Spinous	RPL29
THBD	2.62177e-188	0.584976	0.665	0.304	7.52605e-184	Spinous	THBD
RPLP2	4.31649e-188	0.397658	0.971	0.964	1.23909e-183	Spinous	RPLP2
NAGK	5.13149e-188	0.416686	0.691	0.34	1.47305e-183	Spinous	NAGK
RPS19	7.19717e-188	0.49944	0.982	0.983	2.06602e-183	Spinous	RPS19
LGALS7B	3.46028e-187	0.774721	0.978	0.893	9.93309e-183	Spinous	LGALS7B
CALML3	4.90599e-185	0.72224	0.952	0.83	1.40831e-180	Spinous	CALML3
RPS3	1.06828e-183	0.473179	0.979	0.985	3.06661e-179	Spinous	RPS3
ROBO1	1.68397e-183	0.660007	0.684	0.338	4.834e-179	Spinous	ROBO1
APOE	1.5568e-181	1.22546	0.586	0.25	4.46894e-177	Spinous	APOE
YWHAZ	9.55656e-181	0.534202	0.964	0.871	2.74331e-176	Spinous	YWHAZ
SPPL3	3.53923e-179	0.608572	0.848	0.571	1.01597e-174	Spinous	SPPL3
RPL13A	6.72128e-178	0.516264	0.947	0.879	1.92941e-173	Spinous	RPL13A
LGALS7	2.89232e-174	0.788862	0.92	0.833	8.3027e-170	Spinous	LGALS7
THEM5	6.38059e-172	0.535641	0.815	0.394	1.83161e-167	Spinous	THEM5
RPL26	2.44612e-170	0.396733	0.98	0.983	7.02182e-166	Spinous	RPL26
RPS23	5.52096e-169	0.386024	0.973	0.983	1.58485e-164	Spinous	RPS23
SSR4	1.31213e-167	0.460795	0.892	0.788	3.7666e-163	Spinous	SSR4
RPL27	4.02395e-167	0.37979	0.95	0.956	1.15512e-162	Spinous	RPL27
EEF1G	8.24493e-167	0.363389	0.966	0.951	2.36679e-162	Spinous	EEF1G
RPS13	8.80571e-167	0.365032	0.977	0.984	2.52777e-162	Spinous	RPS13
NUPR1	1.47383e-166	0.513924	0.898	0.724	4.23076e-162	Spinous	NUPR1
PTGS1	3.99289e-166	0.425899	0.641	0.272	1.1462e-161	Spinous	PTGS1
PLD1	9.39164e-166	0.448161	0.757	0.423	2.69596e-161	Spinous	PLD1
PERP	1.2891e-162	0.407479	0.991	0.973	3.70048e-158	Spinous	PERP
RHOV	1.55993e-161	0.554565	0.889	0.575	4.47792e-157	Spinous	RHOV
TPPP3	7.67962e-161	0.552763	0.774	0.438	2.20451e-156	Spinous	TPPP3
CTSC	1.06122e-159	0.442785	0.761	0.46	3.04633e-155	Spinous	CTSC
RPS24	3.65337e-159	0.326313	0.979	0.986	1.04874e-154	Spinous	RPS24
PGM2	2.57676e-156	0.397895	0.69	0.382	7.39684e-152	Spinous	PGM2
EPHX2	1.53284e-155	0.361418	0.667	0.319	4.40016e-151	Spinous	EPHX2
ENAH	3.92569e-155	0.46366	0.736	0.426	1.12691e-150	Spinous	ENAH
ALAD	1.30204e-154	0.321917	0.559	0.204	3.73764e-150	Spinous	ALAD
RPS16	3.91947e-154	0.472252	0.944	0.923	1.12512e-149	Spinous	RPS16
RPS25	6.23711e-154	0.352386	0.975	0.966	1.79042e-149	Spinous	RPS25
GALNT6	8.37537e-154	0.356044	0.46	0.146	2.40423e-149	Spinous	GALNT6
RPL35	3.73921e-153	0.349584	0.977	0.978	1.07338e-148	Spinous	RPL35
NMU	3.24808e-152	0.373023	0.812	0.467	9.32393e-148	Spinous	NMU
SHISA9	1.54148e-150	0.600551	0.604	0.268	4.42499e-146	Spinous	SHISA9
RPL6	2.34017e-150	0.389049	0.979	0.977	6.7177e-146	Spinous	RPL6
SRD5A3	1.88615e-149	0.255011	0.59	0.257	5.41439e-145	Spinous	SRD5A3
TRIM29	2.45498e-149	0.489928	0.961	0.865	7.04727e-145	Spinous	TRIM29
RPL22	8.62599e-149	0.387444	0.961	0.944	2.47618e-144	Spinous	RPL22
PLPP2	5.29745e-148	0.424587	0.778	0.492	1.52068e-143	Spinous	PLPP2
PTPRF	2.2306e-147	0.414159	0.811	0.531	6.40317e-143	Spinous	PTPRF
COMT	1.66027e-146	0.459553	0.868	0.62	4.76598e-142	Spinous	COMT
MPZL2	1.78879e-146	0.439717	0.81	0.536	5.13491e-142	Spinous	MPZL2
JUP	2.63535e-146	0.425444	0.98	0.917	7.56503e-142	Spinous	JUP
RPL21	6.11727e-146	0.44692	0.954	0.935	1.75602e-141	Spinous	RPL21
RPL36A	2.39754e-145	0.402228	0.966	0.952	6.88237e-141	Spinous	RPL36A
CTNND1	4.34101e-145	0.515207	0.847	0.607	1.24613e-140	Spinous	CTNND1
RPS27A	4.7828e-144	0.388016	0.97	0.978	1.37295e-139	Spinous	RPS27A
RPL7	1.1659e-143	0.425781	0.932	0.89	3.34682e-139	Spinous	RPL7
NSG1	2.08529e-143	0.460108	0.879	0.679	5.98603e-139	Spinous	NSG1
RPL19	2.36379e-143	0.361003	0.981	0.987	6.78548e-139	Spinous	RPL19
ZNF706	1.78049e-142	0.481674	0.913	0.777	5.11108e-138	Spinous	ZNF706
RPS15	1.5456e-141	0.367566	0.981	0.986	4.4368e-137	Spinous	RPS15
RPL18	2.12568e-141	0.362404	0.976	0.978	6.10199e-137	Spinous	RPL18
MFGE8	1.2755e-140	0.327299	0.603	0.291	3.66146e-136	Spinous	MFGE8
NT5DC2	2.20255e-139	0.348357	0.694	0.398	6.32264e-135	Spinous	NT5DC2
GSTA4	2.3016e-139	0.38822	0.691	0.409	6.60697e-135	Spinous	GSTA4
LTB4R	3.24062e-138	0.402417	0.636	0.324	9.30251e-134	Spinous	LTB4R
GATM	3.29731e-138	0.348236	0.547	0.251	9.46525e-134	Spinous	GATM
ACAA2	1.92754e-136	0.403572	0.647	0.346	5.53319e-132	Spinous	ACAA2
EEF2K	1.15256e-135	0.471479	0.707	0.399	3.30854e-131	Spinous	EEF2K
MYL6	1.405e-135	0.397325	0.977	0.957	4.03318e-131	Spinous	MYL6
EMP2	1.67326e-134	0.475457	0.924	0.718	4.80327e-130	Spinous	EMP2
BLVRA	4.15587e-134	0.276522	0.629	0.289	1.19298e-129	Spinous	BLVRA
RPL41	9.41756e-134	0.400245	0.987	0.981	2.7034e-129	Spinous	RPL41
RRAGD	2.95064e-133	0.304429	0.69	0.381	8.47009e-129	Spinous	RRAGD
RPS2	2.17242e-132	0.475439	0.968	0.958	6.23616e-128	Spinous	RPS2
UBA52	1.29891e-131	0.337526	0.943	0.92	3.72866e-127	Spinous	UBA52
RPS11	1.03952e-130	0.378707	0.937	0.889	2.98404e-126	Spinous	RPS11
NUDT8	1.64563e-130	0.366464	0.74	0.44	4.72396e-126	Spinous	NUDT8
IMPDH1	2.65335e-130	0.321075	0.62	0.32	7.61672e-126	Spinous	IMPDH1
ATP2B4	1.01019e-129	0.443986	0.774	0.499	2.89985e-125	Spinous	ATP2B4
SERPINB12	4.74808e-129	0.457467	0.727	0.385	1.36298e-124	Spinous	SERPINB12
RPL23A	8.53561e-129	0.381467	0.954	0.94	2.45023e-124	Spinous	RPL23A
CD44	3.99409e-128	0.449757	0.919	0.658	1.14654e-123	Spinous	CD44
STARD10	5.11375e-126	0.372368	0.821	0.6	1.46795e-121	Spinous	STARD10
KLC3	1.0077e-125	0.449293	0.86	0.69	2.89271e-121	Spinous	KLC3
NECTIN1	1.69708e-125	0.43477	0.799	0.506	4.87162e-121	Spinous	NECTIN1
BTG1	1.41661e-124	0.483152	0.931	0.83	4.06653e-120	Spinous	BTG1
FAM83B	2.19512e-123	0.479075	0.81	0.558	6.30133e-119	Spinous	FAM83B
ITPR2	1.01277e-122	0.457991	0.838	0.583	2.90725e-118	Spinous	ITPR2
GIPC1	1.1321e-122	0.376244	0.832	0.635	3.24981e-118	Spinous	GIPC1
PIK3C2G	2.13181e-122	0.42117	0.628	0.326	6.11957e-118	Spinous	PIK3C2G
CRYBG1	3.58106e-120	0.369174	0.78	0.515	1.02798e-115	Spinous	CRYBG1
PLA2G4F	1.0554e-119	0.353854	0.496	0.224	3.02963e-115	Spinous	PLA2G4F
ANXA8L1	1.13339e-119	0.361908	0.817	0.561	3.25352e-115	Spinous	ANXA8L1
ESPN	2.18717e-118	0.272708	0.422	0.141	6.2785e-114	Spinous	ESPN
NDRG4	3.63162e-117	0.394287	0.64	0.331	1.04249e-112	Spinous	NDRG4
RPL23	5.22417e-117	0.373864	0.921	0.84	1.49965e-112	Spinous	RPL23
RPL27A	6.60193e-117	0.401269	0.937	0.883	1.89515e-112	Spinous	RPL27A
PTPRZ1	3.72334e-116	0.385165	0.696	0.398	1.06882e-111	Spinous	PTPRZ1
LTB4R2	6.77862e-116	0.309677	0.653	0.378	1.94587e-111	Spinous	LTB4R2
PPP2R3A	2.82014e-115	0.418761	0.677	0.397	8.09549e-111	Spinous	PPP2R3A
TENT5B	3.43884e-115	0.51087	0.897	0.727	9.87153e-111	Spinous	TENT5B
RPL30	1.42857e-114	0.322807	0.976	0.978	4.10085e-110	Spinous	RPL30
RPS4Y1	4.02171e-114	1.02885	0.429	0.174	1.15447e-109	Spinous	RPS4Y1
FGFBP1	1.36756e-113	0.465191	0.581	0.279	3.92573e-109	Spinous	FGFBP1
EEF1B2	1.62069e-113	0.321255	0.96	0.951	4.65237e-109	Spinous	EEF1B2
DGCR6L	6.24448e-112	0.298237	0.798	0.554	1.79254e-107	Spinous	DGCR6L
RPL22L1	1.64003e-111	0.393004	0.9	0.783	4.70787e-107	Spinous	RPL22L1
MAF	4.39432e-111	0.402938	0.74	0.468	1.26143e-106	Spinous	MAF
ANXA8	5.88337e-111	0.31326	0.562	0.288	1.68888e-106	Spinous	ANXA8
SDC1	6.26495e-111	0.366786	0.901	0.689	1.79842e-106	Spinous	SDC1
RPL15	9.8149e-111	0.331715	0.965	0.964	2.81746e-106	Spinous	RPL15
SRI	1.47637e-109	0.322983	0.74	0.482	4.23808e-105	Spinous	SRI
TIMM13	4.88581e-108	0.306677	0.854	0.671	1.40252e-103	Spinous	TIMM13
PPIA	1.02085e-107	0.317195	0.974	0.964	2.93044e-103	Spinous	PPIA
SYNGR2	1.3084e-107	0.388287	0.887	0.763	3.75589e-103	Spinous	SYNGR2
NRARP	1.54603e-107	0.649869	0.919	0.736	4.43805e-103	Spinous	NRARP
LMO4	1.63789e-106	0.398533	0.865	0.637	4.70174e-102	Spinous	LMO4
PPM1K	2.16233e-106	0.327174	0.459	0.192	6.2072e-102	Spinous	PPM1K
PPP1R14C	5.77085e-106	0.362737	0.663	0.379	1.65658e-101	Spinous	PPP1R14C
IGSF8	7.4961e-106	0.290377	0.643	0.374	2.15183e-101	Spinous	IGSF8
HIBCH	1.50708e-105	0.307805	0.609	0.322	4.32623e-101	Spinous	HIBCH
LYPD3	3.35745e-105	0.3073	0.959	0.792	9.63791e-101	Spinous	LYPD3
RPS5	4.12244e-105	0.343142	0.969	0.973	1.18339e-100	Spinous	RPS5
B4GALT2	5.80677e-105	0.255251	0.636	0.36	1.66689e-100	Spinous	B4GALT2
CHL1	5.15192e-104	0.410764	0.6	0.341	1.47891e-99	Spinous	CHL1
METTL26	4.59069e-101	0.351155	0.813	0.621	1.3178e-96	Spinous	METTL26
FOXN1	1.07541e-100	0.292549	0.482	0.231	3.08707e-96	Spinous	FOXN1
RPS4X	1.48319e-99	0.355779	0.983	0.986	4.25764e-95	Spinous	RPS4X
MAFB	2.9091e-98	0.430828	0.923	0.737	8.35085e-94	Spinous	MAFB
RPL10A	4.43264e-98	0.384167	0.961	0.947	1.27243e-93	Spinous	RPL10A
EIF5A	1.86712e-97	0.31507	0.932	0.867	5.35977e-93	Spinous	EIF5A
RGS12	8.39756e-97	0.316308	0.598	0.327	2.4106e-92	Spinous	RGS12
CDH1	1.03298e-96	0.342469	0.757	0.509	2.96528e-92	Spinous	CDH1
SH3RF2	2.79242e-96	0.537344	0.734	0.452	8.01592e-92	Spinous	SH3RF2
DEGS1	4.65235e-96	0.406557	0.916	0.709	1.3355e-91	Spinous	DEGS1
PTPRD	1.1906e-95	0.610074	0.454	0.214	3.41773e-91	Spinous	PTPRD
COBL	7.59363e-95	0.408934	0.625	0.367	2.17983e-90	Spinous	COBL
RPS15A	1.8097e-94	0.317	0.97	0.976	5.19491e-90	Spinous	RPS15A
NHP2	2.86635e-94	0.321508	0.873	0.75	8.22813e-90	Spinous	NHP2
RPL3	1.16515e-93	0.356425	0.98	0.981	3.34467e-89	Spinous	RPL3
RAB3IP	1.1902e-92	0.258104	0.596	0.34	3.41659e-88	Spinous	RAB3IP
NELL2	1.35267e-92	0.273584	0.349	0.122	3.88298e-88	Spinous	NELL2
TFAP2C	4.27462e-92	0.317354	0.657	0.406	1.22707e-87	Spinous	TFAP2C
ABCC5	4.66036e-92	0.294316	0.536	0.254	1.3378e-87	Spinous	ABCC5
FLNB	5.67356e-91	0.334123	0.703	0.461	1.62865e-86	Spinous	FLNB
HSD17B10	7.29757e-91	0.330908	0.84	0.661	2.09484e-86	Spinous	HSD17B10
DIAPH2	7.82997e-91	0.321247	0.58	0.321	2.24767e-86	Spinous	DIAPH2
LSP1	1.52719e-90	0.360436	0.71	0.401	4.38395e-86	Spinous	LSP1
DNPH1	2.84773e-90	0.286953	0.796	0.597	8.17471e-86	Spinous	DNPH1
SGPP2	2.61858e-89	0.310799	0.571	0.303	7.51689e-85	Spinous	SGPP2
CALN1	3.8146e-89	0.349933	0.353	0.127	1.09502e-84	Spinous	CALN1
RPL4	1.02715e-87	0.357947	0.968	0.951	2.94852e-83	Spinous	RPL4
RPS17	1.07871e-87	0.294779	0.925	0.859	3.09655e-83	Spinous	RPS17
PGLS	1.29149e-87	0.283335	0.851	0.713	3.70734e-83	Spinous	PGLS
PHLDA2	4.36729e-87	0.512883	0.819	0.579	1.25367e-82	Spinous	PHLDA2
CD82	5.86188e-87	0.283649	0.795	0.524	1.68271e-82	Spinous	CD82
FKBP8	9.64119e-86	0.318554	0.858	0.743	2.7676e-81	Spinous	FKBP8
LDLRAD3	6.88967e-85	0.355385	0.5	0.261	1.97775e-80	Spinous	LDLRAD3
SH3GLB2	1.1739e-84	0.373708	0.795	0.532	3.36979e-80	Spinous	SH3GLB2
LSS	1.54474e-84	0.25418	0.501	0.246	4.43434e-80	Spinous	LSS
RPS9	1.02045e-83	0.331509	0.975	0.973	2.92931e-79	Spinous	RPS9
PITPNA	2.22347e-83	0.30555	0.731	0.498	6.3827e-79	Spinous	PITPNA
CA12	2.79075e-83	0.367631	0.709	0.424	8.01113e-79	Spinous	CA12
RPL32	4.03032e-83	0.278555	0.985	0.987	1.15694e-78	Spinous	RPL32
TBL1X	7.40965e-83	0.285232	0.43	0.202	2.12701e-78	Spinous	TBL1X
ADAM15	2.75978e-82	0.31166	0.85	0.658	7.92222e-78	Spinous	ADAM15
RPL17	3.07433e-82	0.329281	0.958	0.95	8.82516e-78	Spinous	RPL17
SELENOP	3.23884e-82	0.303677	0.731	0.472	9.29741e-78	Spinous	SELENOP
IDH2	8.18484e-82	0.257146	0.812	0.597	2.34954e-77	Spinous	IDH2
AC068587.4	1.19554e-81	0.314095	0.566	0.332	3.43191e-77	Spinous	AC068587.4
PTK6	1.67186e-80	0.26671	0.695	0.391	4.79924e-76	Spinous	PTK6
MARCKS	1.88532e-80	0.296327	0.79	0.546	5.41199e-76	Spinous	MARCKS
WDR83OS	2.68382e-80	0.270804	0.89	0.8	7.70417e-76	Spinous	WDR83OS
SLC38A2	3.3529e-80	0.560805	0.934	0.791	9.62482e-76	Spinous	SLC38A2
RPL10	4.80742e-80	0.317186	0.987	0.986	1.38002e-75	Spinous	RPL10
LAMP1	4.97788e-80	0.323394	0.898	0.77	1.42895e-75	Spinous	LAMP1
RPL36	8.19558e-80	0.26969	0.977	0.982	2.35262e-75	Spinous	RPL36
MPST	5.88562e-79	0.301464	0.846	0.678	1.68953e-74	Spinous	MPST
DHRS1	1.69064e-78	0.29106	0.751	0.527	4.85315e-74	Spinous	DHRS1
RPL31	1.88191e-78	0.256542	0.944	0.91	5.40222e-74	Spinous	RPL31
SLC9A3-AS1	1.25591e-77	0.271161	0.368	0.153	3.60521e-73	Spinous	SLC9A3-AS1
YWHAB	1.47532e-77	0.260304	0.911	0.822	4.23505e-73	Spinous	YWHAB
AP1S1	2.05957e-77	0.311022	0.78	0.584	5.91219e-73	Spinous	AP1S1
CST3	3.87536e-77	0.546096	0.913	0.806	1.11246e-72	Spinous	CST3
SGMS1	2.8855e-76	0.368426	0.705	0.489	8.28311e-72	Spinous	SGMS1
ENSA	3.85625e-76	0.265805	0.895	0.783	1.10697e-71	Spinous	ENSA
LAMTOR4	3.89601e-76	0.266056	0.872	0.758	1.11839e-71	Spinous	LAMTOR4
SMIM29	1.48525e-75	0.287065	0.723	0.475	4.26355e-71	Spinous	SMIM29
GRIP1	2.60027e-75	0.408762	0.538	0.285	7.46433e-71	Spinous	GRIP1
TXN	3.09528e-75	0.338916	0.941	0.895	8.8853e-71	Spinous	TXN
NME1	5.23174e-75	0.276903	0.862	0.692	1.50182e-70	Spinous	NME1
H19	1.09369e-74	0.687974	0.485	0.255	3.13956e-70	Spinous	H19
GUK1	2.10659e-74	0.255522	0.929	0.879	6.04716e-70	Spinous	GUK1
FBXO27	2.75791e-74	0.274974	0.522	0.302	7.91686e-70	Spinous	FBXO27
BEX3	1.43308e-73	0.346201	0.844	0.673	4.1138e-69	Spinous	BEX3
ITPRIP	6.38697e-73	0.300963	0.55	0.331	1.83344e-68	Spinous	ITPRIP
TMEM117	7.55604e-73	0.451519	0.609	0.394	2.16904e-68	Spinous	TMEM117
OXCT1	1.55542e-72	0.309517	0.637	0.411	4.465e-68	Spinous	OXCT1
TMEM131L	5.21135e-72	0.274662	0.369	0.149	1.49597e-67	Spinous	TMEM131L
ZNF385A	2.15242e-71	0.271286	0.874	0.687	6.17874e-67	Spinous	ZNF385A
RUFY3	5.05045e-71	0.269932	0.589	0.364	1.44978e-66	Spinous	RUFY3
ERC1	9.04412e-71	0.400648	0.685	0.474	2.5962e-66	Spinous	ERC1
EMP1	9.8526e-71	0.26119	0.827	0.53	2.82829e-66	Spinous	EMP1
KIFC2	1.72939e-68	0.409428	0.478	0.266	4.96438e-64	Spinous	KIFC2
ADK	1.95965e-68	0.338415	0.874	0.649	5.62537e-64	Spinous	ADK
RPL37A	2.5134e-67	0.316426	0.962	0.963	7.21497e-63	Spinous	RPL37A
LAD1	3.61478e-67	0.27741	0.908	0.749	1.03766e-62	Spinous	LAD1
RNH1	7.31804e-67	0.307113	0.922	0.847	2.10072e-62	Spinous	RNH1
PRDX6	1.18723e-66	0.316304	0.924	0.819	3.40806e-62	Spinous	PRDX6
TP53AIP1	1.86721e-65	0.25429	0.613	0.344	5.36002e-61	Spinous	TP53AIP1
CAPNS2	5.24381e-65	0.273402	0.761	0.561	1.50529e-60	Spinous	CAPNS2
AC006262.2	8.95267e-65	0.26316	0.478	0.252	2.56995e-60	Spinous	AC006262.2
RALGPS2	1.8313e-64	0.257473	0.566	0.352	5.25693e-60	Spinous	RALGPS2
RPL37	2.09449e-64	0.25241	0.978	0.974	6.01244e-60	Spinous	RPL37
AFF1	3.313e-63	0.302785	0.588	0.365	9.5103e-59	Spinous	AFF1
TAGLN2	1.0898e-62	0.299543	0.946	0.878	3.12838e-58	Spinous	TAGLN2
RPL14	3.12869e-62	0.264128	0.977	0.977	8.98122e-58	Spinous	RPL14
KDM5B	1.15055e-61	0.26056	0.618	0.41	3.30278e-57	Spinous	KDM5B
TSHZ2	2.56606e-61	0.401232	0.595	0.388	7.36613e-57	Spinous	TSHZ2
LGR4	3.66501e-61	0.288451	0.579	0.334	1.05208e-56	Spinous	LGR4
RNF149	1.75367e-60	0.285428	0.735	0.509	5.03407e-56	Spinous	RNF149
TMEM154	1.21474e-59	0.250164	0.736	0.489	3.48703e-55	Spinous	TMEM154
TMEM131	3.55858e-59	0.273745	0.6	0.4	1.02153e-54	Spinous	TMEM131
TUBA1A	6.00532e-59	0.288858	0.797	0.62	1.72389e-54	Spinous	TUBA1A
TRPS1	7.72976e-59	0.392957	0.849	0.665	2.21891e-54	Spinous	TRPS1
MACROD2	2.73195e-58	0.283659	0.504	0.292	7.84232e-54	Spinous	MACROD2
C1orf21	1.55395e-57	0.322818	0.808	0.612	4.46076e-53	Spinous	C1orf21
UBE2E2	1.66436e-56	0.353635	0.704	0.513	4.7777e-52	Spinous	UBE2E2
SLC9A9	1.70577e-56	0.268759	0.401	0.218	4.89658e-52	Spinous	SLC9A9
C11orf49	2.08209e-56	0.27762	0.643	0.44	5.97685e-52	Spinous	C11orf49
VAV3	2.28327e-55	0.252712	0.744	0.536	6.55435e-51	Spinous	VAV3
FHIT	1.39258e-54	0.272643	0.589	0.387	3.99754e-50	Spinous	FHIT
EEF1A1	3.36874e-54	0.272327	0.994	0.988	9.67031e-50	Spinous	EEF1A1
RAB40C	4.16462e-54	0.272316	0.622	0.4	1.1955e-49	Spinous	RAB40C
ARHGAP32	4.17522e-53	0.313971	0.668	0.477	1.19854e-48	Spinous	ARHGAP32
ELL2	3.35706e-52	0.296365	0.717	0.498	9.63677e-48	Spinous	ELL2
PPM1L	1.0742e-51	0.329786	0.462	0.28	3.08361e-47	Spinous	PPM1L
NEBL	1.2231e-51	0.252679	0.592	0.375	3.51103e-47	Spinous	NEBL
RPSA	3.21543e-51	0.294638	0.923	0.89	9.2302e-47	Spinous	RPSA
ACAP3	5.49165e-51	0.260061	0.6	0.405	1.57643e-46	Spinous	ACAP3
PNRC1	3.35546e-50	0.253449	0.94	0.858	9.63219e-46	Spinous	PNRC1
GAREM1	7.18934e-50	0.318542	0.489	0.317	2.06377e-45	Spinous	GAREM1
EPN2	3.58545e-49	0.285698	0.66	0.474	1.02924e-44	Spinous	EPN2
FAM160A1	6.42404e-49	0.33407	0.707	0.531	1.84408e-44	Spinous	FAM160A1
RPS29	8.21494e-49	0.306084	0.927	0.887	2.35818e-44	Spinous	RPS29
SEMA3F	7.72635e-48	0.256847	0.575	0.391	2.21793e-43	Spinous	SEMA3F
DAPL1	1.23086e-46	0.302048	0.908	0.784	3.53331e-42	Spinous	DAPL1
PALLD	3.36486e-45	0.417393	0.769	0.59	9.65917e-41	Spinous	PALLD
ARHGEF4	1.89798e-44	0.35879	0.675	0.496	5.44834e-40	Spinous	ARHGEF4
ARID1B	4.38693e-39	0.314017	0.726	0.551	1.25931e-34	Spinous	ARID1B
HMGCS1	1.1216e-38	0.356407	0.607	0.444	3.21965e-34	Spinous	HMGCS1
DLG1	6.62497e-38	0.275415	0.671	0.506	1.90176e-33	Spinous	DLG1
PARD3	2.53614e-37	0.371878	0.857	0.712	7.28025e-33	Spinous	PARD3
THRB	1.78758e-32	0.259259	0.421	0.284	5.13142e-28	Spinous	THRB
WDFY2	1.08302e-31	0.255098	0.655	0.515	3.10891e-27	Spinous	WDFY2
JARID2	9.97501e-31	0.292068	0.554	0.391	2.86343e-26	Spinous	JARID2
MEIS1	6.40334e-30	0.255942	0.344	0.216	1.83814e-25	Spinous	MEIS1
ALS2CL	2.49858e-29	0.257693	0.519	0.379	7.17243e-25	Spinous	ALS2CL
NDUFA4L2	3.97721e-29	0.299781	0.617	0.467	1.1417e-24	Spinous	NDUFA4L2
NDEL1	6.3365e-28	0.286807	0.718	0.561	1.81896e-23	Spinous	NDEL1
TMEM99	1.60664e-26	0.264655	0.427	0.299	4.61202e-22	Spinous	TMEM99
PELI1	9.98434e-26	0.345526	0.63	0.496	2.8661e-21	Spinous	PELI1
PLXDC2	4.5082e-25	0.26354	0.752	0.569	1.29412e-20	Spinous	PLXDC2
TNFAIP3	8.24866e-24	0.392018	0.554	0.436	2.36786e-19	Spinous	TNFAIP3
EXOC6B	8.3717e-24	0.363274	0.675	0.548	2.40318e-19	Spinous	EXOC6B
ZFAND3	6.1684e-22	0.254488	0.597	0.475	1.7707e-17	Spinous	ZFAND3
ELOVL5	1.15131e-21	0.580689	0.379	0.265	3.30494e-17	Spinous	ELOVL5
ARIH1	3.77009e-21	0.327902	0.693	0.568	1.08224e-16	Spinous	ARIH1
LDLR	3.04151e-18	0.315363	0.426	0.331	8.73095e-14	Spinous	LDLR
MACF1	4.15563e-17	0.307918	0.893	0.76	1.19292e-12	Spinous	MACF1
GPBP1	1.05562e-14	0.262121	0.624	0.517	3.03027e-10	Spinous	GPBP1
NEAT1	7.20132e-08	0.467761	0.945	0.831	0.00206721	Spinous	NEAT1
CXCL14	0	3.4177	0.982	0.622	0	Basal	CXCL14
COL17A1	0	3.06165	0.878	0.118	0	Basal	COL17A1
KRT5	0	2.97715	0.986	0.414	0	Basal	KRT5
KRT14	0	2.92739	0.973	0.564	0	Basal	KRT14
DST	0	2.65063	0.911	0.315	0	Basal	DST
MT2A	0	2.53636	0.92	0.428	0	Basal	MT2A
S100A2	0	2.29725	0.91	0.296	0	Basal	S100A2
ASS1	0	2.16125	0.693	0.049	0	Basal	ASS1
SYT8	0	1.57487	0.625	0.141	0	Basal	SYT8
S100A6	0	1.48222	0.898	0.346	0	Basal	S100A6
ALDH3A1	0	1.46829	0.774	0.208	0	Basal	ALDH3A1
TGFBI	0	1.39823	0.701	0.175	0	Basal	TGFBI
IFITM3	0	1.36044	0.903	0.368	0	Basal	IFITM3
CCN1	0	1.2596	0.466	0.061	0	Basal	CCN1
PTMA	0	1.15756	1	0.976	0	Basal	PTMA
ITGB4	0	1.11041	0.717	0.093	0	Basal	ITGB4
CDH13	0	1.10223	0.747	0.153	0	Basal	CDH13
TK1	0	0.974803	0.334	0.016	0	Basal	TK1
ITGB1	0	0.964947	0.763	0.223	0	Basal	ITGB1
COL7A1	0	0.957962	0.676	0.101	0	Basal	COL7A1
IFITM1	0	0.908506	0.521	0.047	0	Basal	IFITM1
COL18A1	0	0.873063	0.632	0.061	0	Basal	COL18A1
LFNG	0	0.847146	0.511	0.033	0	Basal	LFNG
CTNNAL1	0	0.829121	0.486	0.017	0	Basal	CTNNAL1
CRLF1	0	0.824598	0.6	0.121	0	Basal	CRLF1
TYMS	0	0.824486	0.363	0.013	0	Basal	TYMS
LAMB4	0	0.822109	0.547	0.027	0	Basal	LAMB4
HTRA1	0	0.747488	0.571	0.045	0	Basal	HTRA1
LAMB3	0	0.745038	0.537	0.053	0	Basal	LAMB3
COPZ2	0	0.713022	0.548	0.073	0	Basal	COPZ2
RRM2	0	0.696516	0.228	0.005	0	Basal	RRM2
MKI67	0	0.675306	0.266	0.008	0	Basal	MKI67
SLC1A4	0	0.635945	0.485	0.028	0	Basal	SLC1A4
MATN2	0	0.635671	0.513	0.077	0	Basal	MATN2
SPARC	0	0.568088	0.525	0.075	0	Basal	SPARC
GDPD2	0	0.565358	0.322	0.016	0	Basal	GDPD2
FJX1	0	0.564456	0.468	0.051	0	Basal	FJX1
BIRC5	0	0.535947	0.248	0.009	0	Basal	BIRC5
CDT1	0	0.498711	0.335	0.024	0	Basal	CDT1
SLC39A13	0	0.497394	0.385	0.031	0	Basal	SLC39A13
TNFRSF18	0	0.497352	0.416	0.036	0	Basal	TNFRSF18
PKMYT1	0	0.46834	0.241	0.007	0	Basal	PKMYT1
DLK2	0	0.423732	0.292	0.006	0	Basal	DLK2
JAG2	0	0.409387	0.327	0.017	0	Basal	JAG2
CENPK	0	0.408913	0.3	0.015	0	Basal	CENPK
SLC43A3	0	0.295018	0.266	0.011	0	Basal	SLC43A3
KRTCAP3	8.00784e-307	0.48972	0.501	0.076	2.29873e-302	Basal	KRTCAP3
ITGA3	5.71204e-306	0.562925	0.527	0.089	1.6397e-301	Basal	ITGA3
MYBL2	2.8917e-301	0.345683	0.197	0.003	8.30092e-297	Basal	MYBL2
GSTM1	3.58589e-300	0.531877	0.32	0.025	1.02937e-295	Basal	GSTM1
MT1E	1.76684e-297	1.86124	0.91	0.45	5.0719e-293	Basal	MT1E
ITGA6	2.19976e-295	1.24246	0.872	0.369	6.31464e-291	Basal	ITGA6
DIAPH3	1.07859e-294	0.33472	0.217	0.006	3.09621e-290	Basal	DIAPH3
CDK1	1.27753e-294	0.644628	0.275	0.016	3.66728e-290	Basal	CDK1
CENPS	3.08404e-290	0.372132	0.28	0.018	8.85304e-286	Basal	CENPS
HNRNPA1	3.89148e-289	1.08527	0.986	0.907	1.11709e-284	Basal	HNRNPA1
CAV1	7.62911e-289	1.14489	0.862	0.366	2.19001e-284	Basal	CAV1
ASPM	5.59724e-285	0.480158	0.206	0.005	1.60674e-280	Basal	ASPM
ASF1B	1.08803e-277	0.337111	0.237	0.011	3.1233e-273	Basal	ASF1B
UBE2C	1.24283e-277	0.827296	0.239	0.011	3.56766e-273	Basal	UBE2C
CENPF	3.08141e-275	0.792096	0.246	0.013	8.84548e-271	Basal	CENPF
MOXD1	8.49333e-275	0.267228	0.2	0.005	2.4381e-270	Basal	MOXD1
SLC7A5	8.16252e-269	0.675563	0.61	0.152	2.34313e-264	Basal	SLC7A5
GINS2	4.3358e-268	0.390251	0.256	0.016	1.24463e-263	Basal	GINS2
TOP2A	4.71784e-267	0.722607	0.228	0.011	1.3543e-262	Basal	TOP2A
CCNA2	2.07956e-262	0.323032	0.187	0.005	5.96958e-258	Basal	CCNA2
WNT10A	1.14266e-261	0.391175	0.327	0.033	3.28011e-257	Basal	WNT10A
HMGN2	1.28073e-259	1.43132	0.95	0.762	3.67647e-255	Basal	HMGN2
PIMREG	1.36296e-259	0.2786	0.176	0.003	3.91252e-255	Basal	PIMREG
LGR6	3.54803e-259	0.468358	0.32	0.031	1.0185e-254	Basal	LGR6
PCLAF	2.57984e-257	0.840786	0.338	0.039	7.40569e-253	Basal	PCLAF
IRX4	3.80378e-250	0.56011	0.529	0.115	1.09191e-245	Basal	IRX4
CDCA7L	8.23308e-248	0.4902	0.491	0.097	2.36339e-243	Basal	CDCA7L
TUBA1B	2.42785e-247	2.19718	0.959	0.761	6.96938e-243	Basal	TUBA1B
ASCL2	1.78302e-246	0.585164	0.457	0.086	5.11835e-242	Basal	ASCL2
CDKN3	2.21933e-245	0.514562	0.235	0.014	6.3708e-241	Basal	CDKN3
CDCA7	4.95368e-245	0.569662	0.471	0.089	1.422e-240	Basal	CDCA7
TROAP	1.74184e-244	0.269163	0.172	0.004	5.00013e-240	Basal	TROAP
CNIH2	1.89339e-243	0.271226	0.174	0.004	5.43516e-239	Basal	CNIH2
KRT15	2.32826e-243	1.47167	0.191	0.007	6.68351e-239	Basal	KRT15
CYBRD1	7.01858e-238	0.516375	0.468	0.091	2.01475e-233	Basal	CYBRD1
STXBP6	8.43693e-237	0.279265	0.253	0.019	2.42191e-232	Basal	STXBP6
HMGB1	2.07933e-236	1.20408	0.986	0.899	5.96893e-232	Basal	HMGB1
TNS4	1.74075e-234	1.00634	0.795	0.328	4.99699e-230	Basal	TNS4
NRG1	1.7473e-234	0.35889	0.191	0.008	5.0158e-230	Basal	NRG1
MTHFS	3.76322e-233	0.34186	0.389	0.058	1.08027e-228	Basal	MTHFS
SERPINH1	4.12246e-232	0.727381	0.574	0.146	1.18339e-227	Basal	SERPINH1
ADH5	5.7088e-231	0.763329	0.79	0.331	1.63877e-226	Basal	ADH5
AURKB	3.50975e-230	0.311972	0.181	0.007	1.00751e-225	Basal	AURKB
NPM1	1.15673e-229	0.913471	0.986	0.915	3.32052e-225	Basal	NPM1
CAVIN1	1.9319e-229	0.906077	0.823	0.38	5.5457e-225	Basal	CAVIN1
DKK3	3.24662e-229	0.36409	0.3	0.032	9.31975e-225	Basal	DKK3
PSMB9	1.26779e-224	0.509685	0.532	0.128	3.63932e-220	Basal	PSMB9
STMN1	5.5921e-222	1.73572	0.684	0.255	1.60527e-217	Basal	STMN1
KNL1	1.19418e-221	0.28669	0.171	0.006	3.428e-217	Basal	KNL1
ANLN	1.53804e-218	0.561159	0.281	0.03	4.41511e-214	Basal	ANLN
AGRN	1.64782e-216	0.311802	0.323	0.041	4.73023e-212	Basal	AGRN
HINT1	2.59224e-216	0.73709	0.987	0.92	7.44127e-212	Basal	HINT1
MCM2	2.45617e-213	0.259115	0.245	0.021	7.05068e-209	Basal	MCM2
CRIP1	2.46717e-212	1.48996	0.947	0.703	7.08225e-208	Basal	CRIP1
KIF23	2.06637e-210	0.250201	0.176	0.007	5.93173e-206	Basal	KIF23
EPB41L3	1.01924e-209	0.283602	0.283	0.031	2.92584e-205	Basal	EPB41L3
MAD2L1	8.90613e-209	0.482505	0.343	0.053	2.55659e-204	Basal	MAD2L1
DEK	4.43813e-206	1.01377	0.885	0.623	1.27401e-201	Basal	DEK
FTH1	1.40129e-205	1.11488	0.989	0.745	4.02256e-201	Basal	FTH1
BCAM	5.40893e-205	0.73729	0.506	0.128	1.55269e-200	Basal	BCAM
TACC3	3.14446e-204	0.298337	0.201	0.013	9.02648e-200	Basal	TACC3
RYR1	2.85778e-203	0.337559	0.411	0.077	8.20355e-199	Basal	RYR1
PAFAH1B3	3.16831e-203	0.619103	0.633	0.207	9.09496e-199	Basal	PAFAH1B3
MOB3B	1.87944e-202	0.350878	0.377	0.065	5.39512e-198	Basal	MOB3B
HELLS	5.54906e-200	0.461354	0.319	0.046	1.59291e-195	Basal	HELLS
HMMR	2.84726e-199	0.277096	0.156	0.005	8.17333e-195	Basal	HMMR
MARVELD1	9.59447e-199	0.329403	0.292	0.036	2.75419e-194	Basal	MARVELD1
TIMP1	2.16214e-197	0.314964	0.228	0.019	6.20663e-193	Basal	TIMP1
IGFBP2	2.75118e-197	1.59788	0.662	0.263	7.89752e-193	Basal	IGFBP2
ECRG4	1.19825e-196	0.615599	0.561	0.148	3.43969e-192	Basal	ECRG4
SULT1E1	3.09595e-196	0.254507	0.165	0.007	8.88724e-192	Basal	SULT1E1
CDC20	5.56689e-195	0.638847	0.242	0.024	1.59803e-190	Basal	CDC20
GAS1	1.22005e-193	0.43929	0.382	0.072	3.50227e-189	Basal	GAS1
SDCBP	1.33326e-193	0.644441	0.697	0.27	3.82726e-189	Basal	SDCBP
GLIS1	1.45484e-193	0.258434	0.233	0.022	4.17626e-189	Basal	GLIS1
PKM	6.98544e-193	0.810088	0.977	0.885	2.00524e-188	Basal	PKM
FXYD5	1.1228e-192	0.310969	0.301	0.04	3.22312e-188	Basal	FXYD5
SLC38A5	6.4747e-191	0.58996	0.607	0.203	1.85863e-186	Basal	SLC38A5
IGFBP6	2.33333e-190	0.472781	0.246	0.025	6.69805e-186	Basal	IGFBP6
SOX6	4.58083e-188	0.573366	0.514	0.14	1.31497e-183	Basal	SOX6
PDLIM1	2.34964e-186	1.05017	0.878	0.586	6.74486e-182	Basal	PDLIM1
FTL	5.94553e-186	1.11405	0.968	0.859	1.70672e-181	Basal	FTL
CDCA3	5.18719e-185	0.287816	0.158	0.007	1.48904e-180	Basal	CDCA3
ANXA1	2.39824e-184	0.59621	0.929	0.593	6.88438e-180	Basal	ANXA1
CENPH	6.47029e-184	0.432251	0.37	0.072	1.85736e-179	Basal	CENPH
TENM2	7.67059e-183	0.353202	0.382	0.072	2.20192e-178	Basal	TENM2
DDB2	1.85695e-182	0.558414	0.597	0.204	5.33056e-178	Basal	DDB2
TNS1	2.40977e-181	0.274801	0.207	0.017	6.91747e-177	Basal	TNS1
ORC6	5.17822e-181	0.260314	0.244	0.027	1.48646e-176	Basal	ORC6
UHRF1	1.14101e-180	0.254424	0.2	0.016	3.27539e-176	Basal	UHRF1
ANTXR1	1.6073e-180	0.342383	0.367	0.068	4.61393e-176	Basal	ANTXR1
TMEM98	2.48888e-179	0.348561	0.377	0.072	7.14459e-175	Basal	TMEM98
LPGAT1	3.65501e-179	0.314412	0.333	0.057	1.04921e-174	Basal	LPGAT1
FSCN1	9.71722e-179	0.852737	0.826	0.435	2.78942e-174	Basal	FSCN1
S100A13	1.20656e-173	0.539429	0.641	0.251	3.46356e-169	Basal	S100A13
GEM	5.67765e-173	0.370076	0.226	0.023	1.62983e-168	Basal	GEM
TUBB	7.06472e-173	1.55338	0.954	0.83	2.028e-168	Basal	TUBB
TRAF4	8.48018e-173	0.296209	0.377	0.074	2.43432e-168	Basal	TRAF4
POSTN	5.78199e-172	0.351041	0.101	0	1.65978e-167	Basal	POSTN
CAV2	9.39249e-172	0.733075	0.747	0.357	2.69621e-167	Basal	CAV2
SLC7A1	1.60703e-171	0.786133	0.808	0.437	4.61313e-167	Basal	SLC7A1
DLX4	8.48853e-171	0.252771	0.258	0.033	2.43672e-166	Basal	DLX4
NCL	2.7088e-170	0.773028	0.972	0.871	7.77587e-166	Basal	NCL
ERF	1.405e-168	0.535801	0.611	0.216	4.03319e-164	Basal	ERF
ATP1B3	6.16903e-168	0.806664	0.974	0.873	1.77088e-163	Basal	ATP1B3
ZNF704	6.4681e-168	0.392358	0.407	0.094	1.85673e-163	Basal	ZNF704
MCM7	5.16167e-167	0.73332	0.543	0.193	1.48171e-162	Basal	MCM7
FBLN1	1.52761e-166	0.32158	0.382	0.082	4.38515e-162	Basal	FBLN1
TLE5	1.59445e-166	0.87029	0.897	0.695	4.57704e-162	Basal	TLE5
MT1M	6.80892e-166	0.565345	0.252	0.032	1.95457e-161	Basal	MT1M
GAPDH	1.20599e-165	0.721232	0.998	0.97	3.46193e-161	Basal	GAPDH
HIST1H3B	1.72602e-164	0.61547	0.152	0.008	4.95472e-160	Basal	HIST1H3B
CBR1	1.83779e-164	0.958866	0.943	0.812	5.27555e-160	Basal	CBR1
NUSAP1	5.52882e-164	0.788968	0.365	0.079	1.5871e-159	Basal	NUSAP1
CLSPN	1.51046e-163	0.282142	0.205	0.02	4.33593e-159	Basal	CLSPN
ARL4C	1.88676e-163	0.977296	0.8	0.495	5.41613e-159	Basal	ARL4C
ZWINT	1.70242e-162	0.395241	0.302	0.053	4.88697e-158	Basal	ZWINT
LMNB1	1.56156e-161	0.318817	0.262	0.037	4.48261e-157	Basal	LMNB1
HNRNPA2B1	5.96147e-160	0.811314	0.981	0.896	1.7113e-155	Basal	HNRNPA2B1
ANP32B	8.70807e-160	0.765991	0.917	0.769	2.49974e-155	Basal	ANP32B
H2AFZ	5.33243e-159	1.4102	0.951	0.847	1.53073e-154	Basal	H2AFZ
SLC16A1	6.97649e-159	0.353331	0.368	0.08	2.00267e-154	Basal	SLC16A1
SDHA	5.75361e-158	0.417428	0.52	0.158	1.65163e-153	Basal	SDHA
B2M	5.75549e-158	0.677363	0.993	0.952	1.65217e-153	Basal	B2M
PARK7	1.06493e-157	0.715437	0.919	0.737	3.057e-153	Basal	PARK7
TUSC1	1.52868e-157	0.523251	0.573	0.218	4.38823e-153	Basal	TUSC1
EFEMP1	1.98703e-157	0.495708	0.513	0.167	5.70397e-153	Basal	EFEMP1
JDP2	3.5597e-157	0.672108	0.594	0.232	1.02185e-152	Basal	JDP2
DSC2	4.03933e-157	0.517295	0.692	0.271	1.15953e-152	Basal	DSC2
RAB34	5.77407e-156	0.351075	0.463	0.126	1.6575e-151	Basal	RAB34
IL1R2	1.39798e-153	0.553624	0.256	0.037	4.01303e-149	Basal	IL1R2
GSTM3	5.81462e-153	0.696352	0.722	0.354	1.66914e-148	Basal	GSTM3
HIST1H1B	1.85795e-152	0.91093	0.164	0.012	5.33344e-148	Basal	HIST1H1B
GPSM2	2.60985e-152	0.554191	0.584	0.23	7.49183e-148	Basal	GPSM2
ARHGAP21	5.25374e-152	0.364054	0.395	0.096	1.50814e-147	Basal	ARHGAP21
TSC22D3	1.04401e-151	0.925705	0.659	0.303	2.99692e-147	Basal	TSC22D3
IL18	1.3973e-151	0.923067	0.717	0.392	4.01109e-147	Basal	IL18
CCNB2	3.0956e-150	0.419685	0.231	0.031	8.88624e-146	Basal	CCNB2
C12orf57	2.58261e-149	0.744551	0.945	0.842	7.41364e-145	Basal	C12orf57
CENPW	3.5e-149	0.644006	0.41	0.115	1.00471e-144	Basal	CENPW
PHF19	3.71669e-149	0.277432	0.275	0.046	1.06691e-144	Basal	PHF19
BASP1	1.66445e-148	0.351954	0.372	0.083	4.77796e-144	Basal	BASP1
DSG3	6.1289e-148	0.762689	0.844	0.468	1.75936e-143	Basal	DSG3
CKS1B	7.38435e-148	0.880783	0.751	0.473	2.11975e-143	Basal	CKS1B
LAMB1	3.99607e-147	0.345544	0.352	0.077	1.14711e-142	Basal	LAMB1
KRT31	7.08268e-146	0.366468	0.138	0.008	2.03315e-141	Basal	KRT31
EDA	8.72986e-146	0.425081	0.423	0.115	2.50599e-141	Basal	EDA
TMEM97	3.48457e-145	0.471765	0.446	0.134	1.00028e-140	Basal	TMEM97
SNHG8	2.99417e-144	0.750631	0.946	0.807	8.59506e-140	Basal	SNHG8
CDIP1	4.70456e-144	0.324189	0.39	0.097	1.35049e-139	Basal	CDIP1
APCDD1	1.05854e-142	0.78206	0.906	0.619	3.03865e-138	Basal	APCDD1
CCNB1	4.45382e-142	0.5566	0.247	0.038	1.27851e-137	Basal	CCNB1
MAP1B	9.04904e-141	0.492391	0.44	0.122	2.59762e-136	Basal	MAP1B
CD81	3.15223e-139	0.795771	0.954	0.832	9.0488e-135	Basal	CD81
RPS6KA1	3.93724e-139	0.338296	0.439	0.127	1.13022e-134	Basal	RPS6KA1
NASP	1.32922e-138	0.736695	0.673	0.372	3.81565e-134	Basal	NASP
UQCRC1	7.41461e-138	0.673135	0.919	0.772	2.12844e-133	Basal	UQCRC1
GSTO1	1.33693e-137	0.484835	0.655	0.303	3.83778e-133	Basal	GSTO1
TUSC3	1.34035e-137	0.351108	0.43	0.124	3.8476e-133	Basal	TUSC3
HIP1	4.18317e-137	0.336657	0.37	0.089	1.20082e-132	Basal	HIP1
UBE2S	5.96763e-137	1.31828	0.718	0.425	1.71307e-132	Basal	UBE2S
RHOC	5.63906e-136	0.650915	0.889	0.593	1.61875e-131	Basal	RHOC
CDCA8	1.81187e-134	0.313692	0.2	0.025	5.20116e-130	Basal	CDCA8
FANCI	1.87764e-134	0.254531	0.237	0.036	5.38995e-130	Basal	FANCI
MMP28	2.14371e-134	0.515689	0.568	0.221	6.15373e-130	Basal	MMP28
NFIB	2.94002e-134	0.614798	0.767	0.438	8.43961e-130	Basal	NFIB
KIFC1	3.14029e-134	0.281737	0.192	0.023	9.01451e-130	Basal	KIFC1
TKT	9.76071e-134	0.730602	0.891	0.669	2.80191e-129	Basal	TKT
SYNE2	1.29858e-133	0.734052	0.834	0.569	3.7277e-129	Basal	SYNE2
PRXL2A	5.74196e-133	0.913138	0.81	0.535	1.64829e-128	Basal	PRXL2A
H2AFX	9.20996e-133	0.884468	0.664	0.357	2.64381e-128	Basal	H2AFX
CCND2	1.65811e-132	0.520333	0.46	0.153	4.75976e-128	Basal	CCND2
SRSF3	2.04017e-132	0.717383	0.948	0.844	5.85651e-128	Basal	SRSF3
SOX15	6.60512e-132	0.849166	0.874	0.643	1.89607e-127	Basal	SOX15
CD276	6.21127e-131	0.265558	0.311	0.066	1.78301e-126	Basal	CD276
HIST1H3C	1.90083e-130	0.34793	0.137	0.01	5.45653e-126	Basal	HIST1H3C
GPX4	1.3633e-129	0.645959	0.94	0.808	3.9135e-125	Basal	GPX4
MCM5	9.0887e-129	0.480551	0.371	0.103	2.609e-124	Basal	MCM5
GAS5	2.18976e-128	0.762088	0.896	0.68	6.28593e-124	Basal	GAS5
RBBP8	2.384e-128	0.477573	0.539	0.218	6.8435e-124	Basal	RBBP8
RBM3	4.22767e-128	0.55534	0.98	0.91	1.21359e-123	Basal	RBM3
KLK5	9.85647e-128	0.464405	0.437	0.128	2.8294e-123	Basal	KLK5
WDR34	1.42577e-126	0.581536	0.562	0.257	4.09281e-122	Basal	WDR34
PRDX3	6.30366e-126	0.511749	0.722	0.407	1.80953e-121	Basal	PRDX3
MIR924HG	7.79207e-126	0.376255	0.268	0.051	2.23679e-121	Basal	MIR924HG
ALOX15B	3.26554e-125	0.257037	0.261	0.049	9.37406e-121	Basal	ALOX15B
PCBP2	1.89845e-124	0.58315	0.95	0.837	5.4497e-120	Basal	PCBP2
HNRNPDL	5.59823e-124	0.608204	0.952	0.858	1.60703e-119	Basal	HNRNPDL
TP63	8.21328e-124	0.881511	0.883	0.692	2.3577e-119	Basal	TP63
BNC1	2.95993e-123	0.348213	0.409	0.121	8.49677e-119	Basal	BNC1
KIF11	6.39521e-123	0.260141	0.217	0.034	1.83581e-118	Basal	KIF11
LY6E	2.0095e-122	0.669693	0.895	0.705	5.76847e-118	Basal	LY6E
TPX2	3.75292e-122	0.485202	0.261	0.051	1.07731e-117	Basal	TPX2
NSD2	2.85167e-121	0.304701	0.34	0.084	8.18601e-117	Basal	NSD2
MZT2A	4.97396e-121	0.641781	0.882	0.699	1.42782e-116	Basal	MZT2A
PHB2	4.30998e-120	0.578373	0.926	0.792	1.23722e-115	Basal	PHB2
NCAPG2	5.80841e-120	0.259431	0.261	0.051	1.66736e-115	Basal	NCAPG2
ARPC1B	6.09757e-120	0.253977	0.314	0.073	1.75037e-115	Basal	ARPC1B
NRM	1.64255e-119	0.335651	0.377	0.111	4.7151e-115	Basal	NRM
TGIF1	3.35878e-119	0.452406	0.518	0.207	9.64172e-115	Basal	TGIF1
SMAD3	2.60741e-118	0.270236	0.336	0.083	7.48484e-114	Basal	SMAD3
SNHG6	3.06216e-118	0.584749	0.897	0.73	8.79025e-114	Basal	SNHG6
SRSF7	1.79101e-117	0.685744	0.882	0.735	5.14128e-113	Basal	SRSF7
FLNA	2.10009e-117	0.653996	0.803	0.534	6.02853e-113	Basal	FLNA
BTF3	2.77338e-117	0.500396	0.988	0.943	7.96126e-113	Basal	BTF3
SLC25A3	3.7919e-117	0.5232	0.972	0.897	1.0885e-112	Basal	SLC25A3
SNRPD2	8.34441e-117	0.519409	0.961	0.879	2.39535e-112	Basal	SNRPD2
ZFAS1	2.11548e-115	0.601663	0.964	0.877	6.07269e-111	Basal	ZFAS1
S100A10	3.83748e-115	0.764465	0.97	0.816	1.10159e-110	Basal	S100A10
HMGB2	5.66458e-115	1.099	0.604	0.337	1.62607e-110	Basal	HMGB2
HIST1H3D	8.58285e-115	0.524603	0.201	0.031	2.46379e-110	Basal	HIST1H3D
PCNA	1.06622e-114	0.712028	0.591	0.304	3.0607e-110	Basal	PCNA
FBL	2.61435e-114	0.621361	0.893	0.721	7.50474e-110	Basal	FBL
LARGE2	3.20734e-114	0.497364	0.617	0.281	9.207e-110	Basal	LARGE2
ATP1A1	6.63905e-114	0.400056	0.857	0.545	1.90581e-109	Basal	ATP1A1
HLA-B	7.08644e-113	0.645016	0.977	0.894	2.03423e-108	Basal	HLA-B
PTTG1	9.39193e-113	1.20829	0.587	0.301	2.69605e-108	Basal	PTTG1
HNRNPD	1.80842e-112	0.598068	0.877	0.708	5.19124e-108	Basal	HNRNPD
HIST1H4C	8.51081e-112	2.12438	0.85	0.7	2.44311e-107	Basal	HIST1H4C
MAZ	1.03229e-111	0.617297	0.792	0.525	2.96331e-107	Basal	MAZ
SERPINF1	2.27305e-111	0.250738	0.262	0.053	6.52503e-107	Basal	SERPINF1
SMS	2.7368e-111	0.265122	0.383	0.114	7.85626e-107	Basal	SMS
NAP1L1	1.12385e-110	0.655456	0.868	0.726	3.22612e-106	Basal	NAP1L1
CCL2	1.93191e-110	0.660286	0.148	0.015	5.54575e-106	Basal	CCL2
LAMA3	2.03874e-110	0.468698	0.628	0.308	5.85242e-106	Basal	LAMA3
IFITM2	2.44776e-110	0.484391	0.418	0.135	7.02655e-106	Basal	IFITM2
P3H2	2.64324e-110	0.333973	0.304	0.076	7.5877e-106	Basal	P3H2
ANKRD10	4.64291e-110	0.408668	0.583	0.265	1.33279e-105	Basal	ANKRD10
PCDH7	5.8026e-110	0.608039	0.703	0.394	1.66569e-105	Basal	PCDH7
SNHG29	5.9677e-110	0.556612	0.991	0.937	1.71309e-105	Basal	SNHG29
HIGD2A	8.61342e-110	0.586323	0.911	0.76	2.47257e-105	Basal	HIGD2A
EEF1D	1.98254e-109	0.461137	0.987	0.939	5.69108e-105	Basal	EEF1D
LDHB	1.19516e-108	0.624214	0.631	0.32	3.43083e-104	Basal	LDHB
IGFBP3	1.55611e-108	0.827143	0.215	0.038	4.46697e-104	Basal	IGFBP3
PLIN2	3.10461e-108	0.266361	0.324	0.086	8.91208e-104	Basal	PLIN2
LAMA5	3.71727e-108	0.351731	0.479	0.176	1.06708e-103	Basal	LAMA5
DTNB	5.83286e-108	0.253124	0.302	0.074	1.67438e-103	Basal	DTNB
HELZ	8.28277e-108	0.268044	0.329	0.086	2.37765e-103	Basal	HELZ
CALM2	2.79094e-107	0.722918	0.943	0.841	8.01167e-103	Basal	CALM2
H1FX	4.61689e-107	0.754842	0.93	0.763	1.32533e-102	Basal	H1FX
CLSTN1	6.0734e-107	0.596356	0.744	0.464	1.74343e-102	Basal	CLSTN1
UBE2T	8.30759e-107	0.368976	0.313	0.085	2.38478e-102	Basal	UBE2T
SUMO2	2.52983e-106	0.466021	0.968	0.898	7.26212e-102	Basal	SUMO2
CRTAP	2.57116e-106	0.578401	0.79	0.55	7.38079e-102	Basal	CRTAP
ADAMTS1	1.22065e-105	0.284341	0.183	0.027	3.50401e-101	Basal	ADAMTS1
LINC01315	1.28707e-105	0.359957	0.423	0.147	3.69465e-101	Basal	LINC01315
BFAR	1.57521e-105	0.285323	0.369	0.114	4.52179e-101	Basal	BFAR
TENT5C	2.51797e-105	0.290367	0.239	0.048	7.22809e-101	Basal	TENT5C
IGFBP5	1.15153e-104	0.585771	0.61	0.261	3.30557e-100	Basal	IGFBP5
HNRNPF	2.19803e-104	0.580514	0.885	0.776	6.30965e-100	Basal	HNRNPF
ADRB2	3.15375e-104	0.665291	0.691	0.384	9.05316e-100	Basal	ADRB2
DCN	9.09635e-104	1.03653	0.625	0.341	2.6112e-99	Basal	DCN
EEF1A11	3.29715e-103	0.421379	0.998	0.992	9.4648e-99	Basal	EEF1A1
CHD3	5.0029e-103	0.410814	0.505	0.213	1.43613e-98	Basal	CHD3
SNRPF	9.27213e-103	0.488103	0.904	0.756	2.66166e-98	Basal	SNRPF
TGFB1	9.38524e-103	0.554936	0.491	0.213	2.69413e-98	Basal	TGFB1
CRIM1	1.47281e-102	0.316496	0.381	0.119	4.22784e-98	Basal	CRIM1
ID3	1.91687e-102	0.924216	0.879	0.632	5.50256e-98	Basal	ID3
TMPO	2.39912e-102	0.5316	0.481	0.211	6.88691e-98	Basal	TMPO
PSIP1	7.62268e-102	0.513008	0.543	0.26	2.18817e-97	Basal	PSIP1
MGST3	1.08037e-101	0.547652	0.916	0.719	3.10131e-97	Basal	MGST3
CBX3	2.91559e-101	0.522666	0.774	0.545	8.3695e-97	Basal	CBX3
PARD3B	3.11479e-101	0.389953	0.456	0.172	8.94131e-97	Basal	PARD3B
TNFRSF12A	3.12978e-101	0.412329	0.417	0.149	8.98436e-97	Basal	TNFRSF12A
FUS	7.99192e-101	0.638134	0.885	0.751	2.29416e-96	Basal	FUS
SNRPB	2.9643e-100	0.598365	0.899	0.792	8.50931e-96	Basal	SNRPB
PSME1	9.65319e-100	0.566226	0.898	0.758	2.77104e-95	Basal	PSME1
C19orf48	1.65595e-99	0.553801	0.687	0.433	4.75358e-95	Basal	C19orf48
STMN3	1.88825e-99	0.286897	0.358	0.111	5.42042e-95	Basal	STMN3
CARD10	2.13285e-99	0.297597	0.355	0.11	6.12257e-95	Basal	CARD10
IMPDH2	2.56864e-99	0.604886	0.944	0.825	7.37355e-95	Basal	IMPDH2
HSPD1	5.22612e-99	0.601106	0.889	0.739	1.50021e-94	Basal	HSPD1
PDE4D	6.4287e-99	0.506229	0.617	0.305	1.84542e-94	Basal	PDE4D
CAVIN3	6.60864e-99	0.29781	0.372	0.122	1.89708e-94	Basal	CAVIN3
SLC6A8	6.74263e-99	0.367333	0.424	0.158	1.93554e-94	Basal	SLC6A8
POLR1D	7.3065e-99	0.56142	0.92	0.812	2.0974e-94	Basal	POLR1D
MCM3	1.66793e-97	0.454642	0.344	0.11	4.78795e-93	Basal	MCM3
CKB	2.11567e-97	0.828371	0.937	0.825	6.07323e-93	Basal	CKB
PSMB8	2.18634e-96	0.506102	0.787	0.572	6.2761e-92	Basal	PSMB8
SNHG1	3.17501e-96	0.602304	0.706	0.452	9.11418e-92	Basal	SNHG1
EPB41L4A-AS1	2.48448e-95	0.531232	0.758	0.521	7.13196e-91	Basal	EPB41L4A-AS1
RPSA1	3.08287e-95	0.524839	0.982	0.908	8.8497e-91	Basal	RPSA
CCNB1IP1	3.18783e-95	0.431302	0.678	0.404	9.15098e-91	Basal	CCNB1IP1
MXRA7	3.90125e-95	0.543958	0.632	0.356	1.11989e-90	Basal	MXRA7
HIST1H1D	4.13478e-95	0.751242	0.27	0.068	1.18693e-90	Basal	HIST1H1D
AHCYL2	7.047e-95	0.481121	0.594	0.305	2.02291e-90	Basal	AHCYL2
ADORA2B	1.04697e-94	0.261933	0.348	0.108	3.00542e-90	Basal	ADORA2B
RSL1D1	3.79494e-94	0.522664	0.905	0.729	1.08938e-89	Basal	RSL1D1
SOD1	1.01337e-93	0.522199	0.936	0.791	2.90899e-89	Basal	SOD1
FOXP2	7.96338e-93	0.451767	0.596	0.299	2.28597e-88	Basal	FOXP2
RPL5	1.29403e-92	0.432861	0.993	0.967	3.71464e-88	Basal	RPL5
NME3	2.46955e-92	0.477583	0.753	0.479	7.08908e-88	Basal	NME3
RACK1	2.63831e-92	0.412681	0.992	0.965	7.57354e-88	Basal	RACK1
PAICS	2.73317e-92	0.477678	0.71	0.437	7.84584e-88	Basal	PAICS
RAB32	6.30225e-92	0.273575	0.28	0.077	1.80912e-87	Basal	RAB32
ANXA5	1.25702e-91	0.535348	0.731	0.495	3.6084e-87	Basal	ANXA5
RRAS	3.02396e-91	0.310425	0.404	0.15	8.68059e-87	Basal	RRAS
HSP90AB1	3.41055e-91	0.538157	0.996	0.948	9.79032e-87	Basal	HSP90AB1
BGN	4.3948e-91	0.872773	0.603	0.319	1.26157e-86	Basal	BGN
SET	6.19241e-91	0.479521	0.936	0.844	1.77759e-86	Basal	SET
ZFP36L2	6.43765e-91	0.935035	0.778	0.582	1.84799e-86	Basal	ZFP36L2
COL16A1	6.54745e-91	0.314988	0.371	0.128	1.87951e-86	Basal	COL16A1
LIG1	1.18258e-90	0.324971	0.364	0.126	3.39472e-86	Basal	LIG1
TMEM14A	1.32249e-90	0.35818	0.466	0.203	3.79635e-86	Basal	TMEM14A
HSPA2	1.77505e-90	0.698019	0.83	0.654	5.09547e-86	Basal	HSPA2
SLC20A1	6.01382e-90	0.441703	0.57	0.269	1.72633e-85	Basal	SLC20A1
SSR2	1.32523e-89	0.488695	0.884	0.769	3.8042e-85	Basal	SSR2
TFAP2B	6.53091e-89	0.511774	0.468	0.209	1.87476e-84	Basal	TFAP2B
SEPTIN9	3.50504e-88	0.404843	0.539	0.241	1.00616e-83	Basal	SEPTIN9
HIST1H1A	4.96114e-88	0.502017	0.167	0.028	1.42415e-83	Basal	HIST1H1A
NR4A1	6.59732e-88	0.861059	0.785	0.502	1.89383e-83	Basal	NR4A1
SF3A2	3.90842e-87	0.434419	0.667	0.428	1.12195e-82	Basal	SF3A2
TXNIP	9.61028e-87	0.55369	0.759	0.53	2.75873e-82	Basal	TXNIP
ARID5B	1.82863e-86	0.348546	0.54	0.258	5.24926e-82	Basal	ARID5B
SRSF2	2.29116e-86	0.549994	0.938	0.849	6.577e-82	Basal	SRSF2
FEN1	2.61327e-86	0.276863	0.27	0.075	7.50164e-82	Basal	FEN1
APEX1	2.8532e-86	0.47482	0.857	0.659	8.19041e-82	Basal	APEX1
CD151	5.03378e-86	0.532078	0.785	0.566	1.445e-81	Basal	CD151
NTRK2	5.23828e-86	0.418932	0.362	0.125	1.5037e-81	Basal	NTRK2
NENF	7.01826e-86	0.47633	0.907	0.762	2.01466e-81	Basal	NENF
ZBTB16	9.51553e-86	0.290679	0.26	0.068	2.73153e-81	Basal	ZBTB16
ADIRF	1.08578e-85	0.293877	0.601	0.306	3.11684e-81	Basal	ADIRF
BOLA3	1.14353e-85	0.353482	0.534	0.262	3.28263e-81	Basal	BOLA3
RPS21	1.34202e-85	0.427777	0.995	0.964	3.85242e-81	Basal	RPS21
BSG	1.53885e-85	0.472545	0.916	0.815	4.41742e-81	Basal	BSG
CCM2	2.05766e-85	0.386262	0.548	0.281	5.90672e-81	Basal	CCM2
HSPE1	2.63257e-85	0.502314	0.925	0.823	7.55705e-81	Basal	HSPE1
WLS	3.42107e-85	0.379896	0.498	0.24	9.82053e-81	Basal	WLS
LIMA1	7.97729e-85	0.559928	0.643	0.387	2.28996e-80	Basal	LIMA1
RFC4	2.53178e-84	0.257646	0.274	0.077	7.26772e-80	Basal	RFC4
TAX1BP3	3.16746e-84	0.549738	0.735	0.535	9.09252e-80	Basal	TAX1BP3
SERTAD4	3.98017e-84	0.365277	0.473	0.201	1.14255e-79	Basal	SERTAD4
ZNF326	6.90137e-84	0.397143	0.582	0.321	1.98111e-79	Basal	ZNF326
NFIC	1.33417e-83	0.515604	0.924	0.789	3.82987e-79	Basal	NFIC
FNDC3B	2.0057e-83	0.276509	0.395	0.148	5.75757e-79	Basal	FNDC3B
HNRNPC	4.33751e-83	0.469832	0.917	0.806	1.24512e-78	Basal	HNRNPC
PRC1	4.71225e-83	0.593313	0.364	0.141	1.3527e-78	Basal	PRC1
FERMT1	6.23742e-83	0.427371	0.71	0.462	1.79051e-78	Basal	FERMT1
CENPN	6.51491e-83	0.271901	0.261	0.072	1.87017e-78	Basal	CENPN
COX7A2L	1.31146e-82	0.447334	0.878	0.753	3.76468e-78	Basal	COX7A2L
FOXQ1	1.79202e-82	0.329075	0.344	0.121	5.14416e-78	Basal	FOXQ1
NOP53	2.35804e-82	0.499639	0.947	0.848	6.76899e-78	Basal	NOP53
MZT2B	2.80435e-82	0.522507	0.97	0.877	8.05017e-78	Basal	MZT2B
PRPS2	4.89038e-82	0.313672	0.461	0.21	1.40383e-77	Basal	PRPS2
ESD	1.2249e-81	0.441349	0.792	0.56	3.5162e-77	Basal	ESD
LINC02457	1.49531e-81	0.479067	0.272	0.074	4.29243e-77	Basal	LINC02457
SHMT2	4.01963e-81	0.434499	0.633	0.402	1.15387e-76	Basal	SHMT2
HAUS4	4.09059e-81	0.359072	0.575	0.317	1.17425e-76	Basal	HAUS4
RPL12	4.24286e-81	0.366106	0.996	0.98	1.21796e-76	Basal	RPL12
OAT	5.50667e-81	0.50121	0.84	0.674	1.58074e-76	Basal	OAT
HIST1H2AG	8.7184e-81	0.508166	0.208	0.047	2.5027e-76	Basal	HIST1H2AG
LMF2	5.81445e-80	0.332099	0.482	0.225	1.66909e-75	Basal	LMF2
HIST1H2AI	6.58052e-80	0.273628	0.102	0.01	1.889e-75	Basal	HIST1H2AI
ODC1	8.29666e-80	0.323561	0.355	0.128	2.38164e-75	Basal	ODC1
SLC3A2	9.94233e-80	0.543439	0.867	0.742	2.85404e-75	Basal	SLC3A2
SNAI2	1.21878e-79	0.348408	0.48	0.215	3.49864e-75	Basal	SNAI2
NPDC1	1.22334e-79	0.286048	0.327	0.11	3.51171e-75	Basal	NPDC1
CHSY1	2.53315e-79	0.278366	0.362	0.135	7.27165e-75	Basal	CHSY1
RSL24D1	3.20198e-79	0.461041	0.848	0.711	9.19159e-75	Basal	RSL24D1
GAMT	3.86359e-79	0.583999	0.678	0.451	1.10908e-74	Basal	GAMT
SMC4	4.15373e-79	0.541527	0.458	0.222	1.19237e-74	Basal	SMC4
CTSF	5.66095e-79	0.305837	0.398	0.158	1.62503e-74	Basal	CTSF
SPINT2	7.39571e-79	0.523895	0.96	0.897	2.12301e-74	Basal	SPINT2
SRSF10	7.85884e-79	0.473962	0.763	0.56	2.25596e-74	Basal	SRSF10
SORBS3	8.28081e-79	0.395639	0.637	0.393	2.37709e-74	Basal	SORBS3
ETS2	1.8961e-78	0.624646	0.742	0.54	5.44293e-74	Basal	ETS2
HIST1H2AM	3.33001e-78	0.359366	0.144	0.022	9.55913e-74	Basal	HIST1H2AM
FGFR2	1.11009e-77	0.479934	0.637	0.399	3.18663e-73	Basal	FGFR2
CCNI	1.22348e-77	0.456828	0.94	0.85	3.51211e-73	Basal	CCNI
EID1	1.80334e-77	0.464481	0.829	0.657	5.17668e-73	Basal	EID1
SLC25A6	3.09056e-77	0.422117	0.972	0.889	8.87176e-73	Basal	SLC25A6
ALDH7A1	9.9047e-77	0.417609	0.66	0.428	2.84324e-72	Basal	ALDH7A1
H2AFV	7.58818e-76	0.686227	0.72	0.58	2.17826e-71	Basal	H2AFV
NONO	8.11018e-76	0.455882	0.783	0.615	2.32811e-71	Basal	NONO
RAD21	8.4523e-76	0.555064	0.711	0.53	2.42632e-71	Basal	RAD21
RPL141	1.07459e-75	0.335765	0.998	0.975	3.08471e-71	Basal	RPL14
GLUL	1.50046e-75	0.511113	0.478	0.222	4.30721e-71	Basal	GLUL
CDK4	2.06167e-75	0.514304	0.689	0.504	5.91823e-71	Basal	CDK4
CKAP2	2.95051e-75	0.493153	0.491	0.258	8.46973e-71	Basal	CKAP2
ST6GALNAC2	5.17115e-75	0.448071	0.61	0.366	1.48443e-70	Basal	ST6GALNAC2
MYLIP	1.04167e-74	0.402241	0.498	0.246	2.99023e-70	Basal	MYLIP
RAN	1.53798e-74	0.484602	0.956	0.88	4.41491e-70	Basal	RAN
TNFRSF19	8.68877e-74	0.435173	0.677	0.43	2.4942e-69	Basal	TNFRSF19
SKA2	1.9028e-73	0.256772	0.351	0.137	5.46218e-69	Basal	SKA2
LINC01578	2.10823e-73	0.438486	0.899	0.761	6.05189e-69	Basal	LINC01578
MT1G	2.4029e-73	1.00609	0.552	0.278	6.89778e-69	Basal	MT1G
GPNMB	3.27258e-73	0.444816	0.827	0.614	9.39427e-69	Basal	GPNMB
PIK3R1	3.3186e-73	0.449695	0.499	0.25	9.52636e-69	Basal	PIK3R1
RPA3	5.18701e-73	0.431344	0.56	0.344	1.48898e-68	Basal	RPA3
MAGOH	5.91103e-73	0.39228	0.785	0.609	1.69682e-68	Basal	MAGOH
NET1	8.78033e-73	0.481901	0.701	0.47	2.52048e-68	Basal	NET1
MT1X	4.18359e-72	0.904071	0.968	0.782	1.20094e-67	Basal	MT1X
HNRNPA0	5.45806e-72	0.44831	0.879	0.737	1.56679e-67	Basal	HNRNPA0
MIR205HG	9.93356e-72	0.634753	0.927	0.836	2.85153e-67	Basal	MIR205HG
IRF1	5.68617e-71	0.373329	0.433	0.189	1.63227e-66	Basal	IRF1
RPL34	7.07277e-71	0.378613	0.996	0.973	2.03031e-66	Basal	RPL34
CKS2	9.94503e-71	0.771348	0.651	0.447	2.85482e-66	Basal	CKS2
RPS27	2.27996e-70	0.424749	0.996	0.973	6.54485e-66	Basal	RPS27
HACD3	2.29557e-70	0.357985	0.628	0.388	6.58965e-66	Basal	HACD3
SESN3	2.9999e-70	0.274875	0.553	0.289	8.6115e-66	Basal	SESN3
LTBP4	4.83738e-70	0.371702	0.567	0.333	1.38862e-65	Basal	LTBP4
C1QBP	7.70707e-70	0.428074	0.933	0.795	2.21239e-65	Basal	C1QBP
NME4	1.10186e-69	0.367644	0.477	0.238	3.16299e-65	Basal	NME4
P4HA2	1.86627e-69	0.303991	0.446	0.207	5.35732e-65	Basal	P4HA2
PCBD1	3.19182e-69	0.379459	0.731	0.493	9.16244e-65	Basal	PCBD1
NBL1	4.76078e-69	0.484204	0.814	0.659	1.36663e-64	Basal	NBL1
NINJ1	6.94678e-69	0.429064	0.737	0.486	1.99414e-64	Basal	NINJ1
RBMX	6.98909e-69	0.422647	0.738	0.55	2.00629e-64	Basal	RBMX
HES1	7.13667e-69	0.949293	0.828	0.704	2.04865e-64	Basal	HES1
RBBP7	7.81267e-69	0.442055	0.629	0.434	2.24271e-64	Basal	RBBP7
HCFC1R1	9.89298e-69	0.429162	0.822	0.671	2.83988e-64	Basal	HCFC1R1
ENO1	2.83766e-68	0.475124	0.97	0.902	8.1458e-64	Basal	ENO1
ST13	2.844e-68	0.418124	0.93	0.826	8.16399e-64	Basal	ST13
IFI16	3.6491e-68	0.258116	0.456	0.219	1.04751e-63	Basal	IFI16
MEF2A	3.95545e-68	0.499713	0.652	0.448	1.13545e-63	Basal	MEF2A
SQSTM1	4.8259e-68	0.632254	0.897	0.814	1.38532e-63	Basal	SQSTM1
CERS6	6.73438e-68	0.331977	0.431	0.202	1.93317e-63	Basal	CERS6
PSMB10	7.94033e-68	0.366367	0.511	0.27	2.27935e-63	Basal	PSMB10
TMEM106C	1.29853e-67	0.515087	0.598	0.417	3.72755e-63	Basal	TMEM106C
HNRNPK	1.49952e-67	0.366869	0.941	0.868	4.30452e-63	Basal	HNRNPK
RPL35A	2.13949e-67	0.350964	0.992	0.965	6.14163e-63	Basal	RPL35A
DHFR	3.2967e-67	0.349741	0.279	0.096	9.4635e-63	Basal	DHFR
KHDRBS1	8.48738e-67	0.400987	0.847	0.731	2.43639e-62	Basal	KHDRBS1
ILF2	1.3788e-66	0.461404	0.826	0.707	3.95799e-62	Basal	ILF2
TSPAN4	2.04532e-66	0.256493	0.331	0.13	5.87131e-62	Basal	TSPAN4
SOCS3	2.07335e-66	0.286166	0.233	0.065	5.95175e-62	Basal	SOCS3
THOC6	7.18887e-66	0.298339	0.491	0.261	2.06364e-61	Basal	THOC6
SNHG12	8.34758e-66	0.593478	0.623	0.412	2.39626e-61	Basal	SNHG12
TP53AIP11	1.22595e-65	0.441977	0.785	0.524	3.51922e-61	Basal	TP53AIP1
DDX39B	1.67648e-65	0.401108	0.849	0.733	4.8125e-61	Basal	DDX39B
SNRPD1	1.80062e-65	0.407993	0.793	0.655	5.16885e-61	Basal	SNRPD1
PABPC4	4.18653e-65	0.35119	0.54	0.311	1.20179e-60	Basal	PABPC4
NUCKS1	4.57389e-65	0.559076	0.893	0.792	1.31298e-60	Basal	NUCKS1
YBX1	5.32204e-65	0.396347	0.991	0.925	1.52774e-60	Basal	YBX1
CLIC1	8.99989e-65	0.400097	0.96	0.886	2.58351e-60	Basal	CLIC1
SAP18	1.93929e-64	0.471081	0.933	0.852	5.56692e-60	Basal	SAP18
ACTL6A	4.87274e-64	0.327641	0.556	0.336	1.39877e-59	Basal	ACTL6A
PHF3	5.1736e-64	0.338231	0.617	0.395	1.48513e-59	Basal	PHF3
NACA	5.63777e-63	0.329092	0.996	0.975	1.61838e-58	Basal	NACA
DNAJC9	1.68153e-62	0.379132	0.536	0.33	4.827e-58	Basal	DNAJC9
HSPB11	1.77683e-62	0.357589	0.635	0.439	5.10056e-58	Basal	HSPB11
IFI27L2	2.07375e-62	0.334813	0.544	0.309	5.95291e-58	Basal	IFI27L2
RANBP1	3.23729e-62	0.558679	0.804	0.707	9.29297e-58	Basal	RANBP1
SOCS1	3.61921e-62	0.281392	0.313	0.119	1.03893e-57	Basal	SOCS1
SDHD	4.04543e-62	0.392482	0.837	0.705	1.16128e-57	Basal	SDHD
PRMT1	5.82444e-62	0.384791	0.808	0.651	1.67196e-57	Basal	PRMT1
ERH	1.22035e-61	0.35693	0.859	0.759	3.50314e-57	Basal	ERH
HLA-C	1.50164e-61	0.452251	0.964	0.874	4.31061e-57	Basal	HLA-C
GNAS	1.83761e-61	0.381964	0.968	0.895	5.27503e-57	Basal	GNAS
CD99	2.05242e-61	0.395868	0.907	0.77	5.89167e-57	Basal	CD99
ITGB3BP	2.38634e-61	0.252022	0.388	0.178	6.85022e-57	Basal	ITGB3BP
SOX5	9.47663e-61	0.29958	0.183	0.046	2.72036e-56	Basal	SOX5
SNHG15	1.55843e-60	0.36372	0.704	0.506	4.47362e-56	Basal	SNHG15
TMSB4X	1.62236e-60	0.491804	0.979	0.929	4.65716e-56	Basal	TMSB4X
ATAD2	1.73801e-60	0.308451	0.299	0.116	4.98913e-56	Basal	ATAD2
NIPSNAP2	1.74161e-60	0.277561	0.53	0.297	4.99947e-56	Basal	NIPSNAP2
FAM49B	3.12312e-60	0.289687	0.544	0.324	8.96524e-56	Basal	FAM49B
HIST1H2AL	4.48269e-60	0.296628	0.131	0.025	1.2868e-55	Basal	HIST1H2AL
MRPL11	4.86152e-60	0.3639	0.693	0.531	1.39555e-55	Basal	MRPL11
DLX2	8.29387e-60	0.284831	0.341	0.144	2.38084e-55	Basal	DLX2
CTDSP1	1.13053e-59	0.309087	0.564	0.348	3.2453e-55	Basal	CTDSP1
SMC2	1.75271e-59	0.377919	0.386	0.188	5.03133e-55	Basal	SMC2
DUT	4.93663e-59	0.71853	0.833	0.728	1.41711e-54	Basal	DUT
BANF1	5.84719e-59	0.422399	0.874	0.735	1.67849e-54	Basal	BANF1
ZNF395	6.27959e-59	0.258199	0.355	0.158	1.80262e-54	Basal	ZNF395
TLN1	6.97808e-59	0.366339	0.578	0.366	2.00313e-54	Basal	TLN1
BMP2	9.44165e-59	0.324431	0.379	0.177	2.71032e-54	Basal	BMP2
RNASEH2A	1.17481e-58	0.352586	0.381	0.187	3.37242e-54	Basal	RNASEH2A
ALDH3A2	1.34152e-58	0.427929	0.788	0.647	3.85097e-54	Basal	ALDH3A2
RPL33	1.89755e-58	0.325586	0.995	0.979	5.4471e-54	Basal	RPL3
SLC25A29	2.18058e-58	0.317217	0.464	0.243	6.25957e-54	Basal	SLC25A29
SMARCAD1	3.05831e-58	0.324136	0.465	0.25	8.77919e-54	Basal	SMARCAD1
GDI2	3.07563e-58	0.409163	0.888	0.786	8.82891e-54	Basal	GDI2
ARHGDIB	3.30715e-58	0.253723	0.357	0.159	9.49352e-54	Basal	ARHGDIB
LSM6	3.75047e-58	0.310846	0.577	0.379	1.07661e-53	Basal	LSM6
PSAT1	3.75764e-58	0.455066	0.814	0.627	1.07867e-53	Basal	PSAT1
EIF4EBP3	5.4876e-58	0.276443	0.502	0.282	1.57527e-53	Basal	EIF4EBP3
HNRNPA3	6.77759e-58	0.44533	0.893	0.827	1.94558e-53	Basal	HNRNPA3
KIAA1217	7.059e-58	0.27628	0.512	0.282	2.02636e-53	Basal	KIAA1217
SNHG5	9.81148e-58	0.406897	0.854	0.739	2.81648e-53	Basal	SNHG5
TSPAN3	1.43262e-57	0.410686	0.7	0.527	4.11249e-53	Basal	TSPAN3
EIF2A	1.90657e-57	0.388061	0.795	0.664	5.47299e-53	Basal	EIF2A
MED30	3.07222e-57	0.265246	0.479	0.27	8.81911e-53	Basal	MED30
EWSR1	3.50204e-57	0.355974	0.808	0.672	1.0053e-52	Basal	EWSR1
CENPE	3.54798e-57	0.267038	0.174	0.045	1.01848e-52	Basal	CENPE
SNRPG	4.98027e-57	0.420208	0.838	0.755	1.42964e-52	Basal	SNRPG
KIF22	6.01226e-57	0.399497	0.582	0.399	1.72588e-52	Basal	KIF22
TAF4B	7.0576e-57	0.359483	0.463	0.24	2.02595e-52	Basal	TAF4B
EIF3H	9.19755e-57	0.342117	0.943	0.871	2.64025e-52	Basal	EIF3H
HRAS	9.78022e-57	0.380378	0.891	0.797	2.80751e-52	Basal	HRAS
CBX5	1.23211e-56	0.38133	0.6	0.41	3.53691e-52	Basal	CBX5
UGDH	1.35845e-56	0.325464	0.407	0.206	3.89956e-52	Basal	UGDH
MEGF6	1.45522e-56	0.285769	0.502	0.265	4.17736e-52	Basal	MEGF6
CD9	2.1914e-56	0.377033	0.979	0.912	6.29063e-52	Basal	CD9
IER5L	2.90297e-56	0.386838	0.55	0.33	8.33326e-52	Basal	IER5L
MCM4	3.07845e-56	0.369263	0.46	0.254	8.83699e-52	Basal	MCM4
CACYBP	3.86754e-56	0.395222	0.774	0.66	1.11022e-51	Basal	CACYBP
RPL101	8.67625e-56	0.316422	0.998	0.986	2.4906e-51	Basal	RPL10
PDLIM4	1.05332e-55	0.50119	0.881	0.747	3.02367e-51	Basal	PDLIM4
KIF20B	2.40635e-55	0.32891	0.283	0.112	6.90767e-51	Basal	KIF20B
MLF2	2.91038e-55	0.369509	0.916	0.817	8.35452e-51	Basal	MLF2
MRPS6	3.46893e-55	0.297368	0.711	0.525	9.9579e-51	Basal	MRPS6
GAS6	6.45075e-55	0.376576	0.746	0.596	1.85175e-50	Basal	GAS6
EIF3L	9.05773e-55	0.390158	0.933	0.851	2.60011e-50	Basal	EIF3L
SH3PXD2A	9.85857e-55	0.481965	0.596	0.403	2.83e-50	Basal	SH3PXD2A
ATIC	1.63009e-54	0.278597	0.515	0.307	4.67934e-50	Basal	ATIC
CDK2AP1	1.6374e-54	0.402151	0.857	0.741	4.70031e-50	Basal	CDK2AP1
RFX2	2.09526e-54	0.289918	0.426	0.222	6.01466e-50	Basal	RFX2
CTDSPL	3.05096e-54	0.395143	0.745	0.588	8.75808e-50	Basal	CTDSPL
PSMG1	4.47861e-54	0.345381	0.598	0.419	1.28563e-49	Basal	PSMG1
CCT4	5.47724e-54	0.355347	0.893	0.792	1.5723e-49	Basal	CCT4
FBXL5	1.1316e-53	0.292717	0.575	0.38	3.24838e-49	Basal	FBXL5
SPTSSA	1.23217e-53	0.332048	0.652	0.453	3.53706e-49	Basal	SPTSSA
SUMO1	1.82387e-53	0.338647	0.848	0.73	5.23561e-49	Basal	SUMO1
SINHCAF	3.01363e-53	0.322017	0.575	0.371	8.65094e-49	Basal	SINHCAF
HADH	3.70049e-53	0.489764	0.624	0.478	1.06226e-48	Basal	HADH
NIFK	3.94696e-53	0.333233	0.677	0.518	1.13301e-48	Basal	NIFK
TXNDC17	4.46248e-53	0.402472	0.869	0.765	1.281e-48	Basal	TXNDC17
PRDX4	4.71541e-53	0.376819	0.754	0.609	1.35361e-48	Basal	PRDX4
DDX39A	4.72191e-53	0.385445	0.642	0.477	1.35547e-48	Basal	DDX39A
OXA1L	5.5199e-53	0.323038	0.766	0.609	1.58454e-48	Basal	OXA1L
HOXC10	5.88543e-53	0.268334	0.46	0.252	1.68947e-48	Basal	HOXC10
HIST1H1E	8.16818e-53	1.11596	0.667	0.487	2.34476e-48	Basal	HIST1H1E
EXT1	8.3955e-53	0.309576	0.678	0.462	2.41001e-48	Basal	EXT1
CSRP1	1.15558e-52	0.385318	0.728	0.565	3.31719e-48	Basal	CSRP1
SIVA1	1.98068e-52	0.47398	0.786	0.698	5.68575e-48	Basal	SIVA1
CD63	2.23144e-52	0.327656	0.781	0.618	6.40557e-48	Basal	CD63
LSM8	2.24846e-52	0.327854	0.754	0.617	6.45443e-48	Basal	LSM8
ATP5MC3	2.68709e-52	0.335484	0.953	0.887	7.71357e-48	Basal	ATP5MC3
H3F3A	3.77259e-52	0.265681	0.987	0.95	1.08296e-47	Basal	H3F3A
SNRPE	4.8221e-52	0.3191	0.765	0.617	1.38423e-47	Basal	SNRPE
SNRPA1	9.28853e-52	0.301052	0.65	0.474	2.66637e-47	Basal	SNRPA1
EEF2	1.03654e-51	0.378345	0.986	0.943	2.97549e-47	Basal	EEF2
LSM7	1.08893e-51	0.361378	0.874	0.784	3.12587e-47	Basal	LSM7
GSS	1.37578e-51	0.308693	0.612	0.407	3.94931e-47	Basal	GSS
HNRNPR	2.70624e-51	0.415506	0.745	0.645	7.76854e-47	Basal	HNRNPR
CIRBP	3.36898e-51	0.34528	0.966	0.892	9.67101e-47	Basal	CIRBP
GADD45B	6.29607e-51	0.754786	0.792	0.656	1.80735e-46	Basal	GADD45B
RPS91	1.17036e-50	0.338885	0.999	0.972	3.35963e-46	Basal	RPS9
EIF1B	1.67264e-50	0.354743	0.71	0.567	4.80149e-46	Basal	EIF1B
YWHAH	1.71685e-50	0.3782	0.774	0.637	4.92839e-46	Basal	YWHAH
DCTPP1	1.85323e-50	0.331876	0.514	0.325	5.31989e-46	Basal	DCTPP1
PLP2	2.27518e-50	0.31808	0.967	0.897	6.53114e-46	Basal	PLP2
CDCA4	2.69368e-50	0.342405	0.598	0.432	7.73249e-46	Basal	CDCA4
IGFBP4	2.78082e-50	0.283004	0.265	0.098	7.98263e-46	Basal	IGFBP4
SYF2	2.79241e-50	0.343217	0.711	0.565	8.0159e-46	Basal	SYF2
SVIL	2.82334e-50	0.325708	0.718	0.543	8.10467e-46	Basal	SVIL
ADSS	3.23415e-50	0.29242	0.669	0.49	9.28395e-46	Basal	ADSS
SON	5.55575e-50	0.386446	0.893	0.816	1.59483e-45	Basal	SON
WNT4	6.63826e-50	0.669644	0.576	0.428	1.90558e-45	Basal	WNT4
SLC39A1	1.40038e-49	0.301245	0.6	0.423	4.01992e-45	Basal	SLC39A1
ABRACL	1.5296e-49	0.364778	0.601	0.436	4.39087e-45	Basal	ABRACL
ITGA2	2.19155e-49	0.289223	0.492	0.269	6.29106e-45	Basal	ITGA2
HSP90AA1	4.25414e-49	0.382128	0.993	0.947	1.22119e-44	Basal	HSP90AA1
CLNS1A	1.04671e-48	0.286596	0.727	0.57	3.0047e-44	Basal	CLNS1A
LSP11	1.27499e-48	0.471771	0.796	0.619	3.65998e-44	Basal	LSP1
HYI	1.2962e-48	0.279504	0.448	0.257	3.72086e-44	Basal	HYI
SF3B4	1.37777e-48	0.31154	0.74	0.6	3.95502e-44	Basal	SF3B4
HMGN1	1.42814e-48	0.326395	0.922	0.828	4.09961e-44	Basal	HMGN1
ARL6IP1	1.6553e-48	0.815478	0.744	0.664	4.7517e-44	Basal	ARL6IP1
FXR1	1.88859e-48	0.2991	0.633	0.443	5.4214e-44	Basal	FXR1
HAT1	2.70977e-48	0.324658	0.576	0.406	7.77868e-44	Basal	HAT1
DNMT1	2.98071e-48	0.451107	0.45	0.28	8.55641e-44	Basal	DNMT1
KDSR	3.13048e-48	0.3046	0.605	0.432	8.98635e-44	Basal	KDSR
RNPS1	3.76818e-48	0.338194	0.787	0.68	1.0817e-43	Basal	RNPS1
RPL321	4.0984e-48	0.264672	0.995	0.985	1.17649e-43	Basal	RPL32
EXOSC8	4.53797e-48	0.270714	0.532	0.351	1.30267e-43	Basal	EXOSC8
UXT	5.57019e-48	0.354865	0.882	0.789	1.59898e-43	Basal	UXT
CEP57	7.06965e-48	0.294516	0.552	0.367	2.02941e-43	Basal	CEP57
TRA2B	1.47243e-47	0.335649	0.811	0.687	4.22677e-43	Basal	TRA2B
CDC25B	1.60385e-47	0.312296	0.327	0.147	4.60402e-43	Basal	CDC25B
CCT2	1.63355e-47	0.356184	0.865	0.752	4.68927e-43	Basal	CCT2
MORF4L1	2.29999e-47	0.314343	0.809	0.699	6.60235e-43	Basal	MORF4L1
RPL171	2.45248e-47	0.303703	0.992	0.952	7.04008e-43	Basal	RPL17
TMEM237	2.88636e-47	0.31088	0.554	0.369	8.2856e-43	Basal	TMEM237
FAT1	2.96529e-47	0.262627	0.392	0.2	8.51217e-43	Basal	FAT1
SEPTIN1	4.04478e-47	0.265453	0.425	0.237	1.16109e-42	Basal	SEPTIN1
SLBP	5.3283e-47	0.414351	0.676	0.545	1.52954e-42	Basal	SLBP
RPL24	7.60465e-47	0.278091	0.995	0.955	2.18299e-42	Basal	RPL24
PACSIN3	1.02096e-46	0.265091	0.521	0.324	2.93078e-42	Basal	PACSIN3
RRM1	1.04484e-46	0.487078	0.635	0.509	2.99932e-42	Basal	RRM1
ALDOA	1.12209e-46	0.343422	0.967	0.915	3.22107e-42	Basal	ALDOA
HSP90B1	1.25654e-46	0.480258	0.872	0.794	3.60703e-42	Basal	HSP90B1
BMP7	1.30908e-46	0.315863	0.639	0.456	3.75786e-42	Basal	BMP7
FER	1.31255e-46	0.323016	0.529	0.333	3.76781e-42	Basal	FER
RPL39	1.31916e-46	0.303157	0.992	0.972	3.78677e-42	Basal	RPL39
UQCRH	1.58408e-46	0.281945	0.961	0.897	4.54725e-42	Basal	UQCRH
CIB1	1.67665e-46	0.263922	0.624	0.43	4.813e-42	Basal	CIB1
DDIT3	1.89445e-46	0.401506	0.457	0.267	5.4382e-42	Basal	DDIT3
NME2	2.39377e-46	0.325914	0.986	0.937	6.87155e-42	Basal	NME2
CXCL2	2.45431e-46	0.365953	0.163	0.046	7.04535e-42	Basal	CXCL2
MPC2	2.73432e-46	0.315072	0.76	0.632	7.84915e-42	Basal	MPC2
SRSF11	2.81664e-46	0.342464	0.886	0.784	8.08544e-42	Basal	SRSF11
MIPEP	3.01543e-46	0.285454	0.509	0.319	8.65611e-42	Basal	MIPEP
NPTN	3.40941e-46	0.331497	0.806	0.67	9.78705e-42	Basal	NPTN
SLC25A36	4.51485e-46	0.254326	0.553	0.358	1.29603e-41	Basal	SLC25A36
RAP1B	4.76516e-46	0.277115	0.742	0.599	1.36789e-41	Basal	RAP1B
BTG3	6.44496e-46	0.32067	0.703	0.535	1.85009e-41	Basal	BTG3
CDK2AP2	1.12966e-45	0.345379	0.518	0.348	3.24281e-41	Basal	CDK2AP2
SPON2	1.40243e-45	0.446377	0.422	0.23	4.02581e-41	Basal	SPON2
CEBPZ	2.71703e-45	0.268154	0.552	0.369	7.7995e-41	Basal	CEBPZ
CUEDC2	5.81022e-45	0.281146	0.624	0.452	1.66788e-40	Basal	CUEDC2
TRIR	7.37771e-45	0.312497	0.89	0.808	2.11785e-40	Basal	TRIR
BRD2	1.17882e-44	0.453205	0.79	0.661	3.38391e-40	Basal	BRD2
POLR2H	1.48167e-44	0.320535	0.571	0.407	4.25329e-40	Basal	POLR2H
MAT2B	1.51831e-44	0.257932	0.488	0.305	4.35845e-40	Basal	MAT2B
NOB1	1.63099e-44	0.301266	0.626	0.453	4.68193e-40	Basal	NOB1
GPN3	1.7839e-44	0.25898	0.426	0.247	5.12086e-40	Basal	GPN3
ATP5F1B	1.98397e-44	0.253476	0.964	0.909	5.69518e-40	Basal	ATP5F1B
TRIP6	2.58042e-44	0.320708	0.712	0.57	7.40735e-40	Basal	TRIP6
EIF4A1	3.40245e-44	0.280562	0.979	0.931	9.76706e-40	Basal	EIF4A1
MYADM	4.3808e-44	0.278275	0.342	0.162	1.25755e-39	Basal	MYADM
XRCC6	7.73039e-44	0.321624	0.874	0.788	2.21909e-39	Basal	XRCC6
MYC	9.37726e-44	0.519953	0.835	0.697	2.69184e-39	Basal	MYC
PSMA4	1.53345e-43	0.308489	0.732	0.604	4.40193e-39	Basal	PSMA4
AKT1	2.18816e-43	0.283303	0.539	0.364	6.28133e-39	Basal	AKT1
LMAN1	2.93137e-43	0.314861	0.669	0.51	8.4148e-39	Basal	LMAN1
GMNN	3.32367e-43	0.265946	0.362	0.19	9.54093e-39	Basal	GMNN
SSRP1	3.52497e-43	0.313865	0.642	0.494	1.01188e-38	Basal	SSRP1
DNAJA1	4.89982e-43	0.650139	0.876	0.779	1.40654e-38	Basal	DNAJA1
SF3B2	6.02009e-43	0.295868	0.826	0.723	1.72813e-38	Basal	SF3B2
TCP1	6.43413e-43	0.281894	0.796	0.702	1.84698e-38	Basal	TCP1
PPIH	6.72997e-43	0.307263	0.608	0.465	1.93191e-38	Basal	PPIH
SSB	7.19195e-43	0.295702	0.745	0.611	2.06452e-38	Basal	SSB
SUMO3	7.87751e-43	0.311895	0.689	0.557	2.26132e-38	Basal	SUMO3
RHEB	8.50252e-43	0.346026	0.783	0.702	2.44073e-38	Basal	RHEB
ECSIT	9.10841e-43	0.270718	0.537	0.366	2.61466e-38	Basal	ECSIT
WEE1	9.26251e-43	0.334289	0.556	0.383	2.6589e-38	Basal	WEE1
LUC7L3	3.1262e-42	0.287304	0.698	0.542	8.97407e-38	Basal	LUC7L3
EIF1	4.08407e-42	0.346539	0.994	0.971	1.17237e-37	Basal	EIF1
RPS51	5.27527e-42	0.27395	0.995	0.967	1.51432e-37	Basal	RPS5
TFRC	5.69229e-42	0.254349	0.343	0.172	1.63403e-37	Basal	TFRC
MRPS2	8.63171e-42	0.267292	0.593	0.426	2.47782e-37	Basal	MRPS2
KIF13A	1.33578e-41	0.266364	0.731	0.56	3.83448e-37	Basal	KIF13A
SNRPA	2.48355e-41	0.339804	0.655	0.524	7.12928e-37	Basal	SNRPA
GNG5	4.97731e-41	0.276759	0.932	0.839	1.42879e-36	Basal	GNG5
RCN2	6.9316e-41	0.288604	0.728	0.602	1.98978e-36	Basal	RCN2
IRX2	7.04292e-41	0.343526	0.371	0.201	2.02174e-36	Basal	IRX2
CRNDE	9.95736e-41	0.424634	0.683	0.566	2.85836e-36	Basal	CRNDE
ILF3	1.13747e-40	0.29283	0.707	0.582	3.26523e-36	Basal	ILF3
PDIA3	1.13836e-40	0.306888	0.855	0.755	3.26776e-36	Basal	PDIA3
NUDC	1.61736e-40	0.306868	0.773	0.66	4.64279e-36	Basal	NUDC
NOP58	1.74182e-40	0.299379	0.731	0.615	5.00007e-36	Basal	NOP58
RFC1	2.34448e-40	0.291089	0.546	0.386	6.73008e-36	Basal	RFC1
PER3	2.67167e-40	0.358971	0.669	0.527	7.66929e-36	Basal	PER3
TFAP2A	2.71808e-40	0.336894	0.795	0.685	7.80252e-36	Basal	TFAP2A
PPP1R14B	3.1438e-40	0.304998	0.967	0.891	9.02459e-36	Basal	PPP1R14B
SFPQ	3.62623e-40	0.366202	0.876	0.797	1.04095e-35	Basal	SFPQ
SRRM1	5.42837e-40	0.327113	0.829	0.747	1.55827e-35	Basal	SRRM1
PRDX5	6.17413e-40	0.30758	0.931	0.848	1.77235e-35	Basal	PRDX5
SNRPC	1.26904e-39	0.291292	0.745	0.656	3.6429e-35	Basal	SNRPC
S100A4	1.27991e-39	0.488595	0.622	0.425	3.67411e-35	Basal	S100A4
RND3	1.32057e-39	0.516694	0.849	0.756	3.79081e-35	Basal	RND3
TFAM	1.78466e-39	0.253552	0.512	0.34	5.12305e-35	Basal	TFAM
ASXL1	1.82418e-39	0.265664	0.453	0.278	5.23648e-35	Basal	ASXL1
XRCC5	2.18546e-39	0.311709	0.821	0.749	6.27357e-35	Basal	XRCC5
BLCAP	2.29499e-39	0.337148	0.718	0.603	6.58798e-35	Basal	BLCAP
LTA4H	2.34393e-39	0.275332	0.631	0.474	6.72847e-35	Basal	LTA4H
SPCS2	2.38877e-39	0.261931	0.733	0.614	6.8572e-35	Basal	SPCS2
PSMG2	2.67423e-39	0.282935	0.767	0.669	7.67666e-35	Basal	PSMG2
PCBP1	3.16375e-39	0.266513	0.939	0.867	9.08186e-35	Basal	PCBP1
AC020916.1	3.29725e-39	0.352623	0.534	0.347	9.46508e-35	Basal	AC020916.1
ARL6IP6	4.70026e-39	0.252559	0.585	0.43	1.34926e-34	Basal	ARL6IP6
NUDT1	5.26965e-39	0.40112	0.571	0.466	1.5127e-34	Basal	NUDT1
RBM39	5.51622e-39	0.27211	0.864	0.792	1.58348e-34	Basal	RBM39
CKLF	8.83443e-39	0.288112	0.396	0.24	2.53601e-34	Basal	CKLF
SNHG32	9.1176e-39	0.262189	0.409	0.236	2.6173e-34	Basal	SNHG32
SLC2A1	9.34374e-39	0.657205	0.663	0.553	2.68221e-34	Basal	SLC2A1
NFIA	9.59152e-39	0.309878	0.63	0.478	2.75334e-34	Basal	NFIA
EIF3E	1.00925e-38	0.320792	0.932	0.848	2.89714e-34	Basal	EIF3E
CCT8	1.13531e-38	0.273267	0.77	0.673	3.25903e-34	Basal	CCT8
TBX1	1.5425e-38	0.403827	0.548	0.409	4.4279e-34	Basal	TBX1
EIF3M	1.58673e-38	0.260434	0.865	0.781	4.55486e-34	Basal	EIF3M
NPR3	2.37518e-38	0.420645	0.556	0.403	6.81819e-34	Basal	NPR3
EIF3G	2.7848e-38	0.28898	0.924	0.851	7.99404e-34	Basal	EIF3G
PSMA1	4.03663e-38	0.295523	0.83	0.733	1.15876e-33	Basal	PSMA1
TNFRSF1A	4.16383e-38	0.254919	0.617	0.461	1.19527e-33	Basal	TNFRSF1A
RFC2	4.85858e-38	0.309791	0.437	0.287	1.3947e-33	Basal	RFC2
KTN1	8.66434e-38	0.395483	0.925	0.843	2.48719e-33	Basal	KTN1
PSMA3	9.30363e-38	0.263078	0.77	0.667	2.6707e-33	Basal	PSMA3
IGBP1	9.9173e-38	0.279815	0.765	0.657	2.84686e-33	Basal	IGBP1
TRMT112	1.15382e-37	0.289668	0.919	0.832	3.31215e-33	Basal	TRMT112
HMGA1	1.16836e-37	0.317787	0.763	0.659	3.35389e-33	Basal	HMGA1
MDH1	1.20286e-37	0.302557	0.829	0.745	3.45292e-33	Basal	MDH1
SRPK2	1.25191e-37	0.264719	0.696	0.544	3.59374e-33	Basal	SRPK2
VKORC1	1.573e-37	0.311491	0.706	0.608	4.51545e-33	Basal	VKORC1
HNRNPM	1.82555e-37	0.316747	0.796	0.695	5.24041e-33	Basal	HNRNPM
NCOA7	2.40249e-37	0.262458	0.308	0.153	6.89659e-33	Basal	NCOA7
SHMT1	2.9941e-37	0.283393	0.547	0.396	8.59487e-33	Basal	SHMT1
HLA-A	3.24903e-37	0.353865	0.939	0.851	9.32667e-33	Basal	HLA-A
MAT2A	3.53033e-37	0.306742	0.59	0.427	1.01342e-32	Basal	MAT2A
PARP1	4.07396e-37	0.300531	0.515	0.354	1.16947e-32	Basal	PARP1
PAK2	4.32069e-37	0.263698	0.595	0.437	1.2403e-32	Basal	PAK2
TAGLN21	4.51174e-37	0.318786	0.986	0.924	1.29514e-32	Basal	TAGLN2
SMARCD2	4.60579e-37	0.283198	0.633	0.491	1.32214e-32	Basal	SMARCD2
FHL2	4.85693e-37	0.300288	0.722	0.583	1.39423e-32	Basal	FHL2
MT1H	7.13876e-37	0.25212	0.261	0.115	2.04925e-32	Basal	MT1H
HMGB3	8.90821e-37	0.319616	0.413	0.26	2.55719e-32	Basal	HMGB3
NDUFB11	9.00933e-37	0.302367	0.925	0.841	2.58622e-32	Basal	NDUFB11
MFSD2A	9.3623e-37	0.3327	0.754	0.628	2.68754e-32	Basal	MFSD2A
AOPEP	9.81645e-37	0.281979	0.946	0.856	2.81791e-32	Basal	AOPEP
PTMS	1.07999e-36	0.488827	0.94	0.867	3.10022e-32	Basal	PTMS
RPL10A1	1.75667e-36	0.284573	0.989	0.954	5.04269e-32	Basal	RPL10A
RDX	1.94471e-36	0.265194	0.477	0.32	5.58248e-32	Basal	RDX
EIF3D	2.13826e-36	0.293324	0.892	0.803	6.13809e-32	Basal	EIF3D
RBBP4	2.48429e-36	0.340077	0.683	0.58	7.13141e-32	Basal	RBBP4
TAF1D	2.67423e-36	0.28191	0.701	0.569	7.67664e-32	Basal	TAF1D
STAG1	3.10636e-36	0.264648	0.681	0.547	8.9171e-32	Basal	STAG1
SAP30	3.1253e-36	0.262124	0.29	0.147	8.97149e-32	Basal	SAP30
DAZAP2	4.37661e-36	0.268299	0.823	0.73	1.25635e-31	Basal	DAZAP2
SUPT16H	4.58271e-36	0.303073	0.594	0.457	1.31551e-31	Basal	SUPT16H
NFIX	7.08483e-36	0.290995	0.834	0.722	2.03377e-31	Basal	NFIX
DTYMK	7.24037e-36	0.405771	0.425	0.291	2.07842e-31	Basal	DTYMK
TPRKB	7.67077e-36	0.261339	0.614	0.494	2.20197e-31	Basal	TPRKB
MRPL18	1.27626e-35	0.347342	0.734	0.647	3.66362e-31	Basal	MRPL18
RIN1	1.54199e-35	0.255209	0.461	0.297	4.42643e-31	Basal	RIN1
SMC3	2.00437e-35	0.279064	0.566	0.42	5.75376e-31	Basal	SMC3
CENPP	2.33279e-35	0.297367	0.541	0.377	6.69652e-31	Basal	CENPP
USP1	3.19493e-35	0.289933	0.576	0.458	9.17137e-31	Basal	USP1
DBP	3.77455e-35	0.318508	0.701	0.577	1.08352e-30	Basal	DBP
UBE2I	4.09532e-35	0.279346	0.814	0.729	1.1756e-30	Basal	UBE2I
BUB3	5.14984e-35	0.320666	0.691	0.594	1.47831e-30	Basal	BUB3
HIST1H1C	8.75635e-35	0.735747	0.415	0.264	2.5136e-30	Basal	HIST1H1C
PSME2	1.37292e-34	0.35142	0.767	0.672	3.9411e-30	Basal	PSME2
RPS22	1.51817e-34	0.285227	0.993	0.963	4.35807e-30	Basal	RPS2
PQBP1	2.31142e-34	0.280379	0.722	0.594	6.63518e-30	Basal	PQBP1
HIST1H3H	2.99557e-34	0.266029	0.167	0.06	8.59908e-30	Basal	HIST1H3H
LRRFIP1	3.23658e-34	0.251403	0.838	0.727	9.29093e-30	Basal	LRRFIP1
TSEN34	4.05126e-34	0.341059	0.672	0.585	1.16296e-29	Basal	TSEN34
PNKD	4.36112e-34	0.259013	0.703	0.603	1.2519e-29	Basal	PNKD
EIF4A3	4.6547e-34	0.280724	0.763	0.665	1.33618e-29	Basal	EIF4A3
FOSB	4.98768e-34	0.507589	0.877	0.769	1.43176e-29	Basal	FOSB
HNRNPH1	5.02331e-34	0.257601	0.739	0.629	1.44199e-29	Basal	HNRNPH1
KLF13	5.4757e-34	0.293832	0.69	0.558	1.57185e-29	Basal	KLF13
RSRC2	6.74505e-34	0.293334	0.725	0.607	1.93623e-29	Basal	RSRC2
IMMP2L	7.45596e-34	0.264328	0.645	0.473	2.14031e-29	Basal	IMMP2L
APBB2	7.78819e-34	0.253023	0.395	0.234	2.23568e-29	Basal	APBB2
CUTA	2.95422e-33	0.293824	0.886	0.801	8.48039e-29	Basal	CUTA
C12orf75	3.00601e-33	0.289446	0.548	0.398	8.62904e-29	Basal	C12orf75
BZW2	3.06953e-33	0.280361	0.732	0.619	8.81139e-29	Basal	BZW2
SRSF5	3.92254e-33	0.297751	0.893	0.816	1.126e-28	Basal	SRSF5
EZH2	4.12741e-33	0.298601	0.437	0.283	1.18482e-28	Basal	EZH2
LAPTM4B	4.2445e-33	0.263805	0.701	0.586	1.21843e-28	Basal	LAPTM4B
CENPX	4.47738e-33	0.444617	0.759	0.694	1.28528e-28	Basal	CENPX
SELENOW	4.86802e-33	0.355922	0.937	0.88	1.39741e-28	Basal	SELENOW
BARD1	5.31841e-33	0.271181	0.436	0.286	1.5267e-28	Basal	BARD1
HP1BP3	6.96684e-33	0.366159	0.81	0.733	1.9999e-28	Basal	HP1BP3
GCSH	1.0517e-32	0.289251	0.636	0.524	3.01901e-28	Basal	GCSH
HMGN3	1.05278e-32	0.305274	0.864	0.748	3.02212e-28	Basal	HMGN3
U2SURP	1.86251e-32	0.266758	0.669	0.564	5.34652e-28	Basal	U2SURP
GBE1	1.99921e-32	0.26324	0.495	0.346	5.73894e-28	Basal	GBE1
RPL36AL	2.61269e-32	0.250572	0.953	0.89	7.49998e-28	Basal	RPL36AL
EMP11	2.9478e-32	0.34374	0.855	0.746	8.46196e-28	Basal	EMP1
KPNA2	4.12186e-32	0.429134	0.395	0.26	1.18322e-27	Basal	KPNA2
C15orf61	4.67917e-32	0.254856	0.644	0.514	1.3432e-27	Basal	C15orf61
NDUFB6	6.74052e-32	0.272189	0.861	0.768	1.93493e-27	Basal	NDUFB6
PPIB	9.84395e-32	0.265213	0.931	0.867	2.8258e-27	Basal	PPIB
ADI1	1.14026e-31	0.250789	0.71	0.583	3.27324e-27	Basal	ADI1
MORF4L2	1.30648e-31	0.264322	0.752	0.666	3.75038e-27	Basal	MORF4L2
CCT5	1.3674e-31	0.327031	0.77	0.713	3.92527e-27	Basal	CCT5
HNRNPH3	1.55357e-31	0.280075	0.722	0.62	4.45969e-27	Basal	HNRNPH3
ARPC2	1.68645e-31	0.283846	0.958	0.908	4.84112e-27	Basal	ARPC2
UFD1	1.88384e-31	0.25532	0.66	0.549	5.40776e-27	Basal	UFD1
TAF15	2.05394e-31	0.252364	0.712	0.611	5.89604e-27	Basal	TAF15
JUN	3.27631e-31	0.479235	0.967	0.908	9.40499e-27	Basal	JUN
ELAVL1	4.82438e-31	0.262252	0.588	0.471	1.38489e-26	Basal	ELAVL1
KREMEN2	7.08684e-31	0.27764	0.213	0.096	2.03435e-26	Basal	KREMEN2
ATRAID	7.16307e-31	0.2662	0.786	0.686	2.05623e-26	Basal	ATRAID
PNRC2	8.16954e-31	0.261995	0.55	0.413	2.34515e-26	Basal	PNRC2
NSA2	8.5081e-31	0.254907	0.795	0.701	2.44234e-26	Basal	NSA2
PRNP	1.1013e-30	0.302025	0.857	0.763	3.16139e-26	Basal	PRNP
TPR	1.28071e-30	0.268707	0.776	0.679	3.67642e-26	Basal	TPR
OLA1	1.64304e-30	0.262451	0.826	0.742	4.71652e-26	Basal	OLA1
CITED2	2.59015e-30	0.322977	0.671	0.508	7.43528e-26	Basal	CITED2
NOLC1	4.51628e-30	0.273802	0.563	0.419	1.29644e-25	Basal	NOLC1
TMSB10	1.02113e-29	0.261374	0.989	0.937	2.93125e-25	Basal	TMSB10
TMEM109	2.41251e-29	0.289819	0.621	0.513	6.92534e-25	Basal	TMEM109
ATF3	4.86728e-29	0.593017	0.868	0.74	1.3972e-24	Basal	ATF3
SMC1A	5.72427e-29	0.31122	0.48	0.366	1.64321e-24	Basal	SMC1A
PMF1	5.87364e-29	0.256548	0.575	0.464	1.68609e-24	Basal	PMF1
AHCY	7.2626e-29	0.295922	0.741	0.662	2.0848e-24	Basal	AHCY
SAE1	7.39633e-29	0.306122	0.52	0.401	2.12319e-24	Basal	SAE1
CIAO2A	1.41698e-28	0.251274	0.492	0.372	4.06758e-24	Basal	CIAO2A
BAMBI	1.61732e-28	0.3038	0.317	0.178	4.64268e-24	Basal	BAMBI
BCLAF1	1.88473e-28	0.266682	0.787	0.688	5.41031e-24	Basal	BCLAF1
MIS18BP1	3.28663e-28	0.260193	0.397	0.263	9.43459e-24	Basal	MIS18BP1
C3orf14	5.95676e-28	0.261906	0.537	0.41	1.70995e-23	Basal	C3orf14
SERTAD1	7.32448e-28	0.489126	0.696	0.603	2.10256e-23	Basal	SERTAD1
TNNT1	9.11909e-28	0.253244	0.509	0.354	2.61773e-23	Basal	TNNT1
PPM1G	2.14385e-27	0.268133	0.635	0.532	6.15414e-23	Basal	PPM1G
ERRFI1	2.39325e-27	0.311651	0.443	0.305	6.87007e-23	Basal	ERRFI1
SAT1	2.67262e-27	0.328548	0.948	0.794	7.67201e-23	Basal	SAT1
BCL7C	1.00552e-26	0.306497	0.747	0.697	2.88645e-22	Basal	BCL7C
ANP32E	1.23075e-26	0.25123	0.502	0.394	3.53298e-22	Basal	ANP32E
FGFR3	2.01008e-26	0.359953	0.648	0.548	5.77013e-22	Basal	FGFR3
LRRC23	6.15751e-26	0.31055	0.286	0.159	1.76758e-21	Basal	LRRC23
HDGF	1.59887e-25	0.250842	0.817	0.734	4.58971e-21	Basal	HDGF
HSPA1A	3.58315e-25	0.410484	0.984	0.938	1.02858e-20	Basal	HSPA1A
JUND	3.99423e-25	0.392545	0.97	0.904	1.14658e-20	Basal	JUND
ZYX	4.28721e-25	0.313734	0.54	0.428	1.23069e-20	Basal	ZYX
HNRNPAB	5.44855e-25	0.301551	0.843	0.796	1.56406e-20	Basal	HNRNPAB
SNHG7	6.57207e-25	0.298439	0.779	0.698	1.88658e-20	Basal	SNHG7
HSPA5	9.24639e-25	0.276555	0.793	0.71	2.65427e-20	Basal	HSPA5
PMAIP1	1.73471e-24	0.277785	0.48	0.34	4.97966e-20	Basal	PMAIP1
CA2	2.19094e-24	0.276194	0.41	0.278	6.2893e-20	Basal	CA2
TPM3	2.93837e-24	0.262535	0.814	0.777	8.43488e-20	Basal	TPM3
CCNL1	4.34625e-23	0.257984	0.73	0.633	1.24764e-18	Basal	CCNL1
INTS6	7.0424e-23	0.376336	0.669	0.571	2.02159e-18	Basal	INTS6
EPAS1	7.26386e-23	0.263392	0.55	0.455	2.08516e-18	Basal	EPAS1
EIF4A2	8.4791e-23	0.291118	0.816	0.753	2.43401e-18	Basal	EIF4A2
ALYREF	1.91242e-22	0.295857	0.776	0.748	5.48978e-18	Basal	ALYREF
ID1	2.17442e-22	0.42447	0.747	0.627	6.2419e-18	Basal	ID1
MIF	3.31736e-22	0.382474	0.986	0.946	9.5228e-18	Basal	MIF
LMNA	4.74741e-22	0.301398	0.975	0.93	1.36279e-17	Basal	LMNA
HERPUD1	5.59999e-22	0.283461	0.728	0.661	1.60753e-17	Basal	HERPUD1
POLG2	2.01913e-21	0.254089	0.283	0.171	5.79611e-17	Basal	POLG2
JUNB	2.76508e-21	0.352736	0.98	0.941	7.93745e-17	Basal	JUNB
SLC2A4RG	6.6296e-21	0.252507	0.871	0.791	1.90309e-16	Basal	SLC2A4RG
RSRP1	6.47615e-20	0.360695	0.82	0.768	1.85904e-15	Basal	RSRP1
ETFB	7.37095e-20	0.258396	0.789	0.739	2.1159e-15	Basal	ETFB
LSM4	1.23828e-19	0.297089	0.738	0.718	3.5546e-15	Basal	LSM4
PLEC	2.71057e-19	0.253346	0.699	0.617	7.78096e-15	Basal	PLEC
PRKDC	2.2513e-18	0.258867	0.676	0.634	6.46259e-14	Basal	PRKDC
PPP1R10	3.49283e-17	0.281354	0.509	0.431	1.00265e-12	Basal	PPP1R10
NFKBIA	1.72417e-16	0.271828	0.93	0.871	4.94939e-12	Basal	NFKBIA
ANKRD37	4.37536e-15	0.343452	0.457	0.365	1.25599e-10	Basal	ANKRD37
TUBB4B	7.83859e-15	0.343721	0.967	0.936	2.25015e-10	Basal	TUBB4B
CENPU	1.28348e-14	0.358077	0.372	0.3	3.68435e-10	Basal	CENPU
FOS	1.61418e-14	0.283126	0.967	0.928	4.63368e-10	Basal	FOS
CRIP2	1.80761e-13	0.294638	0.608	0.552	5.18891e-09	Basal	CRIP2
CCDC34	8.35192e-13	0.306102	0.451	0.381	2.3975e-08	Basal	CCDC34
MT4	1.27035e-12	1.65005	0.447	0.367	3.64665e-08	Basal	MT4
LGALS1	4.9921e-12	0.348136	0.141	0.074	1.43303e-07	Basal	LGALS1
ADM	1.04677e-08	0.250568	0.383	0.309	0.000300485	Basal	ADM
LOR	0	6.45143	0.671	0.057	0	Supraspinous	LOR
FLG	0	5.76461	0.917	0.089	0	Supraspinous	FLG
SLURP1	0	4.82811	0.998	0.51	0	Supraspinous	SLURP1
CDSN	0	4.5833	0.701	0.042	0	Supraspinous	CDSN
FLG2	0	4.40015	0.513	0.024	0	Supraspinous	FLG2
HOPX	0	4.23487	1	0.843	0	Supraspinous	HOPX
SPRR2G	0	3.86738	0.441	0.029	0	Supraspinous	SPRR2G
LY6G6C	0	3.68553	0.995	0.579	0	Supraspinous	LY6G6C
SLURP2	0	3.66294	0.995	0.475	0	Supraspinous	SLURP2
LCE3D	0	3.48396	0.407	0.01	0	Supraspinous	LCE3D
CNFN	0	3.36977	0.998	0.471	0	Supraspinous	CNFN
SERPINA12	0	3.28512	0.966	0.305	0	Supraspinous	SERPINA12
ARG1	0	3.24249	0.901	0.031	0	Supraspinous	ARG1
KLK7	0	3.0721	0.993	0.288	0	Supraspinous	KLK7
C1orf68	0	2.99004	0.352	0.015	0	Supraspinous	C1orf68
KLK51	0	2.95273	0.729	0.119	0	Supraspinous	KLK5
NCCRP1	0	2.87378	0.984	0.172	0	Supraspinous	NCCRP1
KPRP	0	2.8187	0.529	0.01	0	Supraspinous	KPRP
SPINK5	0	2.80313	0.996	0.609	0	Supraspinous	SPINK5
CST6	0	2.76333	0.936	0.056	0	Supraspinous	CST6
SPINK9	0	2.68946	0.51	0.025	0	Supraspinous	SPINK9
IL36RN	0	2.66807	0.972	0.205	0	Supraspinous	IL36RN
CLIC3	0	2.42146	0.975	0.397	0	Supraspinous	CLIC3
SERPINB7	0	2.36531	0.942	0.337	0	Supraspinous	SERPINB7
PHGR1	0	2.3164	0.577	0.035	0	Supraspinous	PHGR1
KRT80	0	2.2866	0.966	0.255	0	Supraspinous	KRT80
KRT78	0	2.28205	0.968	0.274	0	Supraspinous	KRT78
CYSRT1	0	2.18391	0.963	0.262	0	Supraspinous	CYSRT1
WFDC5	0	2.1771	0.963	0.414	0	Supraspinous	WFDC5
SPTSSB	0	2.03651	0.958	0.271	0	Supraspinous	SPTSSB
C5orf46	0	2.03373	0.871	0.071	0	Supraspinous	C5orf46
ARL5A	0	1.98896	0.988	0.624	0	Supraspinous	ARL5A
LCE3E	0	1.97565	0.214	0.003	0	Supraspinous	LCE3E
BLMH	0	1.96157	0.931	0.333	0	Supraspinous	BLMH
SPRR2E	0	1.94986	0.595	0.063	0	Supraspinous	SPRR2E
ALOX12B	0	1.93564	0.968	0.173	0	Supraspinous	ALOX12B
PYDC1	0	1.91988	0.791	0.086	0	Supraspinous	PYDC1
DGAT2	0	1.90338	0.966	0.332	0	Supraspinous	DGAT2
EPS8L1	0	1.89997	0.779	0.074	0	Supraspinous	EPS8L1
AQP5	0	1.89056	0.846	0.043	0	Supraspinous	AQP5
SPRR1A	0	1.87929	0.772	0.164	0	Supraspinous	SPRR1A
SCEL	0	1.7926	0.965	0.244	0	Supraspinous	SCEL
GLRX	0	1.79216	0.92	0.122	0	Supraspinous	GLRX
ACER1	0	1.77501	0.963	0.295	0	Supraspinous	ACER1
TGM3	0	1.75777	0.97	0.272	0	Supraspinous	TGM3
PSAPL1	0	1.68878	0.428	0.003	0	Supraspinous	PSAPL1
TM7SF2	0	1.65233	0.954	0.24	0	Supraspinous	TM7SF2
IL36G	0	1.60862	0.935	0.105	0	Supraspinous	IL36G
FAIM2	0	1.52571	0.715	0.029	0	Supraspinous	FAIM2
SDR16C5	0	1.48416	0.961	0.362	0	Supraspinous	SDR16C5
MBOAT2	0	1.46286	0.947	0.176	0	Supraspinous	MBOAT2
KLK1	0	1.37521	0.881	0.257	0	Supraspinous	KLK1
CARD18	0	1.37444	0.641	0.101	0	Supraspinous	CARD18
SERPINB13	0	1.35913	0.89	0.189	0	Supraspinous	SERPINB13
CYP4F22	0	1.33345	0.922	0.267	0	Supraspinous	CYP4F22
ANXA9	0	1.30548	0.388	0.003	0	Supraspinous	ANXA9
TGM1	0	1.29892	0.938	0.167	0	Supraspinous	TGM1
DHCR7	0	1.29106	0.945	0.28	0	Supraspinous	DHCR7
EMB	0	1.26909	0.763	0.096	0	Supraspinous	EMB
LYPD2	0	1.25603	0.476	0.007	0	Supraspinous	LYPD2
TPRG1	0	1.23649	0.876	0.2	0	Supraspinous	TPRG1
BDNF-AS	0	1.22737	0.593	0.069	0	Supraspinous	BDNF-AS
ALOXE3	0	1.20905	0.874	0.126	0	Supraspinous	ALOXE3
EREG	0	1.17643	0.519	0.02	0	Supraspinous	EREG
ELOVL7	0	1.1744	0.888	0.176	0	Supraspinous	ELOVL7
HOMER2	0	1.16873	0.931	0.309	0	Supraspinous	HOMER2
ATP6V1C2	0	1.15698	0.696	0.038	0	Supraspinous	ATP6V1C2
EGLN3	0	1.13092	0.864	0.193	0	Supraspinous	EGLN3
LMTK3	0	1.12907	0.685	0.072	0	Supraspinous	LMTK3
KCTD11	0	1.11386	0.888	0.186	0	Supraspinous	KCTD11
SNTB1	0	1.08244	0.765	0.023	0	Supraspinous	SNTB1
PLA2G2F	0	1.0568	0.848	0.099	0	Supraspinous	PLA2G2F
ELMOD1	0	1.05557	0.476	0.008	0	Supraspinous	ELMOD1
EGR3	0	1.01031	0.835	0.132	0	Supraspinous	EGR3
CPM	0	0.994435	0.772	0.046	0	Supraspinous	CPM
MAP2	0	0.968095	0.779	0.061	0	Supraspinous	MAP2
MALL	0	0.960654	0.844	0.119	0	Supraspinous	MALL
BNIP3	0	0.960238	0.846	0.173	0	Supraspinous	BNIP3
AADACL2	0	0.943783	0.864	0.198	0	Supraspinous	AADACL2
UNC93A	0	0.931891	0.796	0.046	0	Supraspinous	UNC93A
VSIG10L	0	0.92936	0.807	0.063	0	Supraspinous	VSIG10L
DNASE1L2	0	0.914212	0.423	0.005	0	Supraspinous	DNASE1L2
AC073210.3	0	0.909574	0.816	0.155	0	Supraspinous	AC073210.3
HMOX1	0	0.900333	0.35	0.015	0	Supraspinous	HMOX1
BPIFC	0	0.883177	0.906	0.232	0	Supraspinous	BPIFC
LYPD5	0	0.87107	0.522	0.032	0	Supraspinous	LYPD5
F3	0	0.860441	0.538	0.011	0	Supraspinous	F3
TMEM45B	0	0.857754	0.881	0.123	0	Supraspinous	TMEM45B
SORT1	0	0.841787	0.894	0.187	0	Supraspinous	SORT1
LINC00592	0	0.824435	0.756	0.148	0	Supraspinous	LINC00592
PLA2G4D	0	0.815226	0.814	0.073	0	Supraspinous	PLA2G4D
GSDMA	0	0.804584	0.379	0.009	0	Supraspinous	GSDMA
AADAC	0	0.779184	0.653	0.028	0	Supraspinous	AADAC
AC116345.1	0	0.774503	0.499	0.003	0	Supraspinous	AC116345.1
PCDH1	0	0.772006	0.855	0.207	0	Supraspinous	PCDH1
MYO5B	0	0.765233	0.862	0.197	0	Supraspinous	MYO5B
HTR3A	0	0.764465	0.271	0.002	0	Supraspinous	HTR3A
PRDM1	0	0.749139	0.513	0.044	0	Supraspinous	PRDM1
FAM43A	0	0.741483	0.589	0.078	0	Supraspinous	FAM43A
AC096751.2	0	0.740928	0.545	0.044	0	Supraspinous	AC096751.2
ARHGAP40	0	0.714944	0.579	0.006	0	Supraspinous	ARHGAP40
IGFL3	0	0.697594	0.733	0.092	0	Supraspinous	IGFL3
IL34	0	0.696452	0.538	0.051	0	Supraspinous	IL34
HAL	0	0.673899	0.241	0.005	0	Supraspinous	HAL
C1orf210	0	0.670568	0.784	0.124	0	Supraspinous	C1orf210
SLC15A1	0	0.667156	0.471	0.007	0	Supraspinous	SLC15A1
PTGER3	0	0.663846	0.759	0.142	0	Supraspinous	PTGER3
GDPD3	0	0.65715	0.676	0.044	0	Supraspinous	GDPD3
CYP26B1	0	0.622832	0.501	0.041	0	Supraspinous	CYP26B1
SLC46A2	0	0.618077	0.338	0.002	0	Supraspinous	SLC46A2
GJB4	0	0.617945	0.359	0.006	0	Supraspinous	GJB4
ARHGAP29	0	0.617149	0.446	0.033	0	Supraspinous	ARHGAP29
CIDEA	0	0.595171	0.665	0.101	0	Supraspinous	CIDEA
IL22RA1	0	0.591163	0.627	0.081	0	Supraspinous	IL22RA1
CCL24	0	0.587121	0.558	0.046	0	Supraspinous	CCL24
SCNN1A	0	0.582961	0.712	0.092	0	Supraspinous	SCNN1A
KLK13	0	0.578858	0.641	0.075	0	Supraspinous	KLK13
ALOX12	0	0.565129	0.635	0.071	0	Supraspinous	ALOX12
MROH6	0	0.561353	0.717	0.095	0	Supraspinous	MROH6
ANO8	0	0.556636	0.637	0.093	0	Supraspinous	ANO8
TMEM125	0	0.544771	0.759	0.082	0	Supraspinous	TMEM125
FCHO1	0	0.540108	0.416	0.001	0	Supraspinous	FCHO1
RAB31	0	0.537863	0.619	0.047	0	Supraspinous	RAB31
C6orf15	0	0.527064	0.267	0.005	0	Supraspinous	C6orf15
VASN	0	0.516027	0.556	0.042	0	Supraspinous	VASN
CXXC5	0	0.512563	0.66	0.072	0	Supraspinous	CXXC5
ASGR1	0	0.491761	0.628	0.089	0	Supraspinous	ASGR1
SLC5A1	0	0.4871	0.515	0.031	0	Supraspinous	SLC5A1
LINC01094	0	0.486956	0.554	0.06	0	Supraspinous	LINC01094
PCSK6	0	0.48004	0.581	0.045	0	Supraspinous	PCSK6
GCOM1	0	0.472007	0.352	0.01	0	Supraspinous	GCOM1
SPNS2	0	0.470343	0.255	0.004	0	Supraspinous	SPNS2
AC044810.2	0	0.468231	0.45	0.026	0	Supraspinous	AC044810.2
AC004816.1	0	0.455496	0.568	0.053	0	Supraspinous	AC004816.1
RGS20	0	0.454935	0.671	0.094	0	Supraspinous	RGS20
AC113410.2	0	0.454438	0.359	0.001	0	Supraspinous	AC113410.2
SLCO4A1	0	0.448547	0.49	0.027	0	Supraspinous	SLCO4A1
PARVB	0	0.448026	0.462	0.039	0	Supraspinous	PARVB
OVOL1-AS1	0	0.445301	0.527	0.033	0	Supraspinous	OVOL1-AS1
IL36B	0	0.438704	0.519	0.011	0	Supraspinous	IL36B
LINC01554	0	0.43833	0.639	0.058	0	Supraspinous	LINC01554
CGN	0	0.421684	0.49	0.031	0	Supraspinous	CGN
CEMIP	0	0.418588	0.396	0.017	0	Supraspinous	CEMIP
RHBG	0	0.40421	0.427	0.006	0	Supraspinous	RHBG
LIPN	0	0.368553	0.483	0.019	0	Supraspinous	LIPN
KCNJ12	0	0.363607	0.488	0.021	0	Supraspinous	KCNJ12
TTC9	0	0.36278	0.565	0.061	0	Supraspinous	TTC9
CMTM8	0	0.355139	0.503	0.05	0	Supraspinous	CMTM8
AQP9	0	0.351779	0.35	0.001	0	Supraspinous	AQP9
PLEKHA2	0	0.350229	0.43	0.027	0	Supraspinous	PLEKHA2
NLRP10	0	0.343699	0.317	0.006	0	Supraspinous	NLRP10
SLC6A14	0	0.335915	0.221	0.004	0	Supraspinous	SLC6A14
UPK1A	0	0.334457	0.322	0.014	0	Supraspinous	UPK1A
AP001783.1	0	0.334327	0.214	0.001	0	Supraspinous	AP001783.1
SP6	0	0.32533	0.526	0.052	0	Supraspinous	SP6
HPSE	0	0.323662	0.561	0.069	0	Supraspinous	HPSE
KCNJ18	0	0.309436	0.288	0.004	0	Supraspinous	KCNJ18
AL034376.2	0	0.290063	0.274	0.003	0	Supraspinous	AL034376.2
FETUB	0	0.286983	0.453	0.03	0	Supraspinous	FETUB
LINC02560	0	0.267604	0.373	0.022	0	Supraspinous	LINC02560
AC009171.2	0	0.25736	0.315	0.004	0	Supraspinous	AC009171.2
GPLD1	0	0.251939	0.368	0.015	0	Supraspinous	GPLD1
GPR1	3.09835e-307	0.315005	0.458	0.044	8.89411e-303	Supraspinous	GPR1
CALML5	2.26672e-306	2.73022	1	0.929	6.50684e-302	Supraspinous	CALML5
ELOVL4	5.58919e-305	1.54678	0.972	0.449	1.60443e-300	Supraspinous	ELOVL4
SAPCD1	4.09687e-304	1.25378	0.349	0.023	1.17605e-299	Supraspinous	SAPCD1
SMIM5	3.8961e-303	1.02512	0.885	0.263	1.11841e-298	Supraspinous	SMIM5
SDR9C7	4.42627e-302	1.06741	0.927	0.3	1.27061e-297	Supraspinous	SDR9C7
ARC	3.39066e-301	0.930671	0.531	0.065	9.73322e-297	Supraspinous	ARC
SLC37A2	4.91454e-301	0.564353	0.329	0.02	1.41077e-296	Supraspinous	SLC37A2
GGCT	3.85575e-299	2.54168	0.984	0.689	1.10683e-294	Supraspinous	GGCT
TJP3	9.11763e-299	0.274469	0.425	0.037	2.61731e-294	Supraspinous	TJP3
SH3KBP1	5.38523e-298	0.553627	0.512	0.061	1.54588e-293	Supraspinous	SH3KBP1
SBSN	1.33287e-295	2.28325	1	0.819	3.82613e-291	Supraspinous	SBSN
RNF39	7.58841e-295	1.23904	0.738	0.157	2.17833e-290	Supraspinous	RNF39
IVL	4.3088e-294	1.77047	0.965	0.322	1.23688e-289	Supraspinous	IVL
KIAA0513	1.61912e-293	0.437126	0.641	0.101	4.64784e-289	Supraspinous	KIAA0513
TMEM45A	2.54789e-292	2.14802	0.989	0.58	7.31398e-288	Supraspinous	TMEM45A
OTUB2	6.51617e-292	0.336529	0.393	0.032	1.87053e-287	Supraspinous	OTUB2
PDLIM2	9.19893e-290	1.58195	0.956	0.459	2.64064e-285	Supraspinous	PDLIM2
PNPLA1	7.25896e-287	0.395396	0.568	0.08	2.08376e-282	Supraspinous	PNPLA1
ADTRP	8.86005e-286	0.271219	0.384	0.031	2.54336e-281	Supraspinous	ADTRP
IFITM10	1.39042e-285	0.825663	0.835	0.227	3.99134e-281	Supraspinous	IFITM10
RAB11FIP1	5.9573e-285	0.899195	0.676	0.124	1.7101e-280	Supraspinous	RAB11FIP1
AC092139.1	2.47456e-284	0.656066	0.72	0.147	7.10348e-280	Supraspinous	AC092139.1
ESYT3	4.5246e-284	0.365525	0.381	0.031	1.29883e-279	Supraspinous	ESYT3
METRNL	8.67055e-284	1.64296	0.986	0.69	2.48897e-279	Supraspinous	METRNL
PHETA1	5.24077e-281	0.33026	0.503	0.061	1.50442e-276	Supraspinous	PHETA1
CBARP	7.34747e-281	0.254807	0.457	0.048	2.10916e-276	Supraspinous	CBARP
DOCK3	3.7546e-280	0.475749	0.602	0.09	1.07779e-275	Supraspinous	DOCK3
UBASH3B	5.26251e-280	0.390571	0.368	0.029	1.51066e-275	Supraspinous	UBASH3B
KLK11	5.74277e-279	1.71838	0.982	0.585	1.64852e-274	Supraspinous	KLK11
ATP2C2	5.88e-278	0.599587	0.796	0.178	1.68791e-273	Supraspinous	ATP2C2
PSORS1C1	6.00919e-278	1.81171	0.887	0.309	1.725e-273	Supraspinous	PSORS1C1
SULT2B1	2.01379e-277	1.84468	0.979	0.561	5.78077e-273	Supraspinous	SULT2B1
LIPM	2.09566e-277	0.597213	0.814	0.185	6.0158e-273	Supraspinous	LIPM
MPZL3	2.49153e-277	0.858945	0.85	0.228	7.1522e-273	Supraspinous	MPZL3
FGD2	1.61071e-276	0.313085	0.458	0.05	4.62371e-272	Supraspinous	FGD2
DEGS2	1.52327e-275	1.48048	0.965	0.427	4.3727e-271	Supraspinous	DEGS2
LINC02437	4.4758e-274	0.415467	0.508	0.064	1.28482e-269	Supraspinous	LINC02437
ELOVL1	1.70669e-273	1.60142	0.968	0.606	4.89921e-269	Supraspinous	ELOVL1
SPTLC3	1.8368e-271	0.622112	0.74	0.159	5.2727e-267	Supraspinous	SPTLC3
MAP1LC3A	7.67559e-266	2.03658	0.936	0.431	2.20336e-261	Supraspinous	MAP1LC3A
FAM25C	1.01969e-264	0.40056	0.504	0.066	2.92712e-260	Supraspinous	FAM25C
CPE	2.85524e-264	0.903522	0.506	0.07	8.19626e-260	Supraspinous	CPE
SERPINB3	9.00805e-264	0.569266	0.743	0.144	2.58585e-259	Supraspinous	SERPINB3
FGF22	2.32848e-263	0.526752	0.188	0.004	6.68415e-259	Supraspinous	FGF22
ADGRL2	2.50384e-263	0.546379	0.763	0.163	7.18752e-259	Supraspinous	ADGRL2
AC082651.3	4.16613e-263	0.280054	0.497	0.063	1.19593e-258	Supraspinous	AC082651.3
SLC31A2	6.33012e-263	1.00033	0.89	0.313	1.81712e-258	Supraspinous	SLC31A2
ASPHD2	8.75858e-263	0.277406	0.388	0.035	2.51424e-258	Supraspinous	ASPHD2
VAT1	1.47636e-262	1.4963	0.961	0.581	4.23803e-258	Supraspinous	VAT1
CEACAM19	2.72779e-262	0.696016	0.835	0.233	7.8304e-258	Supraspinous	CEACAM19
CD24	9.72524e-262	1.59321	0.966	0.466	2.79173e-257	Supraspinous	CD24
BCKDK	1.09086e-261	1.04434	0.917	0.396	3.13143e-257	Supraspinous	BCKDK
TNFAIP8L3	5.12382e-261	0.634316	0.819	0.214	1.47084e-256	Supraspinous	TNFAIP8L3
CSNK2A2	1.86047e-260	1.88888	0.903	0.35	5.34065e-256	Supraspinous	CSNK2A2
ARNTL2	3.62263e-260	0.416076	0.609	0.101	1.03991e-255	Supraspinous	ARNTL2
GLTP	1.48362e-258	1.54908	0.995	0.783	4.25888e-254	Supraspinous	GLTP
AL021328.1	1.05076e-256	0.257486	0.497	0.065	3.0163e-252	Supraspinous	AL021328.1
SRPK1	1.15252e-255	1.50525	0.954	0.5	3.30842e-251	Supraspinous	SRPK1
KIF1C	6.49301e-255	1.08358	0.947	0.448	1.86388e-250	Supraspinous	KIF1C
CENPM	4.19259e-254	0.440069	0.634	0.114	1.20353e-249	Supraspinous	CENPM
SEPTIN8	1.747e-252	0.891034	0.92	0.368	5.01493e-248	Supraspinous	SEPTIN8
LINC00504	1.17026e-251	0.305011	0.533	0.077	3.35934e-247	Supraspinous	LINC00504
FAM25A	1.75819e-251	2.13052	0.972	0.418	5.04705e-247	Supraspinous	FAM25A
KIF13B	6.61631e-250	0.620056	0.738	0.169	1.89928e-245	Supraspinous	KIF13B
HRNR	7.4994e-250	4.11887	0.312	0.023	2.15278e-245	Supraspinous	HRNR
CDA	5.74462e-249	1.15317	0.593	0.103	1.64905e-244	Supraspinous	CDA
CSNK2B	8.41411e-249	1.32205	0.982	0.873	2.41536e-244	Supraspinous	CSNK2B
NFE2L3	9.50981e-249	0.439297	0.573	0.093	2.72988e-244	Supraspinous	NFE2L3
EML1	3.82449e-248	0.339162	0.584	0.095	1.09786e-243	Supraspinous	EML1
GP1BB	6.31905e-247	0.648229	0.77	0.187	1.81395e-242	Supraspinous	GP1BB
LMO7	3.39655e-246	0.893627	0.869	0.273	9.75014e-242	Supraspinous	LMO7
ASAP3	4.8615e-246	0.998021	0.89	0.338	1.39554e-241	Supraspinous	ASAP3
BNIP3L	5.19153e-246	1.40459	0.975	0.617	1.49028e-241	Supraspinous	BNIP3L
SPRR2D	2.70153e-245	0.789703	0.432	0.05	7.75501e-241	Supraspinous	SPRR2D
PIM1	3.58432e-245	1.23514	0.959	0.519	1.02892e-240	Supraspinous	PIM1
ACP5	3.0397e-244	0.829064	0.865	0.27	8.72576e-240	Supraspinous	ACP5
KLK8	3.50844e-243	1.52904	0.981	0.754	1.00713e-238	Supraspinous	KLK8
QSOX1	8.6425e-243	0.693282	0.818	0.227	2.48092e-238	Supraspinous	QSOX1
FRY	4.27183e-242	0.342614	0.382	0.038	1.22627e-237	Supraspinous	FRY
PPIF	4.52217e-242	1.15994	0.896	0.359	1.29813e-237	Supraspinous	PPIF
EEF1A2	3.46894e-241	0.493633	0.324	0.026	9.95793e-237	Supraspinous	EEF1A2
HLA-DRB1	9.30983e-241	0.588843	0.573	0.097	2.67248e-236	Supraspinous	HLA-DRB1
PAQR7	1.11734e-239	0.402362	0.435	0.053	3.20744e-235	Supraspinous	PAQR7
SLC39A2	1.40295e-239	0.711797	0.832	0.257	4.02732e-235	Supraspinous	SLC39A2
NMNAT3	7.94729e-238	0.685772	0.795	0.223	2.28135e-233	Supraspinous	NMNAT3
BICDL2	4.66197e-236	0.777076	0.922	0.348	1.33827e-231	Supraspinous	BICDL2
FLG-AS1	1.38631e-234	1.51694	0.536	0.091	3.97955e-230	Supraspinous	FLG-AS1
PLBD1	1.61176e-234	1.47069	0.931	0.441	4.62671e-230	Supraspinous	PLBD1
SCD	2.98261e-233	0.262934	0.407	0.047	8.56189e-229	Supraspinous	SCD
XG	2.96121e-232	1.15266	0.94	0.449	8.50044e-228	Supraspinous	XG
FYN	2.01616e-231	0.342653	0.566	0.095	5.78759e-227	Supraspinous	FYN
C3orf52	1.40228e-230	0.617318	0.708	0.163	4.02538e-226	Supraspinous	C3orf52
IGFL2	1.18432e-229	1.38386	0.811	0.263	3.39972e-225	Supraspinous	IGFL2
PDZK1IP1	1.84427e-229	1.32009	0.949	0.533	5.29415e-225	Supraspinous	PDZK1IP1
SLC10A3	2.44091e-229	0.894913	0.903	0.39	7.00687e-225	Supraspinous	SLC10A3
SLC28A3	6.63847e-226	0.29868	0.522	0.082	1.90564e-221	Supraspinous	SLC28A3
POF1B	2.52372e-225	2.45951	0.809	0.284	7.2446e-221	Supraspinous	POF1B
CAPN15	3.37071e-225	0.448812	0.692	0.155	9.67597e-221	Supraspinous	CAPN15
IDE	3.6796e-225	1.54859	0.901	0.377	1.05627e-220	Supraspinous	IDE
CASP14	1.31438e-224	1.72211	0.988	0.654	3.77306e-220	Supraspinous	CASP14
GDA	2.57352e-224	0.58384	0.421	0.054	7.38755e-220	Supraspinous	GDA
ATP6V0C	1.98329e-223	1.18811	0.984	0.87	5.69325e-219	Supraspinous	ATP6V0C
A2ML1	2.2113e-223	0.725848	0.781	0.211	6.34776e-219	Supraspinous	A2ML1
USP2	3.06957e-223	0.271897	0.434	0.056	8.81152e-219	Supraspinous	USP2
HSDL2	1.29694e-222	1.05922	0.938	0.471	3.72301e-218	Supraspinous	HSDL2
CLDN1	1.34226e-221	1.28452	0.982	0.551	3.85309e-217	Supraspinous	CLDN1
ALDOC	2.99126e-220	0.664647	0.809	0.251	8.5867e-216	Supraspinous	ALDOC
RGCC	4.12263e-220	0.739139	0.563	0.105	1.18344e-215	Supraspinous	RGCC
2025-03-03	1.85567e-219	1.05203	0.382	0.046	5.32689e-215	Supraspinous	2025-03-03
WAKMAR2	3.42434e-219	0.571356	0.66	0.149	9.8299e-215	Supraspinous	WAKMAR2
MAL2	2.17756e-218	1.3378	0.97	0.67	6.2509e-214	Supraspinous	MAL2
UGCG	1.19855e-217	0.840674	0.855	0.291	3.44055e-213	Supraspinous	UGCG
SQLE	1.10418e-214	1.21163	0.906	0.424	3.16966e-210	Supraspinous	SQLE
SERPINB5	7.482e-214	1.64605	0.972	0.908	2.14778e-209	Supraspinous	SERPINB5
TSPAN5	8.66148e-213	0.580125	0.802	0.228	2.48636e-208	Supraspinous	TSPAN5
CITED4	2.56988e-212	1.39124	0.97	0.732	7.37711e-208	Supraspinous	CITED4
GPRIN2	1.03477e-211	0.382752	0.628	0.134	2.97041e-207	Supraspinous	GPRIN2
ATP13A4	2.9684e-211	0.416097	0.648	0.143	8.52108e-207	Supraspinous	ATP13A4
MTCH1	3.38306e-211	1.58919	0.965	0.795	9.71141e-207	Supraspinous	MTCH1
CSTA	4.3325e-211	1.29415	0.998	0.935	1.24369e-206	Supraspinous	CSTA
RDH13	6.76424e-211	0.687938	0.713	0.188	1.94174e-206	Supraspinous	RDH13
MUC15	7.09538e-211	0.72969	0.857	0.316	2.0368e-206	Supraspinous	MUC15
EPHX3	1.07935e-209	0.957909	0.936	0.401	3.09839e-205	Supraspinous	EPHX3
C4orf3	2.2072e-209	1.29298	0.963	0.8	6.336e-205	Supraspinous	C4orf3
MIR210HG	2.44356e-209	0.664676	0.858	0.301	7.01448e-205	Supraspinous	MIR210HG
KCNK6	1.92873e-208	0.691694	0.873	0.328	5.53661e-204	Supraspinous	KCNK6
KLK9	2.68548e-207	0.411187	0.354	0.039	7.70894e-203	Supraspinous	KLK9
ABCG1	2.69951e-207	0.294193	0.513	0.085	7.74921e-203	Supraspinous	ABCG1
CD36	5.15955e-207	1.56469	0.92	0.436	1.4811e-202	Supraspinous	CD36
MSMB	6.99744e-207	0.932523	0.149	0.003	2.00869e-202	Supraspinous	MSMB
UBR4	1.16068e-206	1.60081	0.954	0.569	3.33184e-202	Supraspinous	UBR4
KIFC3	1.16532e-206	0.821421	0.676	0.174	3.34516e-202	Supraspinous	KIFC3
TTC39B	1.51449e-206	0.758999	0.867	0.324	4.34749e-202	Supraspinous	TTC39B
PPL	2.36812e-206	1.33019	0.966	0.656	6.79792e-202	Supraspinous	PPL
SPINK7	5.75166e-206	1.5865	0.133	0.002	1.65107e-201	Supraspinous	SPINK7
FASN	8.07258e-206	0.99362	0.926	0.453	2.31731e-201	Supraspinous	FASN
GRAMD2B	9.36126e-206	0.660305	0.678	0.169	2.68724e-201	Supraspinous	GRAMD2B
CLDN4	1.18696e-205	1.81396	0.961	0.607	3.40729e-201	Supraspinous	CLDN4
KRT2	2.6044e-205	2.55305	0.919	0.396	7.4762e-201	Supraspinous	KRT2
CRB3	2.4836e-204	0.822258	0.853	0.327	7.12944e-200	Supraspinous	CRB3
MAP7D1	1.20199e-203	1.20808	0.929	0.553	3.45044e-199	Supraspinous	MAP7D1
ANKRD35	5.62525e-203	0.707891	0.793	0.261	1.61479e-198	Supraspinous	ANKRD35
GRHL1	1.14615e-201	0.799071	0.924	0.392	3.29014e-197	Supraspinous	GRHL1
CHMP4C	1.923e-201	0.850986	0.897	0.438	5.52015e-197	Supraspinous	CHMP4C
DMKN1	1.103e-199	1.01439	1	0.946	3.16627e-195	Supraspinous	DMKN
ZDHHC9	2.18077e-199	0.573672	0.687	0.176	6.26013e-195	Supraspinous	ZDHHC9
AKTIP	1.66838e-198	0.53585	0.722	0.205	4.78925e-194	Supraspinous	AKTIP
PRSS3	1.80748e-198	0.797147	0.837	0.286	5.18855e-194	Supraspinous	PRSS3
ACPP	5.23324e-198	0.471153	0.538	0.103	1.50225e-193	Supraspinous	ACPP
CPEB4	2.95858e-197	0.563216	0.77	0.222	8.4929e-193	Supraspinous	CPEB4
SERPINB8	3.58334e-197	0.783973	0.881	0.365	1.02863e-192	Supraspinous	SERPINB8
PPDPF	1.41985e-196	1.0681	0.991	0.964	4.07582e-192	Supraspinous	PPDPF
RHBDL2	1.80867e-195	0.503377	0.735	0.207	5.19198e-191	Supraspinous	RHBDL2
H2AFJ	1.34107e-194	1.313	0.966	0.728	3.84968e-190	Supraspinous	H2AFJ
DENND2D	2.1241e-194	0.434187	0.72	0.197	6.09743e-190	Supraspinous	DENND2D
CTNNBIP1	2.77913e-194	1.34961	0.993	0.876	7.97778e-190	Supraspinous	CTNNBIP1
ABCA12	1.10207e-193	0.641913	0.701	0.182	3.16361e-189	Supraspinous	ABCA12
SMAP2	8.84603e-193	0.588564	0.664	0.172	2.53934e-188	Supraspinous	SMAP2
AVPI1	4.68348e-192	0.91019	0.894	0.39	1.34444e-187	Supraspinous	AVPI1
LGALSL	2.70447e-191	1.48353	0.97	0.661	7.76346e-187	Supraspinous	LGALSL
CTSD	3.49569e-191	1.12803	0.977	0.875	1.00347e-186	Supraspinous	CTSD
CCDC9B	5.93251e-191	0.337538	0.554	0.111	1.70299e-186	Supraspinous	CCDC9B
TNNT11	2.01843e-189	0.891682	0.837	0.337	5.79411e-185	Supraspinous	TNNT1
DYNLL1	2.83391e-189	0.969495	0.988	0.935	8.13502e-185	Supraspinous	DYNLL1
KLK10	3.91081e-189	0.790501	0.777	0.236	1.12264e-184	Supraspinous	KLK10
ELOVL6	1.04808e-188	0.485847	0.773	0.236	3.00861e-184	Supraspinous	ELOVL6
MOSPD3	7.01594e-188	0.903608	0.874	0.46	2.014e-183	Supraspinous	MOSPD3
GID4	3.21357e-186	0.344594	0.664	0.163	9.22487e-182	Supraspinous	GID4
MSMO1	4.7464e-186	0.973766	0.936	0.438	1.3625e-181	Supraspinous	MSMO1
CYB561D1	1.66994e-185	0.260217	0.478	0.083	4.79373e-181	Supraspinous	CYB561D1
INSIG2	3.50757e-185	0.448441	0.664	0.17	1.00688e-180	Supraspinous	INSIG2
MAPK3	3.6133e-184	0.70487	0.885	0.426	1.03723e-179	Supraspinous	MAPK3
INSIG1	1.48472e-183	0.999991	0.805	0.273	4.26205e-179	Supraspinous	INSIG1
CCSAP	2.83979e-183	0.425327	0.75	0.217	8.15191e-179	Supraspinous	CCSAP
CEBPB	3.03109e-183	1.20571	0.963	0.803	8.70104e-179	Supraspinous	CEBPB
MCUR1	4.73728e-183	0.881883	0.931	0.626	1.35988e-178	Supraspinous	MCUR1
WBP1L	2.12486e-182	0.466353	0.784	0.247	6.09962e-178	Supraspinous	WBP1L
HMGCR	2.56645e-182	0.839313	0.92	0.483	7.36724e-178	Supraspinous	HMGCR
CLVS1	2.21863e-181	0.417801	0.368	0.05	6.36879e-177	Supraspinous	CLVS1
BCL2L2	5.41688e-181	0.423642	0.722	0.203	1.55497e-176	Supraspinous	BCL2L2
MVK	1.04996e-180	0.658697	0.821	0.319	3.01401e-176	Supraspinous	MVK
FRMD4B	1.06108e-180	0.651876	0.862	0.34	3.04595e-176	Supraspinous	FRMD4B
TLCD1	1.31467e-180	0.399493	0.641	0.164	3.7739e-176	Supraspinous	TLCD1
SPRR1B	4.17797e-180	1.56287	0.874	0.324	1.19933e-175	Supraspinous	SPRR1B
TINCR	1.29541e-179	1.20108	0.97	0.761	3.71862e-175	Supraspinous	TINCR
SFTPD	1.56813e-179	0.282062	0.531	0.107	4.50148e-175	Supraspinous	SFTPD
ITSN2	1.6127e-179	0.8178	0.871	0.358	4.62941e-175	Supraspinous	ITSN2
RDH12	1.72094e-179	0.802044	0.869	0.384	4.94012e-175	Supraspinous	RDH12
GAN	4.73224e-179	1.01758	0.901	0.403	1.35844e-174	Supraspinous	GAN
CLTB	2.37727e-178	1.16986	0.998	0.932	6.82419e-174	Supraspinous	CLTB
SLC11A2	2.72802e-178	0.393686	0.579	0.13	7.83106e-174	Supraspinous	SLC11A2
BSPRY	2.40692e-177	0.542297	0.846	0.31	6.90929e-173	Supraspinous	BSPRY
ACAD9	3.07947e-177	0.590286	0.846	0.316	8.83992e-173	Supraspinous	ACAD9
RORA	8.44273e-177	1.19332	0.988	0.863	2.42357e-172	Supraspinous	RORA
SLC31A1	9.51117e-177	0.59645	0.763	0.249	2.73028e-172	Supraspinous	SLC31A1
TMEM184A	6.5334e-176	0.569258	0.862	0.326	1.87548e-171	Supraspinous	TMEM184A
ADGRF4	8.51043e-176	0.556574	0.736	0.235	2.443e-171	Supraspinous	ADGRF4
ENC1	4.63871e-173	0.287695	0.336	0.043	1.33159e-168	Supraspinous	ENC1
ASPRV1	1.16855e-172	3.513	0.23	0.018	3.35444e-168	Supraspinous	ASPRV1
MAST3	1.62224e-172	0.262856	0.513	0.102	4.6568e-168	Supraspinous	MAST3
RHOD	7.22652e-172	1.1675	0.931	0.705	2.07444e-167	Supraspinous	RHOD
KRTDAP	7.53273e-172	1.48636	0.998	0.858	2.16235e-167	Supraspinous	KRTDAP
GPR137B	1.1951e-171	0.312285	0.644	0.162	3.43064e-167	Supraspinous	GPR137B
DEF8	2.04523e-171	0.644479	0.832	0.34	5.87104e-167	Supraspinous	DEF8
MAP4K3-DT	6.0085e-171	0.538553	0.747	0.237	1.7248e-166	Supraspinous	MAP4K3-DT
RIPK2	4.08176e-170	0.381667	0.614	0.15	1.17171e-165	Supraspinous	RIPK2
IL1RN	5.61261e-170	0.713093	0.878	0.396	1.61115e-165	Supraspinous	IL1RN
ID4	5.74947e-170	1.12124	0.947	0.533	1.65044e-165	Supraspinous	ID4
CREG1	7.08203e-170	0.932509	0.949	0.684	2.03297e-165	Supraspinous	CREG1
KRT23	3.86957e-169	1.96483	0.524	0.117	1.1108e-164	Supraspinous	KRT23
NIPAL2	4.41941e-169	0.704796	0.903	0.431	1.26864e-164	Supraspinous	NIPAL2
TGM5	5.32539e-169	0.729351	0.878	0.386	1.52871e-164	Supraspinous	TGM5
RAB11A	7.54792e-169	0.88931	0.981	0.834	2.16671e-164	Supraspinous	RAB11A
SDCBP2	1.35573e-168	0.628057	0.804	0.295	3.89176e-164	Supraspinous	SDCBP2
GNB2	2.86405e-168	0.812419	0.979	0.895	8.22153e-164	Supraspinous	GNB2
ABHD5	3.51577e-168	0.917948	0.906	0.453	1.00924e-163	Supraspinous	ABHD5
GLO1	7.44747e-168	0.919249	0.935	0.612	2.13787e-163	Supraspinous	GLO1
NUAK2	8.72804e-168	0.609219	0.791	0.284	2.50547e-163	Supraspinous	NUAK2
HIST2H2BE	1.85784e-167	0.419617	0.582	0.14	5.33313e-163	Supraspinous	HIST2H2BE
SFT2D2	2.49154e-167	0.656135	0.862	0.361	7.15223e-163	Supraspinous	SFT2D2
TYRO3	1.2183e-166	0.404267	0.763	0.244	3.49725e-162	Supraspinous	TYRO3
DSG11	1.63582e-166	1.2347	0.989	0.931	4.6958e-162	Supraspinous	DSG1
RMND5B	1.84367e-166	0.472498	0.773	0.265	5.29244e-162	Supraspinous	RMND5B
PNPLA3	5.48496e-166	0.277845	0.382	0.057	1.57451e-161	Supraspinous	PNPLA3
YBX3	2.51744e-165	0.892415	0.986	0.936	7.22655e-161	Supraspinous	YBX3
IL20RA	1.54351e-164	0.782336	0.846	0.369	4.4308e-160	Supraspinous	IL20RA
TRIM62	5.55288e-164	0.269122	0.465	0.087	1.59401e-159	Supraspinous	TRIM62
ITPRID2	1.24868e-162	1.06908	0.913	0.487	3.58447e-158	Supraspinous	ITPRID2
HPGD	1.78406e-162	1.46529	0.855	0.408	5.12132e-158	Supraspinous	HPGD
DLGAP4	3.39134e-162	0.747647	0.935	0.518	9.73518e-158	Supraspinous	DLGAP4
TMEM86A	3.5392e-162	0.348862	0.242	0.022	1.01596e-157	Supraspinous	TMEM86A
TRIM7	6.42609e-162	0.900923	0.933	0.653	1.84467e-157	Supraspinous	TRIM7
GAS7	9.47167e-162	0.836654	0.673	0.199	2.71894e-157	Supraspinous	GAS7
DAPP1	1.39904e-161	0.312807	0.538	0.116	4.01608e-157	Supraspinous	DAPP1
SMPD3	7.58516e-161	0.276651	0.124	0.003	2.1774e-156	Supraspinous	SMPD3
RAET1E	1.82441e-160	0.588186	0.837	0.338	5.23716e-156	Supraspinous	RAET1E
AREG	4.81416e-159	0.741449	0.412	0.074	1.38195e-154	Supraspinous	AREG
CHI3L1	6.608e-159	0.527647	0.6	0.157	1.89689e-154	Supraspinous	CHI3L1
TMEM54	9.02188e-157	0.934872	0.975	0.815	2.58982e-152	Supraspinous	TMEM54
GABARAP	1.30296e-156	0.783775	0.972	0.895	3.74028e-152	Supraspinous	GABARAP
LRP10	2.13958e-156	0.787124	0.922	0.579	6.14188e-152	Supraspinous	LRP10
FAM89A	2.30316e-156	0.917211	0.929	0.66	6.61145e-152	Supraspinous	FAM89A
ACSL1	2.98115e-156	0.88687	0.922	0.547	8.55769e-152	Supraspinous	ACSL1
MMP24OS	6.93372e-156	0.797402	0.924	0.651	1.99039e-151	Supraspinous	MMP24OS
DESI1	7.59764e-156	0.601157	0.837	0.385	2.18098e-151	Supraspinous	DESI1
CLEC2A	1.12136e-155	0.879498	0.772	0.287	3.21898e-151	Supraspinous	CLEC2A
AC092809.4	2.98668e-155	0.573841	0.759	0.271	8.57357e-151	Supraspinous	AC092809.4
DSC11	3.40865e-155	1.21493	0.979	0.799	9.78488e-151	Supraspinous	DSC1
HIST1H2AC	4.95806e-155	0.820852	0.846	0.357	1.42326e-150	Supraspinous	HIST1H2AC
HEBP2	1.41819e-154	0.945575	0.975	0.896	4.07105e-150	Supraspinous	HEBP2
GJB2	4.24972e-154	1.19655	0.938	0.637	1.21992e-149	Supraspinous	GJB2
GGT6	1.03977e-153	0.628455	0.894	0.419	2.98475e-149	Supraspinous	GGT6
TACSTD2	1.24278e-153	1.13892	0.982	0.887	3.56752e-149	Supraspinous	TACSTD2
DDAH2	2.38555e-153	1.41114	0.91	0.682	6.84795e-149	Supraspinous	DDAH2
ADAP2	5.04428e-153	0.394239	0.68	0.207	1.44801e-148	Supraspinous	ADAP2
GABARAPL2	8.10657e-153	1.02472	0.935	0.739	2.32707e-148	Supraspinous	GABARAPL2
H1F0	7.29979e-152	1.11251	0.973	0.702	2.09548e-147	Supraspinous	H1F0
TMEM40	2.65933e-151	0.741231	0.935	0.538	7.63388e-147	Supraspinous	TMEM40
CLN8	3.99009e-151	0.44358	0.74	0.242	1.1454e-146	Supraspinous	CLN8
RER1	4.26993e-151	0.715969	0.965	0.741	1.22573e-146	Supraspinous	RER1
PLEKHG1	6.46942e-151	0.330164	0.57	0.136	1.85711e-146	Supraspinous	PLEKHG1
PCYT1A	1.00259e-150	0.635888	0.897	0.425	2.87803e-146	Supraspinous	PCYT1A
PLCXD1	1.01746e-150	0.317221	0.432	0.081	2.92072e-146	Supraspinous	PLCXD1
OCLN	2.78278e-150	0.419814	0.697	0.21	7.98823e-146	Supraspinous	OCLN
ATP7A	3.56639e-150	0.355348	0.644	0.183	1.02377e-145	Supraspinous	ATP7A
C1orf116	3.71647e-150	0.42699	0.717	0.234	1.06685e-145	Supraspinous	C1orf116
ETV7	7.5636e-150	0.661716	0.524	0.131	2.17121e-145	Supraspinous	ETV7
IDS	8.89987e-150	0.729157	0.912	0.506	2.5548e-145	Supraspinous	IDS
ARHGEF5	9.8772e-150	0.604579	0.807	0.334	2.83535e-145	Supraspinous	ARHGEF5
LYPD31	2.24783e-149	1.04618	0.981	0.915	6.45263e-145	Supraspinous	LYPD3
PRSS8	7.25278e-149	0.822676	0.862	0.397	2.08198e-144	Supraspinous	PRSS8
PGLYRP3	1.3115e-148	0.293959	0.591	0.156	3.7648e-144	Supraspinous	PGLYRP3
LITAF	2.47534e-148	0.691197	0.853	0.389	7.10571e-144	Supraspinous	LITAF
SMPD1	2.52122e-148	0.402374	0.708	0.237	7.23742e-144	Supraspinous	SMPD1
HIF1AN	3.32705e-148	0.369836	0.706	0.222	9.55063e-144	Supraspinous	HIF1AN
EPPK1	3.408e-148	1.15945	0.858	0.465	9.78302e-144	Supraspinous	EPPK1
TBC1D20	8.36422e-148	0.453502	0.768	0.281	2.40103e-143	Supraspinous	TBC1D20
SLC7A8	9.01306e-148	0.407318	0.74	0.245	2.58729e-143	Supraspinous	SLC7A8
FURIN	2.01173e-147	0.434503	0.685	0.213	5.77486e-143	Supraspinous	FURIN
FAM49A	4.49795e-147	0.256778	0.49	0.105	1.29118e-142	Supraspinous	FAM49A
AFDN	7.36595e-147	0.773076	0.906	0.496	2.11447e-142	Supraspinous	AFDN
SRGAP2	7.44522e-147	0.451763	0.665	0.199	2.13723e-142	Supraspinous	SRGAP2
SPATA13	1.06118e-146	0.276045	0.388	0.067	3.04621e-142	Supraspinous	SPATA13
DNM2	4.89299e-146	0.731582	0.904	0.489	1.40458e-141	Supraspinous	DNM2
SFXN3	1.51838e-145	0.299311	0.441	0.089	4.35865e-141	Supraspinous	SFXN3
PLA2G4E	2.50922e-145	0.467382	0.777	0.281	7.20297e-141	Supraspinous	PLA2G4E
CMTM6	1.269e-144	0.776128	0.878	0.464	3.64278e-140	Supraspinous	CMTM6
LHFPL5	2.27189e-144	0.265426	0.411	0.079	6.52168e-140	Supraspinous	LHFPL5
CCDC120	2.57747e-144	0.310313	0.559	0.143	7.39889e-140	Supraspinous	CCDC120
KLF4	3.22588e-144	0.906026	0.97	0.853	9.26022e-140	Supraspinous	KLF4
ABLIM1	6.43535e-144	0.801133	0.959	0.643	1.84733e-139	Supraspinous	ABLIM1
MREG	3.03476e-143	0.473933	0.696	0.232	8.71157e-139	Supraspinous	MREG
SERINC2	2.01454e-142	0.59622	0.873	0.437	5.78295e-138	Supraspinous	SERINC2
GPR87	3.32138e-142	0.483831	0.789	0.302	9.53437e-138	Supraspinous	GPR87
GSN	5.85619e-142	0.96381	0.968	0.796	1.68108e-137	Supraspinous	GSN
ME1	6.25695e-142	0.4779	0.704	0.24	1.79612e-137	Supraspinous	ME1
SNX21	1.36656e-141	0.630289	0.896	0.458	3.92283e-137	Supraspinous	SNX21
JAK1	1.42425e-141	0.79491	0.926	0.626	4.08845e-137	Supraspinous	JAK1
SERPINB6	2.14611e-141	0.322543	0.419	0.082	6.16063e-137	Supraspinous	SERPINB6
MAFF	2.91063e-141	0.622517	0.768	0.287	8.35525e-137	Supraspinous	MAFF
CBR3-AS1	1.49557e-140	0.356476	0.701	0.222	4.29317e-136	Supraspinous	CBR3-AS1
SLC5A10	3.48626e-140	0.264115	0.499	0.115	1.00077e-135	Supraspinous	SLC5A10
HS3ST6	4.66212e-140	0.760924	0.906	0.519	1.33831e-135	Supraspinous	HS3ST6
C19orf33	1.29739e-139	0.804908	0.982	0.893	3.7243e-135	Supraspinous	C19orf33
NADSYN1	5.0441e-139	0.555236	0.871	0.424	1.44796e-134	Supraspinous	NADSYN1
EAF1	7.37989e-139	0.296252	0.665	0.198	2.11847e-134	Supraspinous	EAF1
NIPAL4	2.6547e-138	0.459345	0.804	0.322	7.62059e-134	Supraspinous	NIPAL4
ATOX1	3.72489e-138	0.731112	0.959	0.77	1.06927e-133	Supraspinous	ATOX1
RPS6KB2	8.51378e-138	0.71387	0.935	0.702	2.44397e-133	Supraspinous	RPS6KB2
RBBP6	1.46367e-137	1.00753	0.95	0.647	4.20161e-133	Supraspinous	RBBP6
NKPD1	3.00467e-137	0.255413	0.52	0.128	8.6252e-133	Supraspinous	NKPD1
BDH1	9.74923e-137	0.573392	0.835	0.389	2.79861e-132	Supraspinous	BDH1
PANK1	1.30421e-136	0.303104	0.596	0.171	3.74386e-132	Supraspinous	PANK1
IFFO2	1.47808e-136	0.966734	0.979	0.794	4.24297e-132	Supraspinous	IFFO2
CAT	1.79928e-136	0.925051	0.931	0.662	5.16502e-132	Supraspinous	CAT
CRYBG3	1.23681e-135	0.518371	0.696	0.239	3.55038e-131	Supraspinous	CRYBG3
C11orf71	2.58827e-135	0.414478	0.743	0.27	7.42989e-131	Supraspinous	C11orf71
HIP1R	5.701e-135	0.636968	0.796	0.321	1.63653e-130	Supraspinous	HIP1R
SH3GL1	7.86435e-135	0.654372	0.912	0.554	2.25754e-130	Supraspinous	SH3GL1
SIPA1	4.37555e-134	0.331125	0.694	0.231	1.25605e-129	Supraspinous	SIPA1
MFSD5	9.24503e-134	0.581389	0.841	0.407	2.65388e-129	Supraspinous	MFSD5
BNIPL	9.48339e-134	0.709651	0.959	0.69	2.7223e-129	Supraspinous	BNIPL
LYPLA1	1.4776e-133	1.09939	0.922	0.601	4.2416e-129	Supraspinous	LYPLA1
LIN7B	2.15138e-133	0.603891	0.827	0.404	6.17575e-129	Supraspinous	LIN7B
ADGRG1	5.98093e-133	0.560997	0.867	0.448	1.71689e-128	Supraspinous	ADGRG1
ALAS1	1.27646e-132	0.367695	0.651	0.203	3.66419e-128	Supraspinous	ALAS1
MACC1	1.52263e-132	0.27218	0.561	0.149	4.37086e-128	Supraspinous	MACC1
EIF4H	4.23744e-132	1.15205	0.965	0.808	1.2164e-127	Supraspinous	EIF4H
RMND5A	6.59188e-132	0.570039	0.857	0.421	1.89227e-127	Supraspinous	RMND5A
FBXL20	9.01866e-132	0.362312	0.72	0.243	2.5889e-127	Supraspinous	FBXL20
ALDH3B2	1.50878e-131	0.82328	0.952	0.649	4.33112e-127	Supraspinous	ALDH3B2
ATP10B	2.29117e-131	0.42873	0.71	0.238	6.57704e-127	Supraspinous	ATP10B
ARPC1A	3.09346e-131	0.718546	0.942	0.71	8.88008e-127	Supraspinous	ARPC1A
OTUD6B-AS1	1.02613e-130	0.537361	0.864	0.446	2.94559e-126	Supraspinous	OTUD6B-AS1
SLPI	1.79625e-130	1.02441	0.988	0.845	5.1563e-126	Supraspinous	SLPI
HSD17B1	2.7408e-130	0.26051	0.508	0.125	7.86773e-126	Supraspinous	HSD17B1
EHD1	7.23855e-130	0.439865	0.731	0.262	2.0779e-125	Supraspinous	EHD1
HIGD1A	8.39024e-130	0.532075	0.89	0.522	2.4085e-125	Supraspinous	HIGD1A
DLX3	1.1423e-129	0.559039	0.853	0.41	3.2791e-125	Supraspinous	DLX3
ARPC5L	3.73352e-129	0.661661	0.952	0.765	1.07175e-124	Supraspinous	ARPC5L
LRMDA	4.22664e-129	0.575806	0.552	0.171	1.2133e-124	Supraspinous	LRMDA
RASAL1	6.85622e-129	0.262427	0.616	0.18	1.96815e-124	Supraspinous	RASAL1
MAP1LC3B	9.38375e-129	1.03681	0.943	0.677	2.6937e-124	Supraspinous	MAP1LC3B
ASPG	9.88467e-129	0.569565	0.745	0.292	2.83749e-124	Supraspinous	ASPG
PTPRE	4.02194e-128	0.306923	0.644	0.19	1.15454e-123	Supraspinous	PTPRE
SEPTIN5	5.31527e-128	0.562243	0.858	0.445	1.5258e-123	Supraspinous	SEPTIN5
FAM219B	1.11998e-127	0.397302	0.765	0.302	3.21501e-123	Supraspinous	FAM219B
RAB25	1.21898e-127	0.821922	0.958	0.866	3.49921e-123	Supraspinous	RAB25
GID8	6.80087e-127	0.599396	0.926	0.611	1.95226e-122	Supraspinous	GID8
AL118516.1	7.25389e-127	0.610322	0.782	0.325	2.0823e-122	Supraspinous	AL118516.1
TUT7	1.9212e-126	0.638606	0.899	0.491	5.515e-122	Supraspinous	TUT7
TMPRSS13	4.26495e-126	0.425168	0.665	0.223	1.2243e-121	Supraspinous	TMPRSS13
TGFB1I1	4.89436e-126	0.268353	0.345	0.061	1.40497e-121	Supraspinous	TGFB1I1
EPHB6	6.71917e-126	1.05022	0.95	0.8	1.9288e-121	Supraspinous	EPHB6
GJB3	7.65149e-126	1.42081	0.901	0.603	2.19644e-121	Supraspinous	GJB3
GOLGA4	1.34926e-125	0.877534	0.959	0.797	3.87317e-121	Supraspinous	GOLGA4
MYCBP2	1.39705e-125	0.969639	0.952	0.804	4.01038e-121	Supraspinous	MYCBP2
FAM32A	1.58476e-125	0.605039	0.883	0.54	4.54921e-121	Supraspinous	FAM32A
AC011346.1	1.19811e-124	0.29227	0.338	0.06	3.43931e-120	Supraspinous	AC011346.1
FHDC1	5.79176e-124	0.265208	0.623	0.193	1.66258e-119	Supraspinous	FHDC1
SCNN1B	5.99163e-124	0.519819	0.864	0.401	1.71996e-119	Supraspinous	SCNN1B
C16orf70	2.65361e-123	0.38068	0.568	0.167	7.61747e-119	Supraspinous	C16orf70
ERBB3	4.19945e-123	0.552684	0.86	0.43	1.20549e-118	Supraspinous	ERBB3
ZBTB7A	4.56467e-123	0.648989	0.965	0.739	1.31033e-118	Supraspinous	ZBTB7A
CTSA	9.16406e-123	0.678881	0.885	0.505	2.63064e-118	Supraspinous	CTSA
RALGAPA2	1.90648e-122	0.700577	0.726	0.283	5.47273e-118	Supraspinous	RALGAPA2
TIMP2	1.17919e-121	0.486105	0.239	0.031	3.38498e-117	Supraspinous	TIMP2
PIGC	1.20901e-121	0.525421	0.834	0.439	3.4706e-117	Supraspinous	PIGC
HSBP1L1	1.84486e-121	0.669425	0.837	0.436	5.29586e-117	Supraspinous	HSBP1L1
REEP3	2.9338e-121	0.54547	0.85	0.429	8.42177e-117	Supraspinous	REEP3
SCARB1	4.5608e-121	0.265809	0.444	0.104	1.30922e-116	Supraspinous	SCARB1
PANK3	5.1813e-121	0.603352	0.793	0.357	1.48735e-116	Supraspinous	PANK3
RAB27B	5.47837e-121	0.587563	0.841	0.407	1.57262e-116	Supraspinous	RAB27B
SGPL1	8.48965e-121	0.365155	0.779	0.304	2.43704e-116	Supraspinous	SGPL1
C12orf49	1.23021e-120	0.305819	0.657	0.216	3.53144e-116	Supraspinous	C12orf49
ARHGEF35	3.8993e-120	0.327383	0.575	0.175	1.11933e-115	Supraspinous	ARHGEF35
CHPF	3.9285e-120	0.303477	0.69	0.239	1.12771e-115	Supraspinous	CHPF
GJB5	5.91782e-120	0.809332	0.908	0.602	1.69877e-115	Supraspinous	GJB5
NPAS2	6.5909e-120	0.363704	0.704	0.246	1.89198e-115	Supraspinous	NPAS2
CAMK1D	1.19983e-119	0.5718	0.896	0.448	3.44423e-115	Supraspinous	CAMK1D
MFAP3L	2.25067e-119	0.280031	0.57	0.169	6.46078e-115	Supraspinous	MFAP3L
CEBPA	2.35366e-119	0.774155	0.92	0.672	6.75643e-115	Supraspinous	CEBPA
SLC27A4	3.48127e-119	0.427016	0.821	0.371	9.99334e-115	Supraspinous	SLC27A4
TMEM79	6.14877e-119	0.648324	0.958	0.725	1.76507e-114	Supraspinous	TMEM79
SEMA4D	6.65478e-119	0.311196	0.708	0.251	1.91032e-114	Supraspinous	SEMA4D
SLC45A4	8.19278e-119	0.327449	0.299	0.05	2.35182e-114	Supraspinous	SLC45A4
DUSP5	1.02204e-118	0.581543	0.731	0.289	2.93388e-114	Supraspinous	DUSP5
ARHGEF10L	1.23839e-118	0.567934	0.69	0.255	3.55493e-114	Supraspinous	ARHGEF10L
PSORS1C2	2.24806e-118	1.11501	0.356	0.069	6.45328e-114	Supraspinous	PSORS1C2
TUBB3	2.49661e-118	0.509984	0.588	0.183	7.16676e-114	Supraspinous	TUBB3
SRGAP2B	9.22583e-118	0.250623	0.503	0.132	2.64837e-113	Supraspinous	SRGAP2B
AHNAK	2.52901e-117	0.716742	0.986	0.943	7.25977e-113	Supraspinous	AHNAK
GGH	3.90228e-117	1.00885	0.938	0.715	1.12019e-112	Supraspinous	GGH
CCDC9	8.10211e-117	0.295398	0.646	0.212	2.32579e-112	Supraspinous	CCDC9
SHB	7.59361e-116	0.294007	0.586	0.178	2.17982e-111	Supraspinous	SHB
COQ2	8.12785e-116	0.341874	0.683	0.246	2.33318e-111	Supraspinous	COQ2
S100A7	9.52597e-116	0.262063	0.382	0.078	2.73453e-111	Supraspinous	S100A7
DUOXA1	1.14893e-115	0.555413	0.837	0.457	3.29811e-111	Supraspinous	DUOXA1
PGLYRP4	2.19518e-115	0.26606	0.57	0.172	6.30149e-111	Supraspinous	PGLYRP4
KCTD2	3.70849e-115	0.272309	0.637	0.206	1.06456e-110	Supraspinous	KCTD2
TOLLIP	4.78668e-115	0.583955	0.945	0.697	1.37406e-110	Supraspinous	TOLLIP
CSK	6.11613e-115	0.42195	0.779	0.334	1.7557e-110	Supraspinous	CSK
SERPINB2	1.69359e-114	0.88061	0.756	0.314	4.86162e-110	Supraspinous	SERPINB2
WDR26	2.2877e-114	0.617233	0.779	0.338	6.56706e-110	Supraspinous	WDR26
CPTP	8.68793e-114	0.368145	0.743	0.299	2.49396e-109	Supraspinous	CPTP
DUOX1	1.23787e-113	0.534961	0.835	0.455	3.55342e-109	Supraspinous	DUOX1
CRCT1	1.9127e-113	3.33704	0.145	0.011	5.4906e-109	Supraspinous	CRCT1
EFNA3	2.4708e-113	0.776533	0.915	0.776	7.09267e-109	Supraspinous	EFNA3
CTIF	1.31076e-112	0.251301	0.444	0.108	3.76267e-108	Supraspinous	CTIF
C1orf198	2.19146e-112	0.368536	0.71	0.28	6.2908e-108	Supraspinous	C1orf198
YPEL3	4.90957e-112	0.818198	0.927	0.643	1.40934e-107	Supraspinous	YPEL3
HSPB8	1.14635e-111	0.856467	0.766	0.314	3.29073e-107	Supraspinous	HSPB8
OVOL1	1.20936e-111	0.706563	0.736	0.321	3.47158e-107	Supraspinous	OVOL1
ZNF91	2.10639e-111	0.488528	0.791	0.343	6.04659e-107	Supraspinous	ZNF91
CALML3-AS1	2.54348e-111	0.300682	0.473	0.125	7.30131e-107	Supraspinous	CALML3-AS1
CDS1	3.39477e-111	0.421811	0.834	0.396	9.74503e-107	Supraspinous	CDS1
JUP1	5.84871e-111	0.634897	0.995	0.963	1.67893e-106	Supraspinous	JUP
PPARD	8.92712e-111	0.308748	0.671	0.231	2.56262e-106	Supraspinous	PPARD
EIF11	2.24825e-110	0.567943	0.996	0.972	6.45382e-106	Supraspinous	EIF1
SUN2	2.63723e-110	0.416804	0.777	0.347	7.57043e-106	Supraspinous	SUN2
SIAH2	6.98394e-110	0.451883	0.759	0.346	2.00481e-105	Supraspinous	SIAH2
PTPN12	1.80757e-109	0.437989	0.765	0.341	5.18881e-105	Supraspinous	PTPN12
HSPA21	2.23908e-109	0.801536	0.935	0.653	6.4275e-105	Supraspinous	HSPA2
INAVA	2.36093e-109	0.447131	0.814	0.392	6.77729e-105	Supraspinous	INAVA
MRPL49	4.02825e-109	0.288628	0.68	0.249	1.15635e-104	Supraspinous	MRPL49
ENDOD1	4.2281e-109	0.534566	0.89	0.498	1.21372e-104	Supraspinous	ENDOD1
GDE1	6.47203e-109	0.425613	0.811	0.381	1.85786e-104	Supraspinous	GDE1
FAM110A	8.67338e-109	0.857751	0.83	0.425	2.48978e-104	Supraspinous	FAM110A
ANO9	9.17504e-109	0.468115	0.701	0.264	2.63379e-104	Supraspinous	ANO9
THEM51	1.21236e-108	0.934506	0.949	0.699	3.48021e-104	Supraspinous	THEM5
DHRS11	1.26748e-108	0.264434	0.572	0.176	3.63844e-104	Supraspinous	DHRS11
SBF1	2.82862e-108	0.373278	0.742	0.308	8.11985e-104	Supraspinous	SBF1
SPRR5	6.12982e-108	0.398014	0.113	0.006	1.75963e-103	Supraspinous	SPRR5
SRXN1	7.61102e-108	0.273355	0.658	0.232	2.18482e-103	Supraspinous	SRXN1
TREX2	4.16565e-107	0.483786	0.188	0.021	1.19579e-102	Supraspinous	TREX2
UACA	1.33995e-106	0.493935	0.729	0.305	3.84646e-102	Supraspinous	UACA
ABHD17A	1.47338e-106	0.616942	0.936	0.754	4.22949e-102	Supraspinous	ABHD17A
AL355312.4	3.73689e-106	0.446641	0.117	0.007	1.07271e-101	Supraspinous	AL355312.4
CD55	4.36438e-106	0.883528	0.922	0.601	1.25284e-101	Supraspinous	CD55
C6orf132	8.8872e-106	0.51945	0.936	0.622	2.55116e-101	Supraspinous	C6orf132
PRDX2	1.06738e-105	0.964322	0.972	0.888	3.06402e-101	Supraspinous	PRDX2
RNF227	1.74688e-105	0.625595	0.612	0.213	5.01459e-101	Supraspinous	RNF227
NECTIN4	2.65838e-105	0.580844	0.954	0.639	7.63115e-101	Supraspinous	NECTIN4
PREP	6.82498e-105	0.325079	0.706	0.271	1.95918e-100	Supraspinous	PREP
ANKH	1.36777e-104	0.451486	0.692	0.272	3.92633e-100	Supraspinous	ANKH
PAWR	2.18527e-104	0.644246	0.936	0.669	6.27303e-100	Supraspinous	PAWR
MXI1	2.6288e-104	0.543268	0.865	0.523	7.54624e-100	Supraspinous	MXI1
STX12	2.91511e-104	0.449346	0.823	0.395	8.3681e-100	Supraspinous	STX12
PLAGL1	4.31069e-104	0.356594	0.717	0.293	1.23743e-99	Supraspinous	PLAGL1
SBDS	5.39359e-104	0.543127	0.947	0.732	1.54828e-99	Supraspinous	SBDS
CHI3L2	6.25204e-104	0.264294	0.182	0.02	1.79471e-99	Supraspinous	CHI3L2
CDKN1C	6.71496e-104	0.687345	0.673	0.259	1.9276e-99	Supraspinous	CDKN1C
CLIP4	8.98885e-104	0.376392	0.75	0.321	2.58034e-99	Supraspinous	CLIP4
CERS3	1.01982e-103	0.731745	0.927	0.634	2.92749e-99	Supraspinous	CERS3
CAMSAP3	5.95353e-103	0.449502	0.846	0.459	1.70902e-98	Supraspinous	CAMSAP3
MICALL1	8.99359e-103	0.466824	0.83	0.425	2.5817e-98	Supraspinous	MICALL1
2025-03-02	1.02492e-102	0.34429	0.761	0.34	2.94213e-98	Supraspinous	2025-03-02
TPRA1	1.23116e-102	0.531075	0.742	0.32	3.53418e-98	Supraspinous	TPRA1
RNF167	1.23828e-102	0.533561	0.912	0.659	3.5546e-98	Supraspinous	RNF167
PEA15	3.43356e-102	0.551027	0.867	0.521	9.85638e-98	Supraspinous	PEA15
ATP6V0A1	3.45609e-102	0.380495	0.796	0.348	9.92105e-98	Supraspinous	ATP6V0A1
ATP6AP1	4.86325e-102	0.517683	0.903	0.587	1.39604e-97	Supraspinous	ATP6AP1
EIF6	7.97307e-102	0.613164	0.968	0.842	2.28875e-97	Supraspinous	EIF6
BICD2	9.12132e-102	0.622222	0.949	0.72	2.61837e-97	Supraspinous	BICD2
SLC30A1	1.06028e-101	0.354539	0.676	0.267	3.04363e-97	Supraspinous	SLC30A1
MEA1	1.89152e-101	0.501783	0.915	0.634	5.42979e-97	Supraspinous	MEA1
KLHL18	2.57587e-101	0.430989	0.763	0.324	7.3943e-97	Supraspinous	KLHL18
PERP1	4.71169e-101	0.600795	0.984	0.987	1.35254e-96	Supraspinous	PERP
CHMP5	6.63755e-101	0.606772	0.903	0.631	1.90538e-96	Supraspinous	CHMP5
LYRM1	2.65384e-100	0.311185	0.602	0.214	7.61813e-96	Supraspinous	LYRM1
RABGEF1	4.80515e-100	0.500796	0.913	0.536	1.37937e-95	Supraspinous	RABGEF1
CCDC85C	2.72419e-99	0.278969	0.642	0.236	7.82006e-95	Supraspinous	CCDC85C
FNTB	3.58351e-99	0.287682	0.559	0.183	1.02868e-94	Supraspinous	FNTB
TMEM123	5.27878e-99	0.571623	0.947	0.749	1.51533e-94	Supraspinous	TMEM123
DNAJA4	5.88632e-99	0.494373	0.765	0.334	1.68973e-94	Supraspinous	DNAJA4
MTHFD2L	8.59043e-99	0.617094	0.722	0.308	2.46597e-94	Supraspinous	MTHFD2L
MED8	3.43188e-97	0.406988	0.834	0.424	9.85156e-93	Supraspinous	MED8
PKP3	1.09744e-96	0.603942	0.975	0.869	3.15032e-92	Supraspinous	PKP3
GADD45G	1.15468e-96	0.70236	0.816	0.436	3.31463e-92	Supraspinous	GADD45G
ZFAND2A	1.55404e-96	1.10241	0.85	0.51	4.46103e-92	Supraspinous	ZFAND2A
FABP5	2.21206e-96	1.15105	0.961	0.926	6.34994e-92	Supraspinous	FABP5
CENPT	9.92574e-96	0.474549	0.71	0.311	2.84928e-91	Supraspinous	CENPT
EIF4EBP2	1.23429e-95	0.446918	0.864	0.48	3.54317e-91	Supraspinous	EIF4EBP2
CITED21	1.51299e-95	1.01192	0.855	0.501	4.34318e-91	Supraspinous	CITED2
STARD5	1.60278e-94	0.354295	0.45	0.131	4.60093e-90	Supraspinous	STARD5
PTPN3	1.96313e-94	0.358732	0.72	0.308	5.63536e-90	Supraspinous	PTPN3
PLA2G3	4.21573e-94	0.277783	0.588	0.209	1.21017e-89	Supraspinous	PLA2G3
TJP2	4.30696e-94	0.417594	0.687	0.278	1.23636e-89	Supraspinous	TJP2
EFCAB14	7.29524e-94	0.435472	0.814	0.408	2.09417e-89	Supraspinous	EFCAB14
HSPB1	8.35894e-94	0.65292	0.986	0.979	2.39952e-89	Supraspinous	HSPB1
ANO10	1.21255e-93	0.385458	0.727	0.304	3.48076e-89	Supraspinous	ANO10
IER5	1.57645e-93	0.862691	0.894	0.615	4.52537e-89	Supraspinous	IER5
PLEKHN1	5.05824e-93	0.50818	0.858	0.501	1.45202e-88	Supraspinous	PLEKHN1
DNAJB6	5.65965e-93	0.451862	0.975	0.844	1.62466e-88	Supraspinous	DNAJB6
CERS4	5.65988e-93	0.573065	0.896	0.613	1.62473e-88	Supraspinous	CERS4
ERBB2	8.16735e-93	0.469134	0.867	0.492	2.34452e-88	Supraspinous	ERBB2
PTK61	9.56438e-93	0.496477	0.924	0.603	2.74555e-88	Supraspinous	PTK6
JMJD8	1.27635e-92	0.362234	0.789	0.39	3.66389e-88	Supraspinous	JMJD8
FAM8A1	1.41035e-92	0.251311	0.581	0.198	4.04855e-88	Supraspinous	FAM8A1
CHP1	1.93749e-92	0.457123	0.888	0.554	5.56177e-88	Supraspinous	CHP1
WWC1	2.41324e-92	0.353695	0.648	0.237	6.92744e-88	Supraspinous	WWC1
CASZ1	2.64341e-92	0.499055	0.89	0.51	7.58816e-88	Supraspinous	CASZ1
FNIP2	6.53458e-92	0.399889	0.758	0.346	1.87582e-87	Supraspinous	FNIP2
NBEAL2	7.92241e-92	0.356202	0.786	0.385	2.27421e-87	Supraspinous	NBEAL2
HOOK3	1.44321e-91	0.473155	0.878	0.506	4.14287e-87	Supraspinous	HOOK3
SELENOK	1.73837e-91	0.552727	0.908	0.666	4.99016e-87	Supraspinous	SELENOK
BORCS8	4.28998e-91	0.328342	0.598	0.228	1.23148e-86	Supraspinous	BORCS8
DDA1	7.56811e-91	0.413431	0.777	0.375	2.1725e-86	Supraspinous	DDA1
RASD1	8.78319e-91	0.758034	0.687	0.31	2.5213e-86	Supraspinous	RASD1
SH3BP1	1.83429e-90	0.270737	0.579	0.204	5.26551e-86	Supraspinous	SH3BP1
QPCT	1.91487e-90	0.429343	0.262	0.049	5.49683e-86	Supraspinous	QPCT
SMIM13	2.58662e-90	0.281422	0.658	0.26	7.42516e-86	Supraspinous	SMIM13
GOLGA2	7.1381e-90	0.457598	0.903	0.582	2.04906e-85	Supraspinous	GOLGA2
SLC44A2	7.24166e-90	0.384385	0.874	0.488	2.07879e-85	Supraspinous	SLC44A2
BLNK	1.14995e-89	0.308123	0.72	0.302	3.30106e-85	Supraspinous	BLNK
GLCCI1	1.4951e-89	0.431834	0.388	0.104	4.29184e-85	Supraspinous	GLCCI1
SPTBN2	1.50825e-89	0.561249	0.842	0.521	4.32959e-85	Supraspinous	SPTBN2
GRAMD1C	2.68055e-89	0.250786	0.448	0.128	7.69479e-85	Supraspinous	GRAMD1C
FBXO28	6.65711e-89	0.258886	0.69	0.275	1.91099e-84	Supraspinous	FBXO28
SH3GLB21	7.76352e-89	0.460941	0.972	0.716	2.22859e-84	Supraspinous	SH3GLB2
TET3	1.90163e-88	0.323598	0.726	0.32	5.45883e-84	Supraspinous	TET3
FAM83G	3.22261e-88	0.546836	0.862	0.531	9.25082e-84	Supraspinous	FAM83G
FAAH2	4.08152e-88	0.287624	0.536	0.179	1.17164e-83	Supraspinous	FAAH2
SLC35F5	5.29768e-88	0.320133	0.768	0.349	1.52075e-83	Supraspinous	SLC35F5
GSKIP	5.45733e-88	0.317456	0.756	0.346	1.56658e-83	Supraspinous	GSKIP
DHCR24	1.81603e-87	0.784416	0.887	0.66	5.21311e-83	Supraspinous	DHCR24
USP6NL	2.0693e-87	0.287614	0.641	0.25	5.94014e-83	Supraspinous	USP6NL
NOL3	6.25647e-87	0.492763	0.862	0.555	1.79598e-82	Supraspinous	NOL3
UBE2N	1.06764e-86	0.557639	0.888	0.618	3.06476e-82	Supraspinous	UBE2N
POR	1.10879e-86	0.359876	0.777	0.382	3.1829e-82	Supraspinous	POR
MPRIP	1.20938e-86	0.364898	0.8	0.416	3.47164e-82	Supraspinous	MPRIP
RNASEH2C	1.41198e-86	0.254429	0.708	0.296	4.05324e-82	Supraspinous	RNASEH2C
CLPX	2.39848e-86	0.356934	0.754	0.344	6.88507e-82	Supraspinous	CLPX
AP2A1	2.78967e-86	0.345511	0.791	0.403	8.00803e-82	Supraspinous	AP2A1
RBMS1	5.27802e-86	0.426761	0.906	0.584	1.51511e-81	Supraspinous	RBMS1
GNA15	7.80177e-86	0.32788	0.816	0.417	2.23958e-81	Supraspinous	GNA15
SLC35E1	9.25644e-86	0.287605	0.646	0.259	2.65715e-81	Supraspinous	SLC35E1
INAFM1	1.28227e-85	0.335033	0.749	0.352	3.68087e-81	Supraspinous	INAFM1
TUFT1	1.3353e-85	0.304564	0.818	0.404	3.8331e-81	Supraspinous	TUFT1
STRN	1.91842e-85	0.446644	0.832	0.446	5.507e-81	Supraspinous	STRN
CWH43	2.74002e-85	0.396984	0.846	0.485	7.8655e-81	Supraspinous	CWH43
KANK1	3.00651e-85	0.346486	0.811	0.415	8.63049e-81	Supraspinous	KANK1
APPL2	8.65582e-85	0.448905	0.775	0.362	2.48474e-80	Supraspinous	APPL2
GTF2F2	1.08159e-84	0.601343	0.814	0.453	3.10483e-80	Supraspinous	GTF2F2
SLC25A25	1.50579e-84	0.308426	0.642	0.257	4.32253e-80	Supraspinous	SLC25A25
ZMIZ1	2.35267e-84	0.370594	0.834	0.437	6.75356e-80	Supraspinous	ZMIZ1
ERRFI11	2.76846e-84	0.373349	0.69	0.293	7.94715e-80	Supraspinous	ERRFI1
ATG13	3.24486e-84	0.267212	0.593	0.22	9.31471e-80	Supraspinous	ATG13
FAM207A	4.01865e-84	0.495116	0.814	0.459	1.15359e-79	Supraspinous	FAM207A
STK40	6.9534e-84	0.31361	0.781	0.371	1.99604e-79	Supraspinous	STK40
MYH14	8.58389e-84	0.517082	0.795	0.418	2.46409e-79	Supraspinous	MYH14
GPT2	1.44895e-83	0.327615	0.54	0.191	4.15935e-79	Supraspinous	GPT2
GPR157	1.45463e-83	0.344116	0.788	0.391	4.17566e-79	Supraspinous	GPR157
TJP1	2.87824e-83	0.444292	0.908	0.565	8.26227e-79	Supraspinous	TJP1
LAD11	3.31877e-83	0.584563	0.981	0.863	9.52686e-79	Supraspinous	LAD1
CLPTM1	3.67347e-83	0.438238	0.842	0.49	1.05451e-78	Supraspinous	CLPTM1
PLEKHA5	1.04367e-82	0.430379	0.788	0.4	2.99595e-78	Supraspinous	PLEKHA5
ITPR3	1.10553e-82	0.3659	0.71	0.323	3.17353e-78	Supraspinous	ITPR3
STK24	1.56999e-82	0.580578	0.94	0.721	4.50681e-78	Supraspinous	STK24
GPS2	1.67374e-82	0.460129	0.876	0.577	4.80464e-78	Supraspinous	GPS2
LEPROTL1	1.67782e-82	0.34573	0.795	0.426	4.81636e-78	Supraspinous	LEPROTL1
HARS	2.0136e-82	0.399655	0.821	0.444	5.78025e-78	Supraspinous	HARS
MRPL14	2.43563e-82	0.552807	0.919	0.75	6.99173e-78	Supraspinous	MRPL14
AL365226.2	5.20686e-82	1.33463	0.4	0.124	1.49468e-77	Supraspinous	AL365226.2
SKIL	6.46124e-82	0.260179	0.68	0.283	1.85476e-77	Supraspinous	SKIL
MFSD6	7.25231e-82	0.393246	0.869	0.495	2.08185e-77	Supraspinous	MFSD6
UBTD1	9.14967e-82	0.378405	0.823	0.459	2.6265e-77	Supraspinous	UBTD1
SLC66A2	3.97088e-81	0.392882	0.896	0.583	1.13988e-76	Supraspinous	SLC66A2
NOP10	6.61522e-81	0.442819	0.94	0.751	1.89896e-76	Supraspinous	NOP10
TCEAL8	1.29161e-80	0.346428	0.742	0.353	3.7077e-76	Supraspinous	TCEAL8
HDAC5	2.82987e-80	0.336776	0.784	0.383	8.12341e-76	Supraspinous	HDAC5
GRHL3	3.39272e-80	0.388738	0.818	0.43	9.73914e-76	Supraspinous	GRHL3
EVPL	4.37163e-80	0.638102	0.88	0.668	1.25492e-75	Supraspinous	EVPL
TMEM265	5.88572e-80	0.301571	0.752	0.348	1.68956e-75	Supraspinous	TMEM265
STUB1	9.86605e-80	0.507813	0.935	0.776	2.83215e-75	Supraspinous	STUB1
IL20RB	1.43143e-79	0.460777	0.926	0.659	4.10907e-75	Supraspinous	IL20RB
TMEM254	1.55541e-79	0.439799	0.842	0.512	4.46496e-75	Supraspinous	TMEM254
ZNF750	2.87787e-79	0.523065	0.912	0.638	8.2612e-75	Supraspinous	ZNF750
CD59	3.64426e-79	0.583241	0.878	0.635	1.04612e-74	Supraspinous	CD59
SPAG1	5.92017e-79	0.259245	0.352	0.094	1.69944e-74	Supraspinous	SPAG1
FBXO45	1.63798e-78	0.58648	0.655	0.292	4.70198e-74	Supraspinous	FBXO45
DUSP2	2.59212e-78	0.743757	0.658	0.289	7.44095e-74	Supraspinous	DUSP2
MYO1B	3.43964e-78	0.546305	0.4	0.124	9.87383e-74	Supraspinous	MYO1B
RBP7	6.75103e-78	0.292987	0.549	0.211	1.93795e-73	Supraspinous	RBP7
TMEM167A	9.01719e-78	0.330499	0.812	0.455	2.58848e-73	Supraspinous	TMEM167A
AC006262.21	1.15933e-77	0.397178	0.777	0.4	3.32798e-73	Supraspinous	AC006262.2
LRSAM1	1.3169e-77	0.294922	0.662	0.271	3.7803e-73	Supraspinous	LRSAM1
TUBB2A	1.61904e-77	0.899473	0.959	0.874	4.64762e-73	Supraspinous	TUBB2A
RCAN1	7.32962e-77	0.785197	0.867	0.509	2.10404e-72	Supraspinous	RCAN1
CRIPT	9.3393e-77	0.30336	0.733	0.337	2.68094e-72	Supraspinous	CRIPT
CLCN3	1.08486e-76	0.361731	0.846	0.472	3.1142e-72	Supraspinous	CLCN3
RALBP1	1.19613e-76	0.510431	0.959	0.817	3.43361e-72	Supraspinous	RALBP1
DAAM1	1.65001e-76	0.535425	0.945	0.738	4.73652e-72	Supraspinous	DAAM1
RAB9A	2.0709e-76	0.430744	0.839	0.525	5.94471e-72	Supraspinous	RAB9A
POLD4	2.17299e-76	0.481794	0.888	0.642	6.23778e-72	Supraspinous	POLD4
GARS	2.60093e-76	0.41725	0.858	0.505	7.46624e-72	Supraspinous	GARS
C16orf74	3.25211e-76	0.256224	0.398	0.123	9.33549e-72	Supraspinous	C16orf74
PLXDC21	3.29416e-76	0.421967	0.958	0.691	9.45622e-72	Supraspinous	PLXDC2
RAB5A	3.3589e-76	0.450456	0.85	0.515	9.64206e-72	Supraspinous	RAB5A
KDELR2	4.83509e-76	0.378098	0.896	0.612	1.38796e-71	Supraspinous	KDELR2
NIPAL1	7.26509e-76	0.397321	0.841	0.475	2.08552e-71	Supraspinous	NIPAL1
TOB1	1.02721e-75	0.400199	0.857	0.495	2.9487e-71	Supraspinous	TOB1
C12orf29	1.33799e-75	0.349204	0.777	0.398	3.84084e-71	Supraspinous	C12orf29
COX17	2.75844e-75	0.391492	0.901	0.59	7.91837e-71	Supraspinous	COX17
CDC34	2.76309e-75	0.723785	0.835	0.511	7.93174e-71	Supraspinous	CDC34
FAM162A	4.59636e-75	0.67047	0.959	0.873	1.31943e-70	Supraspinous	FAM162A
GNAI3	5.56525e-75	0.507916	0.927	0.653	1.59756e-70	Supraspinous	GNAI3
VAMP8	5.82687e-75	0.498456	0.954	0.852	1.67266e-70	Supraspinous	VAMP8
FBRS	1.1105e-74	0.300568	0.777	0.388	3.18779e-70	Supraspinous	FBRS
CCL27	1.37071e-74	0.25121	0.241	0.049	3.93475e-70	Supraspinous	CCL27
MAP2K3	1.50295e-74	0.404148	0.77	0.386	4.31438e-70	Supraspinous	MAP2K3
FAM83C	3.72917e-74	0.525753	0.825	0.573	1.0705e-69	Supraspinous	FAM83C
KCTD20	6.25822e-74	0.308836	0.763	0.369	1.79648e-69	Supraspinous	KCTD20
ULK3	7.06851e-74	0.39207	0.881	0.561	2.02909e-69	Supraspinous	ULK3
TRPT1	2.16741e-73	0.404661	0.853	0.55	6.22178e-69	Supraspinous	TRPT1
METTL9	4.68425e-73	0.402432	0.887	0.617	1.34466e-68	Supraspinous	METTL9
CELSR2	7.96156e-73	0.37719	0.795	0.44	2.28544e-68	Supraspinous	CELSR2
ATMIN	2.24451e-72	0.283454	0.736	0.348	6.44308e-68	Supraspinous	ATMIN
P4HB	3.00534e-72	0.421891	0.981	0.914	8.62713e-68	Supraspinous	P4HB
VAMP2	4.78293e-72	0.490739	0.938	0.754	1.37299e-67	Supraspinous	VAMP2
SPTAN1	6.70058e-72	0.576963	0.913	0.689	1.92347e-67	Supraspinous	SPTAN1
MYO1E	1.33994e-71	0.431738	0.874	0.532	3.84642e-67	Supraspinous	MYO1E
TSC22D4	1.95311e-71	0.333389	0.733	0.373	5.6066e-67	Supraspinous	TSC22D4
SLC16A10	2.16438e-71	0.270293	0.244	0.054	6.21308e-67	Supraspinous	SLC16A10
KIF1B	2.62781e-71	0.388465	0.835	0.453	7.5434e-67	Supraspinous	KIF1B
SNAP29	3.15452e-71	0.390766	0.703	0.337	9.05536e-67	Supraspinous	SNAP29
NRDC	7.11378e-71	0.68551	0.851	0.539	2.04208e-66	Supraspinous	NRDC
UBL5	8.07695e-71	0.437453	0.966	0.89	2.31857e-66	Supraspinous	UBL5
DNAJA2	1.0401e-70	0.374507	0.876	0.558	2.98573e-66	Supraspinous	DNAJA2
TPM4	1.41272e-70	0.514125	0.963	0.832	4.05536e-66	Supraspinous	TPM4
PYCARD	2.36912e-70	0.651805	0.926	0.856	6.80079e-66	Supraspinous	PYCARD
AC015912.3	9.98559e-70	0.438441	0.441	0.149	2.86646e-65	Supraspinous	AC015912.3
NBDY	1.03813e-69	0.448506	0.851	0.598	2.98006e-65	Supraspinous	NBDY
ULK1	1.496e-69	0.270772	0.632	0.261	4.2944e-65	Supraspinous	ULK1
[truncated: 1,533 more rows]

## Sheet: Fig 2f
	p_val	avg_log2FC	pct.1	pct.2	p_val_adj	cluster	gene
THBS4	0	3.35768	0.816	0.153	0	TNN	THBS4
CLU	0	2.97863	0.994	0.768	0	TNN	CLU
PRG4	0	2.73462	0.502	0.029	0	TNN	PRG4
ANGPTL7	0	2.57233	0.572	0.104	0	TNN	ANGPTL7
CRTAC1	0	2.07155	0.723	0.11	0	TNN	CRTAC1
COMP	0	1.98294	0.995	0.696	0	TNN	COMP
SCX	0	1.96711	0.673	0.056	0	TNN	SCX
CD9	0	1.31226	0.991	0.922	0	TNN	CD9
C1QTNF3	0	1.30423	0.615	0.136	0	TNN	C1QTNF3
LUM	0	1.29086	0.997	0.943	0	TNN	LUM
CDH13	0	1.25341	0.826	0.311	0	TNN	CDH13
CILP2	0	1.1676	0.398	0.038	0	TNN	CILP2
DCN	1.04883e-302	0.90548	1	0.993	3.01077e-298	TNN	DCN
AQP1	1.00939e-298	1.4265	0.943	0.644	2.89754e-294	TNN	AQP1
PCOLCE2	9.91783e-297	1.45152	0.826	0.352	2.84701e-292	TNN	PCOLCE2
DKK3	1.51224e-285	1.38922	0.893	0.561	4.34103e-281	TNN	DKK3
PRELP	5.00021e-272	1.43275	0.952	0.712	1.43536e-267	TNN	PRELP
F5	1.96429e-257	0.872412	0.322	0.027	5.6387e-253	TNN	F5
CAPS	9.80123e-237	1.16149	0.618	0.195	2.81354e-232	TNN	CAPS
CRIP1	2.86319e-235	1.12549	0.992	0.917	8.21909e-231	TNN	CRIP1
MGP	4.48208e-230	1.16928	0.996	0.908	1.28663e-225	TNN	MGP
CYB5R3	3.94241e-227	0.889381	0.959	0.859	1.13171e-222	TNN	CYB5R3
CLEC3B	1.84106e-225	1.39787	0.953	0.718	5.28495e-221	TNN	CLEC3B
SSC5D	2.22034e-221	1.09856	0.798	0.426	6.3737e-217	TNN	SSC5D
ACTB	1.44579e-217	0.851972	0.999	0.987	4.15027e-213	TNN	ACTB
TNFRSF11B	4.34803e-213	0.735042	0.362	0.056	1.24814e-208	TNN	TNFRSF11B
S100A10	6.54844e-209	0.852711	0.998	0.967	1.87979e-204	TNN	S100A10
TNXB	8.86219e-207	1.10416	0.972	0.803	2.54398e-202	TNN	TNXB
CD99	3.49553e-199	0.617166	0.989	0.954	1.00343e-194	TNN	CD99
BGN	4.3158e-190	1.32984	0.927	0.708	1.23889e-185	TNN	BGN
IGFBP6	6.65176e-190	1.41544	0.902	0.607	1.90945e-185	TNN	IGFBP6
FNDC1	8.89576e-188	1.3462	0.64	0.259	2.55362e-183	TNN	FNDC1
ANXA2	1.01252e-184	0.638621	0.991	0.965	2.90655e-180	TNN	ANXA2
FAM180B	9.13019e-183	0.890277	0.59	0.213	2.62091e-178	TNN	FAM180B
AEBP1	1.64357e-182	0.974163	0.977	0.857	4.71802e-178	TNN	AEBP1
SCARA3	2.01442e-180	1.00062	0.695	0.325	5.78261e-176	TNN	SCARA3
ASPN	5.25614e-173	1.31932	0.613	0.241	1.50883e-168	TNN	ASPN
PAM	9.78543e-173	0.851996	0.967	0.814	2.80901e-168	TNN	PAM
PTN	4.09749e-164	0.817493	0.924	0.634	1.17623e-159	TNN	PTN
LTBP4	9.69208e-160	0.907347	0.947	0.788	2.78221e-155	TNN	LTBP4
ANXA4	2.71715e-158	0.885435	0.854	0.627	7.79986e-154	TNN	ANXA4
ABI3BP	5.16908e-157	1.09	0.91	0.683	1.48384e-152	TNN	ABI3BP
ANXA1	5.33729e-155	0.703731	0.979	0.921	1.53212e-150	TNN	ANXA1
ANGPTL5	3.7207e-153	0.812068	0.551	0.211	1.06806e-148	TNN	ANGPTL5
FBLN1	9.73516e-153	0.668867	0.998	0.916	2.79458e-148	TNN	FBLN1
SH3BGRL3	5.22053e-148	0.818425	0.942	0.815	1.49861e-143	TNN	SH3BGRL3
GALNT13	1.27066e-147	0.624915	0.358	0.082	3.64756e-143	TNN	GALNT13
VASN	2.69596e-146	0.830654	0.879	0.623	7.73903e-142	TNN	VASN
S100A4	8.5472e-146	0.725087	0.986	0.961	2.45356e-141	TNN	S100A4
ARL6IP5	1.16609e-143	0.645095	0.937	0.837	3.34738e-139	TNN	ARL6IP5
FMOD	1.23248e-143	1.013	0.816	0.54	3.53796e-139	TNN	FMOD
LMNA	1.24484e-143	0.625082	0.983	0.939	3.57343e-139	TNN	LMNA
CKB	1.41211e-143	0.992152	0.841	0.541	4.0536e-139	TNN	CKB
CAPG	2.11266e-143	0.819341	0.675	0.344	6.06462e-139	TNN	CAPG
ACKR3	6.54739e-143	0.898999	0.803	0.444	1.87949e-138	TNN	ACKR3
THBS1	1.58445e-135	0.96474	0.782	0.436	4.54833e-131	TNN	THBS1
EDIL3	3.30287e-135	0.766862	0.509	0.187	9.48121e-131	TNN	EDIL3
ENPP1	3.32706e-134	0.614773	0.331	0.08	9.55066e-130	TNN	ENPP1
LGALS1	9.20312e-134	0.519151	0.992	0.979	2.64185e-129	TNN	LGALS1
PRUNE2	3.93489e-133	0.527755	0.336	0.083	1.12955e-128	TNN	PRUNE2
TSPO	5.37834e-132	0.674139	0.913	0.802	1.54391e-127	TNN	TSPO
NTN1	1.1287e-131	0.797221	0.624	0.3	3.24005e-127	TNN	NTN1
SEMA3C	2.17399e-131	0.793396	0.603	0.274	6.24066e-127	TNN	SEMA3C
CYBRD1	2.22428e-125	0.685684	0.937	0.771	6.38501e-121	TNN	CYBRD1
S100A6	3.51463e-123	0.465989	0.999	0.997	1.00891e-118	TNN	S100A6
XG	1.07329e-122	0.669762	0.844	0.57	3.08098e-118	TNN	XG
ANGPTL1	5.51559e-122	0.750732	0.693	0.361	1.58331e-117	TNN	ANGPTL1
FIBIN	2.04402e-120	0.733939	0.824	0.516	5.86757e-116	TNN	FIBIN
CRIP2	3.13701e-120	0.757434	0.868	0.67	9.00509e-116	TNN	CRIP2
ACTG1	9.37909e-120	0.575561	0.995	0.977	2.69236e-115	TNN	ACTG1
NIBAN1	2.09602e-118	0.545477	0.468	0.171	6.01684e-114	TNN	NIBAN1
AHNAK	2.53342e-118	0.586081	0.994	0.959	7.27245e-114	TNN	AHNAK
FHL1	4.89085e-118	0.882214	0.858	0.664	1.40397e-113	TNN	FHL1
MEGF6	7.28109e-118	0.816038	0.63	0.317	2.09011e-113	TNN	MEGF6
FXYD5	5.98842e-117	0.622304	0.898	0.738	1.71904e-112	TNN	FXYD5
RHOA	3.45868e-116	0.579738	0.953	0.907	9.9285e-112	TNN	RHOA
FLNA	1.15476e-111	0.72469	0.868	0.697	3.31487e-107	TNN	FLNA
CD55	3.64396e-111	0.815004	0.693	0.394	1.04603e-106	TNN	CD55
HAS1	4.21025e-110	0.329045	0.159	0.017	1.20859e-105	TNN	HAS1
LHFPL6	2.61281e-108	0.583374	0.947	0.833	7.50034e-104	TNN	LHFPL6
CXCL14	5.20904e-108	0.828105	0.972	0.932	1.49531e-103	TNN	CXCL14
MFAP5	1.53913e-104	0.67697	0.819	0.514	4.41822e-100	TNN	MFAP5
CSPG4	2.84899e-104	0.481358	0.345	0.104	8.1783e-100	TNN	CSPG4
AHNAK2	1.76858e-103	0.695781	0.709	0.42	5.07689e-99	TNN	AHNAK2
FBLN2	1.8768e-103	0.654778	0.97	0.869	5.38753e-99	TNN	FBLN2
PLXDC2	1.52759e-102	0.686013	0.837	0.586	4.38511e-98	TNN	PLXDC2
YWHAH	4.69861e-102	0.804701	0.657	0.396	1.34878e-97	TNN	YWHAH
EMP3	1.66249e-101	0.722492	0.918	0.853	4.77234e-97	TNN	EMP3
DPP4	1.20988e-100	0.57328	0.329	0.104	3.47309e-96	TNN	DPP4
S100A11	1.31165e-98	0.500244	0.975	0.914	3.76521e-94	TNN	S100A11
SLIT3	1.72709e-97	0.620496	0.955	0.856	4.95777e-93	TNN	SLIT3
TIMP2	2.86994e-97	0.526956	0.98	0.908	8.23844e-93	TNN	TIMP2
CD8B2	3.03389e-97	0.256775	0.135	0.013	8.7091e-93	TNN	CD8B2
CD44	1.79237e-96	0.578602	0.959	0.843	5.14519e-92	TNN	CD44
COL16A1	1.89212e-96	0.731471	0.844	0.612	5.43152e-92	TNN	COL16A1
MRGPRF	7.29807e-93	0.617604	0.662	0.403	2.09498e-88	TNN	MRGPRF
RBP4	2.13864e-92	0.426628	0.169	0.027	6.13918e-88	TNN	RBP4
PMEPA1	3.33715e-89	0.613271	0.802	0.522	9.57962e-85	TNN	PMEPA1
CD81	3.83172e-89	0.376204	0.992	0.984	1.09993e-84	TNN	CD81
MYADM	7.66375e-88	0.609103	0.837	0.643	2.19996e-83	TNN	MYADM
ADCY2	2.44893e-87	0.531108	0.454	0.196	7.0299e-83	TNN	ADCY2
PDGFA	1.52665e-86	0.36496	0.271	0.078	4.38242e-82	TNN	PDGFA
FN1	1.97123e-86	0.705691	0.854	0.642	5.65863e-82	TNN	FN1
MYL6	3.82127e-86	0.451786	0.969	0.941	1.09693e-81	TNN	MYL6
PLS3	4.97702e-86	0.665348	0.706	0.478	1.4287e-81	TNN	PLS3
PLP2	3.23234e-85	0.640833	0.764	0.557	9.27875e-81	TNN	PLP2
ECM1	6.34567e-85	0.603534	0.794	0.576	1.82159e-80	TNN	ECM1
COL12A1	2.06521e-84	0.615538	0.861	0.624	5.9284e-80	TNN	COL12A1
TMSB4X	1.82333e-82	0.529736	0.986	0.966	5.23404e-78	TNN	TMSB4X
FSTL1	2.65403e-82	0.560604	0.939	0.785	7.61867e-78	TNN	FSTL1
ECM2	3.05536e-82	0.591104	0.627	0.377	8.77072e-78	TNN	ECM2
MMP2	3.05919e-82	0.432166	0.968	0.85	8.7817e-78	TNN	MMP2
CNN3	3.17743e-82	0.537245	0.879	0.732	9.12112e-78	TNN	CNN3
SOD3	5.33224e-82	0.530188	0.986	0.958	1.53067e-77	TNN	SOD3
HTRA1	8.91475e-82	0.503962	0.94	0.828	2.55907e-77	TNN	HTRA1
TRIM47	9.72788e-82	0.618137	0.686	0.438	2.79248e-77	TNN	TRIM47
THBS3	1.59512e-81	0.497367	0.485	0.233	4.57896e-77	TNN	THBS3
ATP2B4	6.82316e-81	0.571321	0.635	0.37	1.95866e-76	TNN	ATP2B4
C1QTNF2	2.01562e-80	0.514423	0.54	0.28	5.78603e-76	TNN	C1QTNF2
SRM	3.91394e-80	0.875598	0.723	0.503	1.12354e-75	TNN	SRM
MFGE8	1.71312e-78	0.688708	0.828	0.663	4.91769e-74	TNN	MFGE8
ISLR	7.92495e-78	0.45886	0.943	0.88	2.27493e-73	TNN	ISLR
RPS4Y1	1.19854e-77	0.41196	0.247	0.067	3.44052e-73	TNN	RPS4Y1
GPNMB	2.37446e-77	0.495503	0.923	0.798	6.81612e-73	TNN	GPNMB
DST	5.44906e-77	0.586504	0.816	0.624	1.56421e-72	TNN	DST
NBL1	6.60743e-76	0.470698	0.899	0.689	1.89673e-71	TNN	NBL1
SEMA3B	9.16286e-76	0.408591	0.274	0.09	2.63029e-71	TNN	SEMA3B
LRP1B	5.01399e-75	0.583908	0.45	0.204	1.43932e-70	TNN	LRP1B
TAFA5	8.42105e-74	0.411638	0.42	0.185	2.41735e-69	TNN	TAFA5
RECK	1.6335e-73	0.539319	0.587	0.344	4.68913e-69	TNN	RECK
LRFN5	3.91382e-73	0.545347	0.401	0.177	1.1235e-68	TNN	LRFN5
MAP1A	3.54662e-71	0.514321	0.549	0.305	1.01809e-66	TNN	MAP1A
CD109	2.54757e-70	0.514028	0.649	0.405	7.31305e-66	TNN	CD109
CAVIN1	4.49548e-70	0.455342	0.872	0.742	1.29047e-65	TNN	CAVIN1
COL8A2	7.60251e-70	0.490849	0.535	0.291	2.18238e-65	TNN	COL8A2
VGLL3	6.71888e-69	0.576155	0.536	0.305	1.92872e-64	TNN	VGLL3
ADIRF	8.50033e-69	0.435997	0.965	0.921	2.4401e-64	TNN	ADIRF
ESYT2	1.09653e-68	0.475744	0.588	0.347	3.14771e-64	TNN	ESYT2
MGST3	1.20484e-68	0.41919	0.917	0.845	3.45862e-64	TNN	MGST3
CCN5	2.72165e-68	0.322563	0.759	0.451	7.81277e-64	TNN	CCN5
CD151	2.90877e-68	0.532476	0.819	0.673	8.34991e-64	TNN	CD151
CFD	3.37712e-68	0.561219	0.984	0.943	9.69437e-64	TNN	CFD
PSD3	4.53156e-68	0.580492	0.625	0.382	1.30083e-63	TNN	PSD3
CAB39L	1.83874e-67	0.471374	0.522	0.28	5.2783e-63	TNN	CAB39L
CYS1	2.26653e-67	0.483382	0.557	0.322	6.50629e-63	TNN	CYS1
PTGIS	5.6062e-67	0.582547	0.496	0.273	1.60932e-62	TNN	PTGIS
ALDH3A2	9.14069e-67	0.513264	0.553	0.322	2.62393e-62	TNN	ALDH3A2
LRRC15	9.34773e-67	0.503334	0.387	0.174	2.68336e-62	TNN	LRRC15
TPM4	3.77795e-66	0.476568	0.824	0.66	1.0845e-61	TNN	TPM4
ANTXR1	6.08905e-66	0.522281	0.812	0.609	1.74792e-61	TNN	ANTXR1
ENHO	1.09444e-65	0.650239	0.61	0.385	3.1417e-61	TNN	ENHO
P4HA3	2.4769e-65	0.266509	0.146	0.029	7.1102e-61	TNN	P4HA3
DSTN	1.20582e-64	0.423631	0.924	0.855	3.46143e-60	TNN	DSTN
ASIP	1.22774e-63	0.409333	0.383	0.176	3.52435e-59	TNN	ASIP
MBNL1-AS1	1.36689e-63	0.271777	0.206	0.058	3.9238e-59	TNN	MBNL1-AS1
SSPN	9.32119e-63	0.462889	0.773	0.582	2.67574e-58	TNN	SSPN
NFIC	3.26923e-62	0.418485	0.899	0.773	9.38464e-58	TNN	NFIC
ANK2	9.70806e-62	0.535826	0.727	0.517	2.7868e-57	TNN	ANK2
TPM1	1.32563e-61	0.60723	0.741	0.551	3.80535e-57	TNN	TPM1
COCH	5.57833e-61	1.31622	0.246	0.086	1.60132e-56	TNN	COCH
GSN	9.67877e-61	0.285989	1	0.989	2.77839e-56	TNN	GSN
ATL3	2.74665e-60	0.465565	0.542	0.321	7.88453e-56	TNN	ATL3
FAM114A1	3.86673e-60	0.433506	0.769	0.56	1.10998e-55	TNN	FAM114A1
CAV1	7.56265e-60	0.493269	0.871	0.713	2.17093e-55	TNN	CAV1
ACTN1	1.43793e-59	0.484657	0.664	0.448	4.12774e-55	TNN	ACTN1
ANGPTL2	1.64541e-59	0.499935	0.732	0.533	4.72332e-55	TNN	ANGPTL2
PPP1R14B	4.73987e-59	0.546481	0.652	0.453	1.36063e-54	TNN	PPP1R14B
SERTAD4-AS1	9.92572e-59	0.367989	0.4	0.193	2.84928e-54	TNN	SERTAD4-AS1
RABAC1	3.19194e-58	0.361713	0.908	0.833	9.1628e-54	TNN	RABAC1
SERF2	3.36835e-58	0.337968	0.966	0.945	9.66918e-54	TNN	SERF2
CRABP2	1.18402e-57	0.515335	0.748	0.565	3.39885e-53	TNN	CRABP2
ARL2	3.7732e-57	0.440072	0.806	0.665	1.08314e-52	TNN	ARL2
WIF1	2.37453e-56	0.582703	0.288	0.112	6.81634e-52	TNN	WIF1
NFIX	3.41758e-56	0.431745	0.881	0.768	9.8105e-52	TNN	NFIX
PLEC	7.28162e-56	0.487621	0.751	0.555	2.09026e-51	TNN	PLEC
WLS	7.80488e-56	0.590224	0.618	0.434	2.24047e-51	TNN	WLS
THBS2	1.05079e-55	0.502026	0.872	0.655	3.01639e-51	TNN	THBS2
DIAPH1	2.27912e-54	0.392164	0.416	0.218	6.54245e-50	TNN	DIAPH1
LAMC3	5.40108e-54	0.431407	0.757	0.526	1.55044e-49	TNN	LAMC3
COBLL1	1.41055e-52	0.407216	0.432	0.23	4.04913e-48	TNN	COBLL1
MATN2	2.2704e-52	0.444216	0.737	0.518	6.51741e-48	TNN	MATN2
HMCN1	4.25263e-52	0.53592	0.657	0.446	1.22076e-47	TNN	HMCN1
CPAMD8	8.22537e-52	0.264012	0.224	0.077	2.36118e-47	TNN	CPAMD8
HSD3B7	9.89641e-52	0.429588	0.353	0.174	2.84086e-47	TNN	HSD3B7
MAMDC2	1.88408e-51	0.521181	0.629	0.402	5.40845e-47	TNN	MAMDC2
CAST	4.07398e-51	0.403687	0.865	0.74	1.16948e-46	TNN	CAST
SLC29A1	4.7962e-51	0.431365	0.608	0.39	1.3768e-46	TNN	SLC29A1
DPYSL3	7.92548e-51	0.481872	0.745	0.554	2.27509e-46	TNN	DPYSL3
RERG	8.63994e-51	0.32345	0.309	0.133	2.48018e-46	TNN	RERG
KLF2	9.0239e-51	0.514573	0.624	0.422	2.5904e-46	TNN	KLF2
ABCC9	8.87655e-50	0.362792	0.337	0.161	2.5481e-45	TNN	ABCC9
NDUFA13	9.29346e-50	0.345106	0.893	0.818	2.66778e-45	TNN	NDUFA13
PTPN14	1.62614e-49	0.3197	0.294	0.128	4.66799e-45	TNN	PTPN14
ZNF385D	2.52815e-49	0.449757	0.363	0.181	7.25732e-45	TNN	ZNF385D
FXYD1	5.09226e-49	0.382169	0.862	0.781	1.46178e-44	TNN	FXYD1
LRRC2	2.72789e-48	0.29371	0.276	0.118	7.83067e-44	TNN	LRRC2
PKD1	2.76023e-48	0.41179	0.572	0.375	7.92353e-44	TNN	PKD1
RNH1	4.62003e-48	0.351448	0.899	0.809	1.32623e-43	TNN	RNH1
NAAA	9.38495e-48	0.379236	0.549	0.346	2.69404e-43	TNN	NAAA
PALMD	1.44465e-46	0.265605	0.265	0.112	4.14701e-42	TNN	PALMD
HPSE2	1.87171e-46	0.428061	0.721	0.522	5.37294e-42	TNN	HPSE2
ITGA11	2.64738e-46	0.347099	0.386	0.199	7.59958e-42	TNN	ITGA11
CLIC1	4.27147e-46	0.359056	0.891	0.833	1.22617e-41	TNN	CLIC1
COL1A2	7.19439e-46	0.495027	0.996	0.965	2.06522e-41	TNN	COL1A2
MTOR	1.72419e-45	0.304365	0.267	0.115	4.94945e-41	TNN	MTOR
LRP10	2.00811e-45	0.394364	0.777	0.626	5.76447e-41	TNN	LRP10
SFRP4	5.1412e-45	0.256286	0.28	0.12	1.47583e-40	TNN	SFRP4
LTBP3	1.98954e-44	0.375175	0.829	0.681	5.71119e-40	TNN	LTBP3
MKX	6.33698e-43	0.305586	0.234	0.097	1.81909e-38	TNN	MKX
IQGAP1	6.66935e-43	0.388806	0.713	0.545	1.9145e-38	TNN	IQGAP1
COPZ2	1.02755e-42	0.400559	0.765	0.617	2.94969e-38	TNN	COPZ2
EMP1	1.11577e-42	0.358662	0.875	0.765	3.20293e-38	TNN	EMP1
AK1	3.22818e-42	0.339904	0.507	0.318	9.26681e-38	TNN	AK1
REXO2	3.6561e-42	0.415894	0.686	0.532	1.04952e-37	TNN	REXO2
DAD1	3.73704e-42	0.326917	0.902	0.822	1.07275e-37	TNN	DAD1
LAMP1	5.0203e-42	0.347106	0.862	0.758	1.44113e-37	TNN	LAMP1
PLPP3	5.58491e-42	0.332912	0.963	0.9	1.6032e-37	TNN	PLPP3
CAPNS1	1.41988e-41	0.357459	0.686	0.518	4.07591e-37	TNN	CAPNS1
SMOC2	1.42168e-41	0.392722	0.469	0.277	4.08106e-37	TNN	SMOC2
TUBB2A	2.20211e-41	0.397184	0.645	0.456	6.32139e-37	TNN	TUBB2A
CFL1	2.3633e-41	0.302718	0.93	0.881	6.78409e-37	TNN	CFL1
ANXA5	2.54022e-41	0.295442	0.946	0.914	7.29197e-37	TNN	ANXA5
DPYSL2	6.91439e-41	0.363068	0.673	0.5	1.98484e-36	TNN	DPYSL2
SUN2	7.26627e-41	0.358046	0.52	0.334	2.08585e-36	TNN	SUN2
CCPG1	7.37256e-41	0.376111	0.599	0.422	2.11637e-36	TNN	CCPG1
RRAS	9.27419e-41	0.360231	0.772	0.63	2.66225e-36	TNN	RRAS
DAAM2	1.25145e-40	0.35059	0.431	0.251	3.59242e-36	TNN	DAAM2
PFN1	2.07854e-40	0.320617	0.92	0.877	5.96665e-36	TNN	PFN1
MYO1C	1.08679e-39	0.344386	0.526	0.341	3.11973e-35	TNN	MYO1C
CNTFR	1.75854e-39	0.399983	0.55	0.362	5.04807e-35	TNN	CNTFR
REM1	2.04983e-39	0.258635	0.302	0.145	5.88423e-35	TNN	REM1
TAX1BP3	2.097e-39	0.37477	0.631	0.468	6.01963e-35	TNN	TAX1BP3
SEC31A	1.00433e-38	0.347961	0.774	0.618	2.88303e-34	TNN	SEC31A
RCN3	2.44817e-38	0.386463	0.67	0.496	7.02773e-34	TNN	RCN3
MYLK	3.02379e-38	0.308969	0.338	0.179	8.6801e-34	TNN	MYLK
ILK	3.23278e-38	0.343664	0.729	0.566	9.28001e-34	TNN	ILK
SLC43A3	5.10445e-38	0.366335	0.532	0.352	1.46528e-33	TNN	SLC43A3
GAS1	5.74856e-38	0.397982	0.81	0.649	1.65018e-33	TNN	GAS1
PERP	1.08436e-37	0.330662	0.729	0.554	3.11275e-33	TNN	PERP
DOCK11	1.56404e-37	0.261193	0.258	0.119	4.48975e-33	TNN	DOCK11
CLTB	1.67382e-37	0.341695	0.737	0.6	4.80488e-33	TNN	CLTB
MRC2	1.80372e-37	0.399009	0.707	0.533	5.17775e-33	TNN	MRC2
ITGA1	2.11448e-37	0.294569	0.289	0.142	6.06982e-33	TNN	ITGA1
MBNL1	2.44112e-37	0.348752	0.848	0.753	7.00747e-33	TNN	MBNL1
LRRFIP1	2.4817e-37	0.374648	0.571	0.4	7.12396e-33	TNN	LRRFIP1
CAPN2	3.26717e-37	0.358398	0.655	0.498	9.37874e-33	TNN	CAPN2
CALR	4.00057e-37	0.380956	0.836	0.747	1.1484e-32	TNN	CALR
PSAP	4.06393e-37	0.297179	0.983	0.938	1.16659e-32	TNN	PSAP
AOPEP	5.0689e-37	0.314173	0.785	0.615	1.45508e-32	TNN	AOPEP
RARG	5.48157e-37	0.293954	0.478	0.296	1.57354e-32	TNN	RARG
GABARAPL2	2.32404e-36	0.322311	0.808	0.718	6.6714e-32	TNN	GABARAPL2
APLP2	5.41831e-36	0.348632	0.788	0.642	1.55538e-31	TNN	APLP2
ATP8B2	6.44909e-36	0.312047	0.32	0.171	1.85128e-31	TNN	ATP8B2
CAVIN3	9.73801e-36	0.304815	0.835	0.728	2.79539e-31	TNN	CAVIN3
FAM126A	1.28568e-35	0.327204	0.444	0.275	3.69066e-31	TNN	FAM126A
TPPP3	1.33134e-35	0.340757	0.385	0.216	3.82175e-31	TNN	TPPP3
POLR2L	1.82114e-35	0.299846	0.909	0.813	5.22776e-31	TNN	POLR2L
FBN1	2.09669e-35	0.442349	0.841	0.72	6.01875e-31	TNN	FBN1
ADAMTSL4	3.27563e-35	0.315566	0.295	0.151	9.40301e-31	TNN	ADAMTSL4
TMEM47	6.27857e-35	0.258256	0.379	0.216	1.80233e-30	TNN	TMEM47
SVEP1	6.37577e-35	0.463924	0.735	0.577	1.83023e-30	TNN	SVEP1
GOLIM4	7.15506e-35	0.351272	0.584	0.415	2.05393e-30	TNN	GOLIM4
CFH	8.09095e-35	0.268516	0.964	0.947	2.32259e-30	TNN	CFH
DYNLT3	8.73106e-35	0.276016	0.466	0.293	2.50634e-30	TNN	DYNLT3
TUBA1A	9.10188e-35	0.381562	0.872	0.786	2.61278e-30	TNN	TUBA1A
PAMR1	1.35745e-34	0.303803	0.181	0.072	3.8967e-30	TNN	PAMR1
IRX5	2.51055e-34	0.326868	0.41	0.249	7.20679e-30	TNN	IRX5
EFS	4.18864e-34	0.279369	0.355	0.202	1.20239e-29	TNN	EFS
DNM1	5.08447e-34	0.298885	0.609	0.443	1.45955e-29	TNN	DNM1
SOD1	5.30229e-34	0.283785	0.887	0.809	1.52207e-29	TNN	SOD1
HM13	5.77139e-34	0.33266	0.738	0.604	1.65674e-29	TNN	HM13
CERCAM	7.15126e-34	0.374655	0.58	0.423	2.05284e-29	TNN	CERCAM
AIG1	1.12127e-33	0.283265	0.426	0.256	3.21873e-29	TNN	AIG1
JDP2	1.14871e-33	0.327498	0.624	0.459	3.29748e-29	TNN	JDP2
VAT1	1.15917e-33	0.298098	0.776	0.635	3.32752e-29	TNN	VAT1
CALU	1.4896e-33	0.342831	0.716	0.571	4.27605e-29	TNN	CALU
LAMB2	2.58522e-33	0.389383	0.814	0.686	7.42114e-29	TNN	LAMB2
SWAP70	2.68861e-33	0.269165	0.355	0.202	7.71791e-29	TNN	SWAP70
GAS6	7.45965e-33	0.307592	0.9	0.765	2.14137e-28	TNN	GAS6
ENO1	8.03292e-33	0.323117	0.792	0.694	2.30593e-28	TNN	ENO1
VKORC1	8.29236e-33	0.317246	0.823	0.719	2.38041e-28	TNN	VKORC1
OLFM1	9.0315e-33	0.286868	0.406	0.248	2.59258e-28	TNN	OLFM1
MT1X	9.89714e-33	0.728758	0.766	0.67	2.84107e-28	TNN	MT1X
DSE	1.26696e-32	0.364858	0.522	0.359	3.63693e-28	TNN	DSE
JCAD	1.61661e-32	0.33976	0.373	0.224	4.64065e-28	TNN	JCAD
EZR	2.1568e-32	0.305558	0.258	0.126	6.19131e-28	TNN	EZR
CADM3	2.57308e-32	0.378666	0.568	0.395	7.38629e-28	TNN	CADM3
RTL8C	3.54885e-32	0.313511	0.768	0.641	1.01873e-27	TNN	RTL8C
GLDN	3.93638e-32	0.324456	0.46	0.291	1.12998e-27	TNN	GLDN
SLPI	1.21948e-31	0.295345	0.24	0.114	3.50064e-27	TNN	SLPI
TWIST1	1.4381e-31	0.325644	0.819	0.676	4.12821e-27	TNN	TWIST1
HDLBP	1.53688e-31	0.32132	0.763	0.65	4.41178e-27	TNN	HDLBP
ZFYVE21	1.7257e-31	0.294985	0.646	0.492	4.95379e-27	TNN	ZFYVE21
CDC42EP5	1.76178e-31	0.325711	0.677	0.544	5.05737e-27	TNN	CDC42EP5
NDUFA11	2.12198e-31	0.258883	0.877	0.809	6.09134e-27	TNN	NDUFA11
RILPL2	2.24723e-31	0.258261	0.39	0.234	6.45091e-27	TNN	RILPL2
CALM1	2.93918e-31	0.251906	0.933	0.885	8.43721e-27	TNN	CALM1
VCL	3.31107e-31	0.283058	0.546	0.378	9.50477e-27	TNN	VCL
TMBIM1	5.49639e-31	0.304511	0.689	0.544	1.57779e-26	TNN	TMBIM1
SCARF2	5.54843e-31	0.407733	0.602	0.455	1.59273e-26	TNN	SCARF2
GPX3	6.74559e-31	0.301072	0.651	0.458	1.93639e-26	TNN	GPX3
MEF2A	1.51504e-30	0.310454	0.715	0.555	4.34907e-26	TNN	MEF2A
CP	1.59768e-30	0.371107	0.427	0.271	4.58629e-26	TNN	CP
COX7A1	2.56609e-30	0.306533	0.707	0.565	7.36623e-26	TNN	COX7A1
CSTB	3.08018e-30	0.269388	0.843	0.756	8.84196e-26	TNN	CSTB
ASAP2	4.41969e-30	0.286623	0.364	0.216	1.26871e-25	TNN	ASAP2
PPIC	4.61681e-30	0.325818	0.649	0.479	1.3253e-25	TNN	PPIC
HSPB7	7.2668e-30	0.277433	0.271	0.144	2.08601e-25	TNN	HSPB7
MVP	9.98167e-30	0.319189	0.584	0.433	2.86534e-25	TNN	MVP
ARHGDIA	1.31138e-29	0.288819	0.733	0.617	3.76444e-25	TNN	ARHGDIA
ANXA11	2.72281e-29	0.278918	0.782	0.653	7.81609e-25	TNN	ANXA11
TSPAN4	5.09475e-29	0.292496	0.87	0.762	1.4625e-24	TNN	TSPAN4
PKM	5.18503e-29	0.307993	0.813	0.72	1.48841e-24	TNN	PKM
LGR5	5.21715e-29	0.427765	0.187	0.084	1.49764e-24	TNN	LGR5
TBCB	5.48174e-29	0.290202	0.718	0.583	1.57359e-24	TNN	TBCB
F13A1	7.02306e-29	0.439913	0.296	0.164	2.01604e-24	TNN	F13A1
METTL7A	2.40885e-28	0.317787	0.45	0.297	6.91485e-24	TNN	METTL7A
ITGB5	3.60244e-28	0.299675	0.727	0.571	1.03412e-23	TNN	ITGB5
MAP4	3.75794e-28	0.279451	0.723	0.589	1.07876e-23	TNN	MAP4
GLUD1	4.73543e-28	0.283823	0.646	0.504	1.35935e-23	TNN	GLUD1
FAM107B	6.42318e-28	0.278529	0.333	0.197	1.84384e-23	TNN	FAM107B
SNTB2	7.11499e-28	0.272257	0.559	0.403	2.04243e-23	TNN	SNTB2
TAGLN2	1.2718e-27	0.278163	0.928	0.879	3.65084e-23	TNN	TAGLN2
RPS27L	3.13155e-27	0.321497	0.794	0.684	8.98943e-23	TNN	RPS27L
SEC23A	3.4479e-27	0.265766	0.387	0.248	9.89756e-23	TNN	SEC23A
EHD2	4.84472e-27	0.28487	0.602	0.452	1.39072e-22	TNN	EHD2
HCFC1R1	4.98221e-27	0.274171	0.762	0.637	1.43019e-22	TNN	HCFC1R1
DDAH2	7.49747e-27	0.269029	0.822	0.726	2.15222e-22	TNN	DDAH2
FAT4	1.96194e-26	0.254797	0.389	0.242	5.63195e-22	TNN	FAT4
QSOX1	2.70457e-26	0.296577	0.534	0.384	7.76373e-22	TNN	QSOX1
FAXDC2	3.30235e-26	0.254217	0.36	0.222	9.47973e-22	TNN	FAXDC2
PSMA7	3.48618e-26	0.257604	0.848	0.763	1.00074e-21	TNN	PSMA7
OMD	3.56659e-26	0.297591	0.385	0.244	1.02382e-21	TNN	OMD
SBDS	5.61785e-26	0.253543	0.827	0.722	1.61266e-21	TNN	SBDS
ACAT1	5.98815e-26	0.26514	0.45	0.311	1.71896e-21	TNN	ACAT1
DYNLL1	2.77185e-25	0.254753	0.855	0.786	7.95688e-21	TNN	DYNLL1
FAM50A	2.87899e-25	0.25954	0.506	0.355	8.26443e-21	TNN	FAM50A
GNAI2	4.59742e-25	0.272421	0.816	0.724	1.31974e-20	TNN	GNAI2
YWHAZ	5.91773e-25	0.250755	0.815	0.717	1.69874e-20	TNN	YWHAZ
BAIAP2	6.08567e-25	0.250379	0.441	0.295	1.74695e-20	TNN	BAIAP2
SFXN3	6.37839e-25	0.263456	0.414	0.272	1.83098e-20	TNN	SFXN3
SPARC	6.90981e-25	0.265429	0.965	0.891	1.98353e-20	TNN	SPARC
FZD1	1.12091e-24	0.32038	0.475	0.334	3.21767e-20	TNN	FZD1
SKI	1.27275e-24	0.279136	0.506	0.361	3.65356e-20	TNN	SKI
OLFML2B	1.90497e-24	0.25693	0.484	0.336	5.46842e-20	TNN	OLFML2B
NDFIP1	2.32751e-24	0.251663	0.831	0.735	6.68136e-20	TNN	NDFIP1
MICOS10	5.11257e-24	0.254107	0.747	0.636	1.46762e-19	TNN	MICOS10
LDLRAD4	7.76598e-24	0.301001	0.437	0.293	2.2293e-19	TNN	LDLRAD4
RETREG1	1.11981e-23	0.260706	0.32	0.193	3.21453e-19	TNN	RETREG1
SH3GL1	1.67232e-23	0.256356	0.479	0.344	4.80057e-19	TNN	SH3GL1
MT-ND5	3.0924e-23	0.260021	0.967	0.961	8.87704e-19	TNN	MT-ND5
MT-ND2	4.51277e-23	0.268784	0.986	0.98	1.29544e-18	TNN	MT-ND2
CDK2AP1	5.9583e-23	0.257841	0.753	0.654	1.71039e-18	TNN	CDK2AP1
AKR1C2	6.27627e-23	0.257612	0.417	0.283	1.80166e-18	TNN	AKR1C2
PDGFRB	9.6859e-23	0.323998	0.868	0.775	2.78043e-18	TNN	PDGFRB
CDKN1C	1.19926e-22	0.272931	0.761	0.633	3.4426e-18	TNN	CDKN1C
AKR1C1	2.87588e-22	0.266306	0.436	0.301	8.2555e-18	TNN	AKR1C1
MARVELD1	4.5005e-22	0.267973	0.607	0.476	1.29191e-17	TNN	MARVELD1
TLN1	5.12356e-22	0.266667	0.717	0.604	1.47077e-17	TNN	TLN1
MASP1	5.64451e-22	0.301852	0.514	0.383	1.62031e-17	TNN	MASP1
ATOH8	1.98188e-21	0.259837	0.379	0.253	5.68919e-17	TNN	ATOH8
OAF	2.80438e-21	0.292341	0.527	0.385	8.05025e-17	TNN	OAF
DPT	2.93544e-21	0.251925	0.894	0.786	8.42648e-17	TNN	DPT
NUCB2	3.04031e-21	0.26906	0.673	0.546	8.72752e-17	TNN	NUCB2
KIAA0930	1.78357e-20	0.256197	0.652	0.515	5.11992e-16	TNN	KIAA0930
CCDC85B	9.73786e-20	0.254015	0.745	0.643	2.79535e-15	TNN	CCDC85B
BLVRB	1.41788e-19	0.254001	0.624	0.507	4.07017e-15	TNN	BLVRB
DNM3OS	1.80938e-19	0.250985	0.284	0.174	5.19401e-15	TNN	DNM3OS
UTRN	3.6014e-19	0.26408	0.506	0.376	1.03382e-14	TNN	UTRN
LTBP1	4.82144e-18	0.288312	0.544	0.421	1.38404e-13	TNN	LTBP1
PLTP	2.01337e-17	0.259077	0.773	0.668	5.77957e-13	TNN	PLTP
CILP	2.22476e-17	0.896385	0.438	0.336	6.38639e-13	TNN	CILP
MT-CYB	4.57812e-17	0.267983	0.995	0.992	1.31419e-12	TNN	MT-CYB
KDSR	1.05425e-16	0.268924	0.466	0.355	3.02632e-12	TNN	KDSR
LEPR	1.7141e-16	0.401351	0.308	0.205	4.9205e-12	TNN	LEPR
COL5A1	2.36466e-15	0.285329	0.695	0.566	6.788e-11	TNN	COL5A1
SLC5A3	3.41588e-15	0.373802	0.511	0.403	9.80562e-11	TNN	SLC5A3
MRPS6	4.39341e-15	0.349854	0.776	0.697	1.26117e-10	TNN	MRPS6
DEPP1	2.68277e-09	0.340662	0.163	0.104	7.70117e-05	TNN	DEPP1
CRLF1	2.12525e-08	0.323689	0.671	0.636	0.000610073	TNN	CRLF1
APCDD1	5.87284e-240	2.27394	0.638	0.277	1.68586e-235	SFRP2	APCDD1
PTGDS	3.27897e-206	1.77309	0.608	0.233	9.4126e-202	SFRP2	PTGDS
OLFM2	7.18753e-179	1.2678	0.455	0.126	2.06325e-174	SFRP2	OLFM2
COL18A1	9.37421e-163	1.42866	0.681	0.413	2.69096e-158	SFRP2	COL18A1
C3	5.85261e-159	1.27923	0.602	0.273	1.68005e-154	SFRP2	C3
TMEM176B	8.61603e-159	0.779171	0.837	0.541	2.47332e-154	SFRP2	TMEM176B
COL6A2	2.02668e-140	0.654288	0.991	0.978	5.81779e-136	SFRP2	COL6A2
SFRP2	2.06885e-137	0.938927	0.86	0.661	5.93883e-133	SFRP2	SFRP2
C1S	4.88046e-130	0.531715	0.971	0.932	1.40098e-125	SFRP2	C1S
TMEM176A	1.25846e-129	0.71512	0.777	0.485	3.61254e-125	SFRP2	TMEM176A
COL6A1	7.37653e-127	0.844749	0.973	0.93	2.11751e-122	SFRP2	COL6A1
LSAMP	1.21524e-125	0.771365	0.36	0.096	3.48846e-121	SFRP2	LSAMP
CPXM1	2.08106e-123	0.712585	0.296	0.054	5.9739e-119	SFRP2	CPXM1
APOE	2.19319e-123	1.20211	0.522	0.217	6.29578e-119	SFRP2	APOE
COL3A1	1.03714e-118	0.823985	0.934	0.869	2.97722e-114	SFRP2	COL3A1
RPS12	9.12886e-118	0.369217	0.99	0.989	2.62053e-113	SFRP2	RPS12
IGFBP4	3.83805e-115	0.895808	0.92	0.867	1.10175e-110	SFRP2	IGFBP4
HLA-B	2.75947e-113	0.727331	0.937	0.886	7.92134e-109	SFRP2	HLA-B
PDGFRA	9.39704e-103	0.674777	0.823	0.654	2.69751e-98	SFRP2	PDGFRA
RPL39	1.96058e-96	0.463704	0.976	0.97	5.62804e-92	SFRP2	RPL39
B2M	3.80896e-96	0.432044	0.99	0.988	1.0934e-91	SFRP2	B2M
COL6A3	3.94073e-95	0.762194	0.898	0.798	1.13122e-90	SFRP2	COL6A3
RSPO4	5.93474e-95	0.459191	0.181	0.011	1.70363e-90	SFRP2	RSPO4
NKD2	1.80619e-93	0.727032	0.348	0.124	5.18485e-89	SFRP2	NKD2
CYP7B1	1.36417e-92	0.684031	0.32	0.1	3.91599e-88	SFRP2	CYP7B1
RPS26	7.23834e-92	0.628688	0.938	0.933	2.07784e-87	SFRP2	RPS26
CLEC11A	3.5865e-91	0.584276	0.568	0.323	1.02954e-86	SFRP2	CLEC11A
THY1	1.12188e-89	0.688448	0.509	0.254	3.22046e-85	SFRP2	THY1
TYMP	1.48449e-86	0.636011	0.528	0.288	4.26138e-82	SFRP2	TYMP
STC2	2.53822e-86	0.711518	0.201	0.029	7.28622e-82	SFRP2	STC2
WNT11	3.04498e-85	0.573454	0.416	0.191	8.74093e-81	SFRP2	WNT11
RPLP0	1.71943e-83	0.380278	0.978	0.973	4.9358e-79	SFRP2	RPLP0
PAPPA	3.48825e-82	0.505969	0.23	0.051	1.00134e-77	SFRP2	PAPPA
CTSH	1.81192e-80	0.544317	0.385	0.169	5.2013e-76	SFRP2	CTSH
RPLP1	8.51591e-79	0.293429	0.993	0.991	2.44458e-74	SFRP2	RPLP1
RPS28	1.35983e-78	0.316793	0.981	0.98	3.90353e-74	SFRP2	RPS28
ADH1B	3.80091e-77	1.09516	0.479	0.268	1.09109e-72	SFRP2	ADH1B
KAZN	1.7255e-76	0.634471	0.625	0.41	4.95323e-72	SFRP2	KAZN
COL1A1	1.28923e-75	0.829891	0.95	0.897	3.70086e-71	SFRP2	COL1A1
GGT5	5.42574e-74	0.652621	0.516	0.29	1.55751e-69	SFRP2	GGT5
NNMT	4.48553e-72	0.637012	0.836	0.747	1.28762e-67	SFRP2	NNMT
CTSK	8.42746e-72	0.595613	0.937	0.891	2.41919e-67	SFRP2	CTSK
RPS27	2.74682e-71	0.327065	0.985	0.984	7.88503e-67	SFRP2	RPS27
POSTN	5.72447e-70	1.12593	0.171	0.027	1.64327e-65	SFRP2	POSTN
SNAI2	2.62154e-68	0.496105	0.442	0.236	7.52538e-64	SFRP2	SNAI2
MT-CO3	2.18984e-67	0.406231	0.982	0.972	6.28614e-63	SFRP2	MT-CO3
MFAP2	9.8104e-67	0.552102	0.777	0.666	2.81617e-62	SFRP2	MFAP2
F10	1.13379e-66	0.533414	0.706	0.533	3.25465e-62	SFRP2	F10
MT-ND3	1.59879e-66	0.359353	0.99	0.977	4.5895e-62	SFRP2	MT-ND3
RPS18	7.17692e-64	0.291025	0.991	0.99	2.06021e-59	SFRP2	RPS18
PTK7	3.3036e-63	0.620548	0.442	0.25	9.4833e-59	SFRP2	PTK7
IL11RA	1.00299e-62	0.50066	0.703	0.519	2.87919e-58	SFRP2	IL11RA
ROBO2	1.74981e-60	0.611118	0.5	0.305	5.02302e-56	SFRP2	ROBO2
MDK	3.71911e-60	0.588952	0.498	0.319	1.06761e-55	SFRP2	MDK
GLI3	1.69039e-59	0.466641	0.461	0.267	4.85244e-55	SFRP2	GLI3
ODF3B	1.46895e-58	0.401083	0.365	0.179	4.21676e-54	SFRP2	ODF3B
MT-ATP8	3.22841e-58	0.423325	0.962	0.93	9.26749e-54	SFRP2	MT-ATP8
RPL28	3.2402e-58	0.257361	0.985	0.981	9.30131e-54	SFRP2	RPL28
IL1R1	1.58206e-57	0.443513	0.45	0.263	4.54147e-53	SFRP2	IL1R1
RND3	5.64085e-57	0.594771	0.58	0.415	1.61926e-52	SFRP2	RND3
COL5A2	6.19538e-57	0.474495	0.709	0.561	1.77844e-52	SFRP2	COL5A2
SECTM1	1.13562e-56	0.267766	0.244	0.084	3.25992e-52	SFRP2	SECTM1
AC068587.4	4.022e-56	0.430769	0.316	0.143	1.15455e-51	SFRP2	AC068587.4
COL23A1	5.75898e-56	0.585694	0.278	0.116	1.65317e-51	SFRP2	COL23A1
NTM	4.16197e-55	0.403095	0.182	0.048	1.19473e-50	SFRP2	NTM
ARHGAP24	4.79102e-54	0.481641	0.321	0.153	1.37531e-49	SFRP2	ARHGAP24
DKK1	5.71865e-53	0.390952	0.118	0.013	1.6416e-48	SFRP2	DKK1
MFAP4	9.52097e-53	0.409242	0.945	0.867	2.73309e-48	SFRP2	MFAP4
IGFBP2	1.43522e-52	0.783245	0.43	0.254	4.11994e-48	SFRP2	IGFBP2
TPT1	4.79513e-52	0.280978	0.984	0.977	1.37649e-47	SFRP2	TPT1
COL1A21	6.322e-52	0.361584	0.98	0.957	1.81479e-47	SFRP2	COL1A2
DIO3	1.57012e-51	0.379459	0.148	0.031	4.50717e-47	SFRP2	DIO3
REV3L	2.13811e-51	0.498978	0.69	0.529	6.13766e-47	SFRP2	REV3L
SDK1	1.07249e-50	0.550847	0.461	0.284	3.07869e-46	SFRP2	SDK1
DIO3OS	2.28922e-50	0.434497	0.509	0.326	6.57143e-46	SFRP2	DIO3OS
LAMC1	3.25388e-50	0.450735	0.663	0.511	9.34058e-46	SFRP2	LAMC1
PRSS12	9.43545e-50	0.42613	0.351	0.184	2.70854e-45	SFRP2	PRSS12
NRP1	1.10433e-49	0.381927	0.403	0.219	3.17008e-45	SFRP2	NRP1
SPON1	1.47571e-49	0.406812	0.47	0.284	4.23618e-45	SFRP2	SPON1
HLA-C	1.51542e-49	0.334611	0.952	0.925	4.35016e-45	SFRP2	HLA-C
PLA2G2A	1.79201e-49	0.863025	0.419	0.242	5.14415e-45	SFRP2	PLA2G2A
CXCL12	2.15103e-49	0.99165	0.741	0.636	6.17474e-45	SFRP2	CXCL12
RARRES2	2.15345e-48	0.37979	0.84	0.723	6.18171e-44	SFRP2	RARRES2
SMIM3	2.78706e-48	0.377933	0.314	0.155	8.00053e-44	SFRP2	SMIM3
CH25H	2.3727e-45	0.292354	0.208	0.076	6.81108e-41	SFRP2	CH25H
OSR2	5.00723e-44	0.436603	0.506	0.343	1.43737e-39	SFRP2	OSR2
LINC01091	5.27549e-44	0.551981	0.403	0.244	1.51438e-39	SFRP2	LINC01091
CYGB	7.22115e-44	0.406366	0.537	0.355	2.0729e-39	SFRP2	CYGB
MT-CO2	8.83928e-44	0.277034	0.996	0.992	2.5374e-39	SFRP2	MT-CO2
CCL19	1.38159e-43	1.9006	0.123	0.025	3.96598e-39	SFRP2	CCL19
VCAM1	1.48312e-43	0.372437	0.278	0.132	4.25745e-39	SFRP2	VCAM1
SH3RF3	2.70126e-43	0.322792	0.239	0.101	7.75423e-39	SFRP2	SH3RF3
IL15RA	3.76126e-43	0.305216	0.305	0.154	1.07971e-38	SFRP2	IL15RA
ITM2C	1.89547e-42	0.378273	0.56	0.4	5.44115e-38	SFRP2	ITM2C
FBLN5	2.53031e-42	0.359689	0.779	0.663	7.2635e-38	SFRP2	FBLN5
GEM	4.05473e-42	0.348878	0.623	0.461	1.16395e-37	SFRP2	GEM
MAFB	5.16362e-42	0.472541	0.535	0.373	1.48227e-37	SFRP2	MAFB
PAG1	7.74169e-42	0.266695	0.128	0.028	2.22233e-37	SFRP2	PAG1
C1R	2.37199e-41	0.349229	0.87	0.784	6.80904e-37	SFRP2	C1R
TCIM	2.68818e-41	0.435309	0.234	0.1	7.7167e-37	SFRP2	TCIM
RUNX1	5.54792e-41	0.462011	0.376	0.223	1.59259e-36	SFRP2	RUNX1
IL34	5.35421e-40	0.253838	0.16	0.051	1.53698e-35	SFRP2	IL34
ISM1	1.82133e-39	0.311111	0.312	0.166	5.22831e-35	SFRP2	ISM1
SERPINF1	4.05819e-39	0.345358	0.948	0.913	1.16494e-34	SFRP2	SERPINF1
SLC1A3	4.17337e-39	0.279235	0.197	0.076	1.19801e-34	SFRP2	SLC1A3
CTSC	6.30044e-39	0.341683	0.206	0.083	1.8086e-34	SFRP2	CTSC
RASD1	2.18712e-38	0.354655	0.466	0.297	6.27834e-34	SFRP2	RASD1
COL4A1	2.23955e-38	0.500442	0.491	0.351	6.42884e-34	SFRP2	COL4A1
IFITM3	2.90274e-38	0.335503	0.975	0.965	8.33259e-34	SFRP2	IFITM3
SOD2	3.11078e-38	0.463139	0.749	0.651	8.92981e-34	SFRP2	SOD2
MOXD1	4.95427e-38	0.33532	0.347	0.197	1.42217e-33	SFRP2	MOXD1
EFEMP1	9.49613e-38	0.517412	0.653	0.502	2.72596e-33	SFRP2	EFEMP1
TNFRSF21	1.15087e-37	0.313592	0.14	0.041	3.3037e-33	SFRP2	TNFRSF21
SPATS2L	1.16296e-37	0.463088	0.697	0.598	3.33839e-33	SFRP2	SPATS2L
TCF4	1.44371e-37	0.42893	0.855	0.82	4.14431e-33	SFRP2	TCF4
CAMK2N1	1.59469e-37	0.294926	0.412	0.254	4.57772e-33	SFRP2	CAMK2N1
UBL3	1.6618e-37	0.353616	0.579	0.441	4.77038e-33	SFRP2	UBL3
FRMD6	6.37801e-37	0.414994	0.408	0.27	1.83087e-32	SFRP2	FRMD6
SELENOP	8.86076e-37	0.303698	0.9	0.875	2.54357e-32	SFRP2	SELENOP
TTC39C	1.16607e-36	0.305646	0.337	0.194	3.34733e-32	SFRP2	TTC39C
COL4A2	2.80396e-36	0.429615	0.619	0.5	8.04904e-32	SFRP2	COL4A2
SAV1	3.6216e-36	0.323683	0.469	0.322	1.03962e-31	SFRP2	SAV1
CSGALNACT1	7.86775e-36	0.330531	0.302	0.165	2.25851e-31	SFRP2	CSGALNACT1
A1BG	2.22197e-35	0.286307	0.319	0.181	6.37838e-31	SFRP2	A1BG
AXIN2	1.57184e-34	0.345834	0.3	0.169	4.51213e-30	SFRP2	AXIN2
MT-CO1	3.74116e-34	0.267473	0.996	0.995	1.07394e-29	SFRP2	MT-CO1
CYP26B1	4.89121e-34	0.427532	0.348	0.211	1.40407e-29	SFRP2	CYP26B1
TNC	7.36096e-34	1.01205	0.244	0.127	2.11304e-29	SFRP2	TNC
DPT1	1.91385e-33	0.311479	0.853	0.731	5.49391e-29	SFRP2	DPT
MYO10	2.07224e-33	0.261316	0.179	0.073	5.94858e-29	SFRP2	MYO10
STK17B	4.69983e-33	0.290517	0.34	0.202	1.34913e-28	SFRP2	STK17B
COL13A1	7.27446e-33	0.297428	0.232	0.115	2.08821e-28	SFRP2	COL13A1
WNT5A	7.48096e-33	0.274907	0.163	0.063	2.14748e-28	SFRP2	WNT5A
CTSB	1.04061e-32	0.527823	0.766	0.712	2.98717e-28	SFRP2	CTSB
SNHG8	1.11711e-31	0.32585	0.761	0.676	3.20678e-27	SFRP2	SNHG8
SPRY1	1.14472e-31	0.282854	0.728	0.581	3.28603e-27	SFRP2	SPRY1
FCGRT	3.09309e-31	0.290117	0.856	0.834	8.87902e-27	SFRP2	FCGRT
MARCKS	3.2319e-31	0.318905	0.676	0.545	9.2775e-27	SFRP2	MARCKS
TNFAIP3	1.03028e-30	0.800414	0.303	0.182	2.95753e-26	SFRP2	TNFAIP3
CNN2	2.21987e-30	0.290248	0.546	0.409	6.37236e-26	SFRP2	CNN2
GAS11	4.09459e-30	0.298234	0.739	0.584	1.17539e-25	SFRP2	GAS1
SLC6A6	4.20135e-30	0.308444	0.277	0.157	1.20604e-25	SFRP2	SLC6A6
ZEB2	8.00145e-30	0.347559	0.667	0.547	2.2969e-25	SFRP2	ZEB2
SPARC1	1.85226e-29	0.383941	0.921	0.881	5.31708e-25	SFRP2	SPARC
ADGRL2	3.56044e-29	0.310533	0.314	0.189	1.02206e-24	SFRP2	ADGRL2
LINC00632	5.0085e-29	0.343346	0.578	0.447	1.43774e-24	SFRP2	LINC00632
THBS21	7.45131e-29	0.280145	0.747	0.616	2.13897e-24	SFRP2	THBS2
SLC24A3	1.52509e-28	0.255298	0.172	0.076	4.37792e-24	SFRP2	SLC24A3
CD74	1.70664e-28	0.51297	0.221	0.114	4.89908e-24	SFRP2	CD74
MMP11	1.82378e-28	0.37891	0.143	0.056	5.23533e-24	SFRP2	MMP11
THSD4	2.00415e-28	0.273263	0.196	0.094	5.75311e-24	SFRP2	THSD4
LDB2	2.14041e-28	0.341635	0.536	0.397	6.14425e-24	SFRP2	LDB2
RPS29	4.96765e-28	0.304317	0.716	0.633	1.42601e-23	SFRP2	RPS29
CLSTN3	6.31302e-28	0.257433	0.169	0.074	1.81222e-23	SFRP2	CLSTN3
IFITM1	1.9268e-27	0.342938	0.855	0.77	5.53108e-23	SFRP2	IFITM1
COLEC12	8.61573e-27	0.327291	0.577	0.451	2.47323e-22	SFRP2	COLEC12
RASL11A	2.20349e-26	0.326937	0.26	0.149	6.32535e-22	SFRP2	RASL11A
GFRA1	2.89736e-26	0.293949	0.453	0.322	8.31715e-22	SFRP2	GFRA1
RAB31	4.95371e-26	0.354885	0.546	0.427	1.42201e-21	SFRP2	RAB31
CCDC80	5.69909e-26	0.295105	0.841	0.765	1.63598e-21	SFRP2	CCDC80
SUGCT	5.84489e-26	0.255472	0.222	0.119	1.67783e-21	SFRP2	SUGCT
GAS61	5.9679e-26	0.261051	0.829	0.73	1.71315e-21	SFRP2	GAS6
PDPN	1.23393e-25	0.274667	0.259	0.152	3.54211e-21	SFRP2	PDPN
PHC2	1.71936e-25	0.250727	0.423	0.297	4.9356e-21	SFRP2	PHC2
THBD	2.63511e-25	0.28153	0.133	0.054	7.56434e-21	SFRP2	THBD
PTPRG	2.70746e-25	0.313433	0.55	0.422	7.77203e-21	SFRP2	PTPRG
BASP1	5.05905e-25	0.285307	0.358	0.241	1.45225e-20	SFRP2	BASP1
SASH1	6.68923e-25	0.275049	0.447	0.317	1.92021e-20	SFRP2	SASH1
LAMB1	1.65725e-24	0.32345	0.512	0.39	4.75731e-20	SFRP2	LAMB1
SH3KBP1	7.72772e-24	0.251656	0.376	0.257	2.21832e-19	SFRP2	SH3KBP1
IGFBP7	1.14817e-23	0.414948	0.935	0.951	3.29594e-19	SFRP2	IGFBP7
FLT3LG	1.16585e-23	0.293073	0.419	0.303	3.3467e-19	SFRP2	FLT3LG
CACNA2D3	1.39976e-23	0.324098	0.205	0.112	4.01816e-19	SFRP2	CACNA2D3
TMEM45A	1.84533e-23	0.260184	0.392	0.273	5.2972e-19	SFRP2	TMEM45A
PCOLCE	2.01922e-23	0.266691	0.889	0.862	5.79636e-19	SFRP2	PCOLCE
ADAMTS17	4.41608e-23	0.310657	0.21	0.116	1.26768e-18	SFRP2	ADAMTS17
WWTR1	1.11204e-22	0.26366	0.446	0.326	3.19221e-18	SFRP2	WWTR1
GADD45A	1.43628e-22	0.311078	0.45	0.332	4.12299e-18	SFRP2	GADD45A
CCDC146	3.03034e-22	0.272204	0.205	0.114	8.69891e-18	SFRP2	CCDC146
TWIST2	5.09591e-22	0.309318	0.77	0.674	1.46283e-17	SFRP2	TWIST2
GALNTL6	5.49267e-22	0.271146	0.121	0.05	1.57672e-17	SFRP2	GALNTL6
RSPO1	5.51074e-22	0.254212	0.352	0.241	1.58191e-17	SFRP2	RSPO1
MT1M	1.38155e-21	0.327392	0.574	0.455	3.96588e-17	SFRP2	MT1M
BICC1	2.10049e-21	0.376667	0.706	0.62	6.02966e-17	SFRP2	BICC1
SLC9A3R2	2.30381e-21	0.322565	0.485	0.377	6.61332e-17	SFRP2	SLC9A3R2
APBB2	3.65417e-21	0.269003	0.443	0.33	1.04897e-16	SFRP2	APBB2
AHR	4.09402e-21	0.312831	0.632	0.524	1.17523e-16	SFRP2	AHR
IGF1	4.43239e-21	0.352172	0.42	0.306	1.27236e-16	SFRP2	IGF1
TSC22D1	5.36661e-21	0.308694	0.579	0.481	1.54054e-16	SFRP2	TSC22D1
PID1	6.07323e-21	0.318987	0.608	0.496	1.74338e-16	SFRP2	PID1
RCN1	7.61534e-21	0.277795	0.537	0.439	2.18606e-16	SFRP2	RCN1
IGFBP3	9.7471e-21	0.604776	0.315	0.209	2.798e-16	SFRP2	IGFBP3
PRRX1	1.23646e-20	0.250651	0.834	0.768	3.54938e-16	SFRP2	PRRX1
MT1E	1.34631e-20	0.271734	0.688	0.593	3.86472e-16	SFRP2	MT1E
LOX	1.34831e-20	0.331253	0.557	0.464	3.87045e-16	SFRP2	LOX
LAMA4	1.60107e-20	0.292286	0.649	0.546	4.59602e-16	SFRP2	LAMA4
UST	3.72212e-20	0.251395	0.303	0.201	1.06847e-15	SFRP2	UST
CHCHD10	8.21167e-20	0.266707	0.541	0.432	2.35724e-15	SFRP2	CHCHD10
KCTD12	1.0581e-19	0.292868	0.461	0.353	3.03739e-15	SFRP2	KCTD12
HIF1A	8.93838e-19	0.26275	0.31	0.212	2.56585e-14	SFRP2	HIF1A
QPCT	4.50513e-18	0.257596	0.394	0.293	1.29324e-13	SFRP2	QPCT
SEMA6D	7.8498e-18	0.258826	0.142	0.072	2.25336e-13	SFRP2	SEMA6D
CTHRC1	4.20092e-17	0.444985	0.465	0.378	1.20591e-12	SFRP2	CTHRC1
WTAP	6.3608e-17	0.290477	0.591	0.513	1.82593e-12	SFRP2	WTAP
DIO2	7.76928e-17	0.518489	0.371	0.282	2.23025e-12	SFRP2	DIO2
RFTN1	8.21992e-17	0.268253	0.321	0.229	2.35961e-12	SFRP2	RFTN1
LPAR1	8.62367e-17	0.265656	0.645	0.548	2.47551e-12	SFRP2	LPAR1
MEG3	1.12751e-16	0.274653	0.648	0.564	3.23662e-12	SFRP2	MEG3
GLIS1	2.65767e-16	0.270917	0.327	0.237	7.62911e-12	SFRP2	GLIS1
CXCL1	3.607e-16	0.470972	0.105	0.047	1.03542e-11	SFRP2	CXCL1
TRPS1	3.77277e-16	0.253914	0.341	0.248	1.08301e-11	SFRP2	TRPS1
MYO1B	6.84026e-16	0.30431	0.41	0.324	1.96356e-11	SFRP2	MYO1B
PTGS2	1.04838e-15	0.312243	0.143	0.078	3.00949e-11	SFRP2	PTGS2
ADM	2.27375e-15	0.282553	0.337	0.243	6.52703e-11	SFRP2	ADM
PSME2	7.60691e-15	0.266745	0.524	0.438	2.18364e-10	SFRP2	PSME2
ID4	1.3913e-12	0.378021	0.472	0.403	3.99387e-08	SFRP2	ID4
FP671120.4	1.47246e-12	1.1781	0.453	0.368	4.22684e-08	SFRP2	FP671120.4
FP236383.3	2.17479e-11	1.24351	0.326	0.254	6.24296e-07	SFRP2	FP236383.3
PDGFD	1.64865e-10	0.267016	0.55	0.473	4.73263e-06	SFRP2	PDGFD
MMP21	8.88328e-10	0.366736	0.887	0.851	2.55003e-05	SFRP2	MMP2
SCARA5	4.25363e-09	0.254688	0.518	0.458	0.000122105	SFRP2	SCARA5
AL078604.4	3.91763e-08	0.32925	0.137	0.093	0.0011246	SFRP2	AL078604.4
RBFOX2	7.66782e-08	0.381014	0.599	0.552	0.00220112	SFRP2	RBFOX2
MT2A	2.9045e-07	0.426638	0.822	0.793	0.00833767	SFRP2	MT2A
CXCL3	7.72191e-07	0.326961	0.127	0.088	0.0221665	SFRP2	CXCL3
G0S2	0.000141189	0.518747	0.15	0.117	1	SFRP2	G0S2
SERPINE2	0.000187389	0.377493	0.405	0.377	1	SFRP2	SERPINE2
A2M	2.49988e-169	1.21886	0.501	0.134	7.17614e-165	FMO	A2M
APOD	1.72981e-131	1.70647	0.969	0.893	4.9656e-127	FMO	APOD
HSPA1A	8.03983e-131	1.38777	0.951	0.891	2.30791e-126	FMO	HSPA1A
NDUFA4L2	1.72579e-121	0.738631	0.275	0.051	4.95404e-117	FMO	NDUFA4L2
HSPA1B	3.24491e-120	1.50234	0.925	0.816	9.31483e-116	FMO	HSPA1B
TAGLN	5.52828e-120	1.92398	0.507	0.192	1.58695e-115	FMO	TAGLN
SLC22A3	3.03161e-110	0.909607	0.301	0.07	8.70254e-106	FMO	SLC22A3
DNAJB1	1.00182e-109	1.67471	0.856	0.709	2.87582e-105	FMO	DNAJB1
ITM2A	1.44231e-103	0.861728	0.488	0.186	4.14028e-99	FMO	ITM2A
JUNB	1.23039e-100	1.30695	0.909	0.777	3.53197e-96	FMO	JUNB
CD34	2.71192e-95	0.846884	0.652	0.331	7.78484e-91	FMO	CD34
LSP1	1.11413e-91	0.86254	0.672	0.377	3.19823e-87	FMO	LSP1
HSP90AA1	2.64699e-87	0.961583	0.958	0.935	7.59846e-83	FMO	HSP90AA1
TIMP3	1.00393e-86	0.9089	0.865	0.695	2.8819e-82	FMO	TIMP3
EPHA3	1.02817e-85	0.676562	0.259	0.064	2.95147e-81	FMO	EPHA3
SFRP1	1.77265e-84	1.20345	0.478	0.215	5.08856e-80	FMO	SFRP1
H3F3B	1.91348e-84	0.508359	0.986	0.975	5.49282e-80	FMO	H3F3B
CPE	3.02303e-83	1.33444	0.727	0.527	8.67792e-79	FMO	CPE
LFNG	3.0642e-83	0.722146	0.198	0.038	8.7961e-79	FMO	LFNG
PPP1R15A	1.19338e-78	1.22989	0.781	0.627	3.42571e-74	FMO	PPP1R15A
GSN1	3.32675e-71	0.677972	0.992	0.992	9.54976e-67	FMO	GSN
NR2F2	2.45022e-70	0.966756	0.508	0.267	7.03359e-66	FMO	NR2F2
FHL2	1.92171e-68	0.749187	0.291	0.099	5.51645e-64	FMO	FHL2
CSRP1	4.98774e-67	0.808578	0.696	0.52	1.43178e-62	FMO	CSRP1
KLF5	1.80734e-66	0.614471	0.313	0.111	5.18815e-62	FMO	KLF5
KLK1	1.92398e-65	0.322193	0.103	0.011	5.52298e-61	FMO	KLK1
JUN	9.09594e-64	0.918124	0.916	0.885	2.61108e-59	FMO	JUN
CNTN4	1.41473e-62	0.454449	0.154	0.03	4.06113e-58	FMO	CNTN4
HSPE1	3.45044e-61	1.04168	0.777	0.682	9.90483e-57	FMO	HSPE1
KIAA1217	5.85271e-60	0.700444	0.288	0.105	1.68008e-55	FMO	KIAA1217
LTBP2	6.94323e-60	0.740096	0.335	0.136	1.99312e-55	FMO	LTBP2
PLEKHA6	7.82517e-60	0.416992	0.241	0.074	2.24629e-55	FMO	PLEKHA6
HOPX	3.60975e-58	0.448218	0.129	0.022	1.03622e-53	FMO	HOPX
IER2	4.481e-58	0.914499	0.808	0.655	1.28632e-53	FMO	IER2
UBB	4.58411e-58	0.751299	0.931	0.886	1.31591e-53	FMO	UBB
NR4A1	1.24246e-57	1.19778	0.638	0.439	3.5666e-53	FMO	NR4A1
RARB	6.21507e-57	0.282007	0.113	0.017	1.7841e-52	FMO	RARB
NFKBIA	9.69573e-57	1.03656	0.885	0.862	2.78326e-52	FMO	NFKBIA
AADACL2-AS1	1.02722e-56	0.542192	0.189	0.05	2.94874e-52	FMO	AADACL2-AS1
CDKN1A	5.46285e-56	1.08483	0.525	0.321	1.56817e-51	FMO	CDKN1A
FXYD6	8.67795e-56	0.56982	0.357	0.157	2.49109e-51	FMO	FXYD6
ALX4	9.85743e-56	0.384236	0.17	0.041	2.82968e-51	FMO	ALX4
AL590807.1	1.06695e-55	0.391446	0.102	0.014	3.0628e-51	FMO	AL590807.1
HSPH1	3.97874e-55	0.865648	0.595	0.385	1.14214e-50	FMO	HSPH1
EGR1	5.00201e-54	1.11328	0.64	0.46	1.43588e-49	FMO	EGR1
HSPA8	2.29839e-52	0.830597	0.876	0.818	6.59777e-48	FMO	HSPA8
PEAR1	1.13354e-50	0.347189	0.147	0.033	3.25394e-46	FMO	PEAR1
SEMA3G	2.68399e-49	0.255821	0.111	0.019	7.70466e-45	FMO	SEMA3G
PLA2G5	3.70387e-48	0.408429	0.214	0.07	1.06323e-43	FMO	PLA2G5
EGR2	4.90815e-48	0.336089	0.138	0.031	1.40893e-43	FMO	EGR2
BHLHE40	5.37805e-48	0.86223	0.496	0.309	1.54382e-43	FMO	BHLHE40
PRSS23	9.44942e-48	0.766601	0.392	0.206	2.71255e-43	FMO	PRSS23
DNAJA1	1.30156e-47	1.04937	0.684	0.565	3.73627e-43	FMO	DNAJA1
ZFP36	8.63035e-47	1.11738	0.892	0.82	2.47743e-42	FMO	ZFP36
LINC01140	3.25459e-46	0.352656	0.236	0.085	9.34262e-42	FMO	LINC01140
HSP90AB1	4.22065e-46	0.714167	0.941	0.925	1.21158e-41	FMO	HSP90AB1
FGFBP2	4.0359e-45	1.2444	0.425	0.249	1.15855e-40	FMO	FGFBP2
VWA1	6.60318e-45	0.328209	0.187	0.058	1.89551e-40	FMO	VWA1
OLFML2A	1.32394e-44	1.14384	0.478	0.299	3.80051e-40	FMO	OLFML2A
HSPB1	6.06828e-43	0.644275	0.915	0.892	1.74196e-38	FMO	HSPB1
SLC2A3	1.65639e-42	0.788812	0.561	0.376	4.75483e-38	FMO	SLC2A3
FOS	2.1535e-42	0.901454	0.865	0.816	6.18184e-38	FMO	FOS
UBC	2.03688e-40	0.600622	0.967	0.96	5.84706e-36	FMO	UBC
SCN7A	9.79889e-40	0.543127	0.131	0.033	2.81287e-35	FMO	SCN7A
RELN	1.17543e-39	0.313854	0.119	0.028	3.3742e-35	FMO	RELN
DBNDD2	2.62334e-39	0.490839	0.426	0.238	7.53055e-35	FMO	DBNDD2
PDE5A	1.29081e-38	0.421982	0.229	0.091	3.7054e-34	FMO	PDE5A
ATF3	1.75229e-38	0.945873	0.549	0.389	5.03011e-34	FMO	ATF3
CIRBP	3.21667e-38	0.390798	0.92	0.901	9.23378e-34	FMO	CIRBP
CHN1	2.2611e-37	0.380507	0.133	0.037	6.49073e-33	FMO	CHN1
HES1	3.36626e-37	0.704272	0.496	0.312	9.66319e-33	FMO	HES1
LINC01197	1.43549e-36	0.293983	0.123	0.031	4.12072e-32	FMO	LINC01197
C11orf96	8.14416e-36	1.17519	0.541	0.393	2.33786e-31	FMO	C11orf96
IER3	9.29934e-36	1.02306	0.674	0.539	2.66947e-31	FMO	IER3
HSPD1	9.49621e-36	0.823548	0.634	0.523	2.72598e-31	FMO	HSPD1
DNAJB4	1.46378e-35	0.759231	0.425	0.263	4.20194e-31	FMO	DNAJB4
CDO1	2.01877e-35	0.414245	0.244	0.105	5.79508e-31	FMO	CDO1
PLCB1	9.13567e-35	0.538087	0.314	0.157	2.62249e-30	FMO	PLCB1
FMO2	2.07904e-34	0.467301	0.111	0.028	5.96809e-30	FMO	FMO2
FZD4	4.29653e-34	0.356775	0.256	0.116	1.23336e-29	FMO	FZD4
AKAP12	1.50264e-33	0.56359	0.397	0.233	4.31348e-29	FMO	AKAP12
SULT1A1	2.05181e-33	0.279893	0.151	0.049	5.88993e-29	FMO	SULT1A1
C7	3.67179e-33	0.58294	0.179	0.064	1.05402e-28	FMO	C7
PGF	3.14752e-32	0.280244	0.117	0.033	9.03528e-28	FMO	PGF
FOXS1	4.06472e-32	0.369646	0.101	0.024	1.16682e-27	FMO	FOXS1
EFEMP11	4.09917e-32	0.577517	0.717	0.577	1.17671e-27	FMO	EFEMP1
EBF2	2.16118e-31	0.612488	0.123	0.036	6.20388e-27	FMO	EBF2
CLEC14A	2.53125e-31	0.262577	0.105	0.027	7.2662e-27	FMO	CLEC14A
NR2F2-AS1	5.24409e-31	0.4594	0.181	0.07	1.50537e-26	FMO	NR2F2-AS1
BAG3	1.48732e-30	0.873613	0.564	0.452	4.26949e-26	FMO	BAG3
EBF1	2.3938e-30	0.463065	0.642	0.497	6.87166e-26	FMO	EBF1
DYNC1I1	2.9778e-30	0.334747	0.11	0.03	8.54806e-26	FMO	DYNC1I1
SNCG	7.22634e-30	0.346637	0.167	0.062	2.07439e-25	FMO	SNCG
NOTCH3	7.2903e-30	0.369751	0.316	0.162	2.09275e-25	FMO	NOTCH3
MICAL2	9.68161e-30	0.289145	0.127	0.04	2.7792e-25	FMO	MICAL2
CYP1B1	1.11539e-29	0.639168	0.226	0.102	3.20184e-25	FMO	CYP1B1
IGFBP5	1.36604e-29	1.41837	0.458	0.323	3.92134e-25	FMO	IGFBP5
KLF10	2.71909e-29	0.581137	0.44	0.294	7.80542e-25	FMO	KLF10
HIC1	2.99282e-29	0.391597	0.348	0.201	8.59118e-25	FMO	HIC1
BTG1	3.48086e-29	0.522678	0.712	0.641	9.99217e-25	FMO	BTG1
MALAT1	6.32732e-29	0.371176	0.989	0.995	1.81632e-24	FMO	MALAT1
PTCH2	7.85664e-29	0.609346	0.2	0.086	2.25533e-24	FMO	PTCH2
THSD1	7.8772e-29	0.316951	0.149	0.053	2.26123e-24	FMO	THSD1
JAG1	8.43077e-29	0.362481	0.233	0.109	2.42014e-24	FMO	JAG1
APOC1	8.94692e-29	0.525943	0.215	0.094	2.5683e-24	FMO	APOC1
RGMA	8.18436e-28	0.509747	0.275	0.149	2.3494e-23	FMO	RGMA
PTMS	7.45205e-27	0.402422	0.848	0.828	2.13918e-22	FMO	PTMS
F3	9.41594e-27	0.431718	0.188	0.081	2.70294e-22	FMO	F3
SUSD2	9.72023e-27	0.266958	0.22	0.098	2.79029e-22	FMO	SUSD2
CMKLR1	1.12443e-26	0.383809	0.242	0.122	3.22779e-22	FMO	CMKLR1
BTG2	1.52457e-26	0.702882	0.434	0.296	4.37642e-22	FMO	BTG2
RPS21	2.4956e-26	0.314198	0.947	0.938	7.16388e-22	FMO	RPS21
TCF7L2	4.12856e-26	0.45065	0.564	0.437	1.18514e-21	FMO	TCF7L2
DDX5	4.25585e-26	0.390164	0.919	0.902	1.22168e-21	FMO	DDX5
SPRY11	1.22505e-25	0.510816	0.74	0.662	3.51662e-21	FMO	SPRY1
LAPTM4A	1.48626e-25	0.295671	0.943	0.947	4.26645e-21	FMO	LAPTM4A
PDK4	1.48631e-25	0.936854	0.423	0.282	4.26661e-21	FMO	PDK4
CASC15	1.77329e-25	0.255892	0.146	0.055	5.09042e-21	FMO	CASC15
PHLDA3	1.98532e-25	0.567508	0.516	0.404	5.69906e-21	FMO	PHLDA3
GAMT	3.28671e-25	0.275945	0.213	0.102	9.43484e-21	FMO	GAMT
LGALS3	5.7401e-25	0.285216	0.974	0.97	1.64775e-20	FMO	LGALS3
FOSB	1.50027e-24	0.771524	0.513	0.386	4.30669e-20	FMO	FOSB
TXNIP	2.89974e-24	0.4271	0.808	0.764	8.324e-20	FMO	TXNIP
SERTAD1	3.9562e-24	0.490176	0.316	0.189	1.13567e-19	FMO	SERTAD1
ECRG4	7.57498e-24	0.70852	0.247	0.128	2.17447e-19	FMO	ECRG4
FAIM2	9.29202e-24	0.279324	0.14	0.054	2.66737e-19	FMO	FAIM2
SLC38A2	1.23496e-23	0.583036	0.545	0.422	3.54506e-19	FMO	SLC38A2
GADD45B	1.79684e-23	0.971133	0.685	0.605	5.15802e-19	FMO	GADD45B
RAMP2	1.98171e-23	0.512061	0.447	0.316	5.6887e-19	FMO	RAMP2
RNF24	2.05802e-23	0.374031	0.491	0.354	5.90776e-19	FMO	RNF24
NFKBIZ	2.1091e-23	0.572128	0.468	0.339	6.05438e-19	FMO	NFKBIZ
EGR3	3.68793e-23	0.287065	0.127	0.046	1.05866e-18	FMO	EGR3
EPS8	6.32534e-23	0.484517	0.524	0.396	1.81575e-18	FMO	EPS8
DOCK6	7.94045e-23	0.280999	0.177	0.08	2.27939e-18	FMO	DOCK6
MSX1	2.09124e-22	0.285755	0.207	0.101	6.0031e-18	FMO	MSX1
FGF7	2.132e-22	0.40799	0.549	0.417	6.12012e-18	FMO	FGF7
CXCL2	2.91047e-22	1.00777	0.33	0.201	8.35478e-18	FMO	CXCL2
DUSP1	6.64323e-22	0.674947	0.859	0.843	1.90701e-17	FMO	DUSP1
CSRNP1	6.66987e-22	0.527967	0.31	0.19	1.91465e-17	FMO	CSRNP1
MGLL	1.04738e-21	0.349695	0.334	0.208	3.00662e-17	FMO	MGLL
FAM241A	1.4946e-21	0.259342	0.2	0.098	4.29041e-17	FMO	FAM241A
KLF12	1.83871e-21	0.292465	0.162	0.071	5.27819e-17	FMO	KLF12
OAF1	4.63004e-21	0.442821	0.513	0.397	1.3291e-16	FMO	OAF
FGL2	5.64254e-21	0.359096	0.501	0.367	1.61975e-16	FMO	FGL2
IP6K2	6.58031e-21	0.387725	0.368	0.247	1.88894e-16	FMO	IP6K2
SPRY2	7.00075e-21	0.449859	0.392	0.268	2.00963e-16	FMO	SPRY2
PAK3	8.04714e-21	0.308963	0.207	0.106	2.31001e-16	FMO	PAK3
EPHX1	1.02701e-20	0.322167	0.895	0.882	2.94812e-16	FMO	EPHX1
IGF11	1.46947e-20	0.464319	0.491	0.358	4.21827e-16	FMO	IGF1
CCL2	1.74941e-20	0.789345	0.444	0.321	5.02186e-16	FMO	CCL2
ZFAND2A	1.97557e-20	0.679639	0.36	0.249	5.67106e-16	FMO	ZFAND2A
MYL9	2.7616e-20	0.63559	0.765	0.729	7.92746e-16	FMO	MYL9
ANGPTL4	3.01764e-20	0.405887	0.234	0.127	8.66242e-16	FMO	ANGPTL4
PRKG1	6.19858e-20	0.37299	0.666	0.548	1.77937e-15	FMO	PRKG1
G0S21	8.5635e-20	0.468717	0.231	0.122	2.45824e-15	FMO	G0S2
AFF3	9.44333e-20	0.357802	0.216	0.117	2.7108e-15	FMO	AFF3
PPP1R10	1.26284e-19	0.415419	0.361	0.239	3.62512e-15	FMO	PPP1R10
PDLIM5	1.64074e-19	0.364917	0.327	0.209	4.70991e-15	FMO	PDLIM5
SIPA1L1	1.76125e-19	0.324703	0.267	0.155	5.05585e-15	FMO	SIPA1L1
GGT51	1.79666e-19	0.358161	0.56	0.411	5.15748e-15	FMO	GGT5
LDB21	2.88281e-19	0.353415	0.588	0.468	8.27539e-15	FMO	LDB2
IGFBP31	4.8417e-19	0.303631	0.389	0.256	1.38986e-14	FMO	IGFBP3
IER5	5.46346e-19	0.405299	0.317	0.203	1.56834e-14	FMO	IER5
WSB1	5.65752e-19	0.447305	0.691	0.632	1.62405e-14	FMO	WSB1
ABCA8	6.48371e-19	0.596503	0.563	0.45	1.86121e-14	FMO	ABCA8
ECHDC2	7.60833e-19	0.374833	0.363	0.245	2.18405e-14	FMO	ECHDC2
SPON2	1.23029e-18	1.02166	0.713	0.692	3.53166e-14	FMO	SPON2
SOCS3	2.18038e-18	0.743371	0.438	0.332	6.25901e-14	FMO	SOCS3
ABCA10	2.26739e-18	0.538581	0.338	0.221	6.50877e-14	FMO	ABCA10
ACTA2	3.42824e-18	1.12192	0.233	0.135	9.84112e-14	FMO	ACTA2
ARHGAP42	5.61266e-18	0.315194	0.226	0.127	1.61117e-13	FMO	ARHGAP42
TBX15	5.72764e-18	0.338323	0.29	0.182	1.64418e-13	FMO	TBX15
CCNL1	5.78815e-18	0.540777	0.545	0.465	1.66155e-13	FMO	CCNL1
PDLIM7	8.67071e-18	0.455472	0.371	0.273	2.48901e-13	FMO	PDLIM7
HSPA6	9.23406e-18	1.04844	0.229	0.128	2.65073e-13	FMO	HSPA6
CBR3	1.00621e-17	0.367048	0.33	0.221	2.88843e-13	FMO	CBR3
NFE2L2	1.04815e-17	0.384185	0.531	0.434	3.00882e-13	FMO	NFE2L2
PHLDB1	1.41855e-17	0.408078	0.448	0.339	4.07208e-13	FMO	PHLDB1
CCN3	3.29536e-17	0.576908	0.177	0.092	9.45966e-13	FMO	CCN3
NEGR1	4.22078e-17	0.411884	0.619	0.524	1.21162e-12	FMO	NEGR1
IER5L	4.92955e-17	0.468855	0.38	0.273	1.41508e-12	FMO	IER5L
TECR	7.79215e-17	0.341707	0.715	0.665	2.23681e-12	FMO	TECR
RSRP1	8.0224e-17	0.426305	0.563	0.488	2.30291e-12	FMO	RSRP1
RGS16	8.89093e-17	0.964411	0.329	0.224	2.55223e-12	FMO	RGS16
RNASET2	9.87586e-17	0.545882	0.447	0.363	2.83497e-12	FMO	RNASET2
PNRC1	1.0167e-16	0.346679	0.914	0.906	2.91853e-12	FMO	PNRC1
TSHZ3	1.2425e-16	0.366613	0.212	0.122	3.56672e-12	FMO	TSHZ3
ISYNA1	1.36207e-16	0.364738	0.305	0.199	3.90997e-12	FMO	ISYNA1
SLC7A2	1.74837e-16	0.268198	0.149	0.073	5.01888e-12	FMO	SLC7A2
CDC42EP3	2.87604e-16	0.347691	0.181	0.098	8.25596e-12	FMO	CDC42EP3
ICAM1	2.89645e-16	0.833696	0.312	0.216	8.31456e-12	FMO	ICAM1
IRF1	3.05828e-16	0.626884	0.365	0.267	8.7791e-12	FMO	IRF1
UACA	3.56801e-16	0.408516	0.372	0.273	1.02423e-11	FMO	UACA
PTCH1	6.12797e-16	0.306357	0.128	0.058	1.75909e-11	FMO	PTCH1
GAREM1	6.30746e-16	0.276146	0.194	0.105	1.81062e-11	FMO	GAREM1
TSPAN11	7.63832e-16	0.314811	0.335	0.226	2.19266e-11	FMO	TSPAN11
EDNRB	8.88487e-16	0.278789	0.204	0.114	2.55049e-11	FMO	EDNRB
TLN2	1.21382e-15	0.317045	0.292	0.192	3.48438e-11	FMO	TLN2
PLAAT3	1.24594e-15	0.296205	0.278	0.177	3.57659e-11	FMO	PLAAT3
LINC00578	1.45794e-15	0.267883	0.148	0.073	4.18517e-11	FMO	LINC00578
CRISPLD1	1.45882e-15	0.35102	0.142	0.069	4.1877e-11	FMO	CRISPLD1
IFITM11	3.59876e-15	0.2753	0.858	0.818	1.03306e-10	FMO	IFITM1
ARL4D	7.12346e-15	0.286008	0.304	0.203	2.04486e-10	FMO	ARL4D
CEBPD	2.09191e-14	0.567691	0.897	0.868	6.00505e-10	FMO	CEBPD
LARP6	4.31856e-14	0.404985	0.516	0.448	1.23969e-09	FMO	LARP6
TSHZ2	5.38137e-14	0.387064	0.54	0.45	1.54477e-09	FMO	TSHZ2
CYP4B1	9.34367e-14	0.307744	0.152	0.081	2.68219e-09	FMO	CYP4B1
GSTM5	1.07332e-13	0.304221	0.598	0.525	3.08108e-09	FMO	GSTM5
LGALS3BP	1.62885e-13	0.309502	0.43	0.313	4.67579e-09	FMO	LGALS3BP
NR1H3	2.07913e-13	0.265388	0.232	0.146	5.96835e-09	FMO	NR1H3
SSBP2	3.1684e-13	0.30469	0.485	0.39	9.0952e-09	FMO	SSBP2
CCND2	9.33169e-13	0.300743	0.195	0.118	2.67875e-08	FMO	CCND2
CHORDC1	2.3285e-12	0.278367	0.261	0.175	6.68418e-08	FMO	CHORDC1
INTS6	3.66637e-12	0.351405	0.352	0.266	1.05247e-07	FMO	INTS6
CLIC4	4.29696e-12	0.344235	0.596	0.548	1.23349e-07	FMO	CLIC4
GPC3	6.85721e-12	0.55663	0.456	0.375	1.96843e-07	FMO	GPC3
C1QTNF4	7.2215e-12	0.268548	0.163	0.093	2.073e-07	FMO	C1QTNF4
GSTM3	8.14027e-12	0.305519	0.597	0.536	2.33674e-07	FMO	GSTM3
EFNB1	8.54127e-12	0.304726	0.199	0.124	2.45186e-07	FMO	EFNB1
C7orf50	9.41694e-12	0.30215	0.384	0.31	2.70323e-07	FMO	C7orf50
ASS1	1.24681e-11	0.323126	0.39	0.306	3.57908e-07	FMO	ASS1
TMEM100	1.34958e-11	0.274426	0.21	0.132	3.87411e-07	FMO	TMEM100
KMT2E	1.45392e-11	0.331053	0.561	0.51	4.17363e-07	FMO	KMT2E
IGF2	1.84067e-11	0.340069	0.207	0.127	5.28383e-07	FMO	IGF2
RAMP1	2.38156e-11	0.42736	0.148	0.085	6.83649e-07	FMO	RAMP1
SFRP41	3.11396e-11	0.417566	0.218	0.141	8.93894e-07	FMO	SFRP4
NFIB	4.31624e-11	0.26395	0.65	0.599	1.23902e-06	FMO	NFIB
BST2	8.28532e-11	0.319471	0.182	0.11	2.37838e-06	FMO	BST2
CTBP1	9.6841e-11	0.301974	0.504	0.446	2.77992e-06	FMO	CTBP1
GEM1	1.29683e-10	0.534187	0.612	0.555	3.72269e-06	FMO	GEM
CYGB1	1.297e-10	0.349409	0.531	0.459	3.72316e-06	FMO	CYGB
HNRNPDL	1.85982e-10	0.261607	0.743	0.728	5.3388e-06	FMO	HNRNPDL
COL15A1	1.88473e-10	0.40149	0.553	0.477	5.41031e-06	FMO	COL15A1
FRZB	1.96091e-10	0.29763	0.31	0.228	5.62898e-06	FMO	FRZB
KLF21	2.20931e-10	0.432503	0.52	0.453	6.34205e-06	FMO	KLF2
NDRG2	2.33103e-10	0.290756	0.453	0.383	6.69144e-06	FMO	NDRG2
SQSTM1	2.3532e-10	0.368364	0.887	0.891	6.75509e-06	FMO	SQSTM1
ABLIM1	2.61568e-10	0.312612	0.273	0.195	7.50856e-06	FMO	ABLIM1
FAM3C	2.86949e-10	0.347902	0.519	0.472	8.23716e-06	FMO	FAM3C
PRDM8	3.59208e-10	0.261314	0.225	0.152	1.03114e-05	FMO	PRDM8
IL6	4.80701e-10	0.358349	0.103	0.052	1.3799e-05	FMO	IL6
SPTBN1	4.8754e-10	0.276962	0.782	0.782	1.39953e-05	FMO	SPTBN1
LDHB	5.10893e-10	0.269311	0.641	0.616	1.46657e-05	FMO	LDHB
IFRD1	5.39636e-10	0.312218	0.395	0.32	1.54908e-05	FMO	IFRD1
MYC	8.60883e-10	0.717969	0.37	0.308	2.47125e-05	FMO	MYC
MUSTN1	9.18664e-10	0.412583	0.125	0.069	2.63712e-05	FMO	MUSTN1
SEPTIN7	1.5329e-09	0.280395	0.759	0.773	4.40034e-05	FMO	SEPTIN7
TMPO	1.5615e-09	0.265806	0.25	0.181	4.48245e-05	FMO	TMPO
NR4A2	1.72755e-09	0.48961	0.288	0.214	4.95911e-05	FMO	NR4A2
TENM4	1.98094e-09	0.313279	0.178	0.114	5.68648e-05	FMO	TENM4
LDOC1	2.26288e-09	0.265317	0.33	0.256	6.49582e-05	FMO	LDOC1
AFDN	2.28104e-09	0.297384	0.265	0.194	6.54794e-05	FMO	AFDN
UAP1	5.77903e-09	0.330883	0.414	0.348	0.000165893	FMO	UAP1
RBPMS	5.918e-09	0.308232	0.454	0.41	0.000169882	FMO	RBPMS
NR4A3	6.32604e-09	0.390626	0.115	0.065	0.000181595	FMO	NR4A3
NPDC1	7.39386e-09	0.350275	0.361	0.297	0.000212248	FMO	NPDC1
TFPI	8.18875e-09	0.36863	0.579	0.538	0.000235066	FMO	TFPI
PPL	8.77498e-09	0.26136	0.469	0.384	0.000251895	FMO	PPL
ADAMTS9-AS2	1.05127e-08	0.343737	0.421	0.353	0.000301778	FMO	ADAMTS9-AS2
MCL1	1.23976e-08	0.422692	0.471	0.429	0.000355886	FMO	MCL1
NFIA	1.50218e-08	0.285171	0.489	0.425	0.000431215	FMO	NFIA
TCEAL7	1.69052e-08	0.308422	0.122	0.071	0.00048528	FMO	TCEAL7
CXCL31	1.98634e-08	0.471857	0.165	0.104	0.000570198	FMO	CXCL3
HTRA3	4.55802e-08	0.31929	0.359	0.298	0.00130842	FMO	HTRA3
SH3BP5	4.59474e-08	0.287409	0.509	0.47	0.00131897	FMO	SH3BP5
GDF10	4.65287e-08	0.601311	0.45	0.397	0.00133565	FMO	GDF10
STMN1	4.68063e-08	0.362033	0.231	0.172	0.00134362	FMO	STMN1
APOE1	4.9207e-08	0.382386	0.481	0.397	0.00141254	FMO	APOE
BOC	5.22162e-08	0.303376	0.361	0.301	0.00149892	FMO	BOC
PLK2	8.37197e-08	0.259879	0.107	0.061	0.00240326	FMO	PLK2
KCNT2	1.1367e-07	0.291842	0.363	0.295	0.00326302	FMO	KCNT2
SOX9	1.13797e-07	0.319267	0.162	0.108	0.00326666	FMO	SOX9
FLRT2	1.37177e-07	0.37132	0.187	0.13	0.00393779	FMO	FLRT2
SAT1	1.42891e-07	0.388021	0.432	0.371	0.00410182	FMO	SAT1
TPM2	1.47987e-07	0.481087	0.548	0.505	0.00424811	FMO	TPM2
ADAMTS1	1.685e-07	0.268758	0.257	0.194	0.00483697	FMO	ADAMTS1
DEPP11	2.43394e-07	0.404462	0.162	0.108	0.00698686	FMO	DEPP1
MRPL18	3.4598e-07	0.417211	0.456	0.425	0.0099317	FMO	MRPL18
RAB3IL1	4.01911e-07	0.270779	0.377	0.33	0.0115373	FMO	RAB3IL1
KDM6B	4.39582e-07	0.25526	0.157	0.103	0.0126186	FMO	KDM6B
TMEM204	5.25063e-07	0.326153	0.406	0.365	0.0150725	FMO	TMEM204
PSIP1	5.97342e-07	0.255656	0.499	0.459	0.0171473	FMO	PSIP1
SEPTIN1	1.04336e-06	0.259168	0.364	0.311	0.0299508	FMO	SEPTIN1
BNC2	1.05177e-06	0.375423	0.253	0.194	0.0301921	FMO	BNC2
CACYBP	1.06032e-06	0.3502	0.56	0.547	0.0304376	FMO	CACYBP
SOX4	1.10659e-06	0.322554	0.378	0.321	0.0317658	FMO	SOX4
CALM11	1.21828e-06	0.268778	0.885	0.897	0.034972	FMO	CALM1
STIP1	3.71399e-06	0.268313	0.309	0.256	0.106614	FMO	STIP1
MAP1B	3.72845e-06	0.317023	0.475	0.439	0.107029	FMO	MAP1B
DDIT4	4.35897e-06	0.267885	0.476	0.411	0.125129	FMO	DDIT4
TCP1	5.23453e-06	0.28498	0.471	0.449	0.150262	FMO	TCP1
PPFIBP1	6.96806e-06	0.333435	0.442	0.407	0.200025	FMO	PPFIBP1
ENG	7.00303e-06	0.31479	0.416	0.388	0.201029	FMO	ENG
NAMPT	8.4697e-06	0.276881	0.408	0.366	0.243131	FMO	NAMPT
SRSF3	8.47905e-06	0.278478	0.64	0.642	0.2434	FMO	SRSF3
FAM20A	9.97435e-06	0.341556	0.375	0.34	0.286324	FMO	FAM20A
EDNRA	1.57639e-05	0.484069	0.348	0.305	0.452518	FMO	EDNRA
LGALS7B	1.71934e-05	0.275307	0.103	0.065	0.493553	FMO	LGALS7B
PDLIM3	1.7426e-05	0.268111	0.149	0.106	0.500231	FMO	PDLIM3
PITPNB	3.42996e-05	0.266637	0.277	0.228	0.984603	FMO	PITPNB
DDIT3	3.50014e-05	0.364124	0.37	0.334	1	FMO	DDIT3
BRD2	3.55321e-05	0.264162	0.413	0.379	1	FMO	BRD2
FOXD1	4.22806e-05	0.270172	0.214	0.17	1	FMO	FOXD1
MLF1	6.16029e-05	0.274018	0.166	0.124	1	FMO	MLF1
CHD1	7.22662e-05	0.295709	0.277	0.233	1	FMO	CHD1
ARHGAP10	0.000159132	0.36324	0.351	0.311	1	FMO	ARHGAP10
P4HA1	0.000216086	0.317543	0.359	0.328	1	FMO	P4HA1
KLF4	0.000252596	0.363827	0.578	0.575	1	FMO	KLF4
DDX3X	0.00035278	0.283254	0.392	0.359	1	FMO	DDX3X
PHLDA1	0.000534352	0.411918	0.305	0.264	1	FMO	PHLDA1
TSKU	0.000556505	0.445255	0.418	0.415	1	FMO	TSKU
SERPINE1	0.000626981	0.352018	0.243	0.205	1	FMO	SERPINE1
KCNE4	0.000732978	0.267788	0.217	0.177	1	FMO	KCNE4
MSN	0.000764345	0.250729	0.581	0.585	1	FMO	MSN
HMOX1	0.00127312	0.475775	0.125	0.097	1	FMO	HMOX1
TCEAL9	0.00143948	0.351273	0.43	0.425	1	FMO	TCEAL9
IGFBP71	0.00247104	0.345544	0.952	0.939	1	FMO	IGFBP7
GADD45G	0.00251764	0.379853	0.207	0.174	1	FMO	GADD45G
ABCA6	0.00252434	0.263436	0.452	0.44	1	FMO	ABCA6
ARHGDIB	0.0042569	0.275488	0.343	0.337	1	FMO	ARHGDIB
TUBB4B	0.00924201	0.260241	0.528	0.538	1	FMO	TUBB4B
DUSP5	0	2.59858	0.644	0.034	0	SFRP4	DUSP5
CLDN1	0	2.09322	0.778	0.01	0	SFRP4	CLDN1
EGR31	0	1.95725	0.706	0.039	0	SFRP4	EGR3
ENTPD2	0	1.78896	0.517	0.013	0	SFRP4	ENTPD2
EBF21	0	1.45591	0.689	0.03	0	SFRP4	EBF2
CDH19	0	1.4126	0.517	0.008	0	SFRP4	CDH19
COL9A3	0	1.18569	0.456	0.006	0	SFRP4	COL9A3
AC116345.1	0	0.99254	0.406	0.007	0	SFRP4	AC116345.1
KANK4	0	0.830629	0.333	0.004	0	SFRP4	KANK4
TM4SF1	8.57548e-285	2.13352	0.633	0.036	2.46168e-280	SFRP4	TM4SF1
NGFR	9.86826e-272	1.74732	0.583	0.031	2.83278e-267	SFRP4	NGFR
CYP1B11	4.22573e-236	2.97557	0.861	0.099	1.21304e-231	SFRP4	CYP1B1
AC025259.3	1.20261e-232	0.732529	0.344	0.01	3.45221e-228	SFRP4	AC025259.3
MCTP1	1.0505e-228	0.98088	0.417	0.017	3.01555e-224	SFRP4	MCTP1
SCN7A1	1.61808e-228	1.34129	0.55	0.033	4.64486e-224	SFRP4	SCN7A
WFDC1	8.19328e-227	1.14366	0.472	0.024	2.35196e-222	SFRP4	WFDC1
PLEKHB1	2.85836e-225	0.548029	0.289	0.006	8.20522e-221	SFRP4	PLEKHB1
FOXC2	4.05542e-218	0.786879	0.378	0.014	1.16415e-213	SFRP4	FOXC2
DLEU7	1.96929e-215	0.529077	0.228	0.003	5.65305e-211	SFRP4	DLEU7
ITGB4	3.16315e-167	1.17314	0.5	0.041	9.08013e-163	SFRP4	ITGB4
SHISA6	1.75546e-163	0.401513	0.189	0.003	5.03922e-159	SFRP4	SHISA6
CKS2	4.57308e-159	1.36008	0.45	0.034	1.31275e-154	SFRP4	CKS2
PCDH8	2.2379e-153	0.462862	0.178	0.003	6.4241e-149	SFRP4	PCDH8
SHISA3	3.22874e-148	0.699484	0.244	0.008	9.26841e-144	SFRP4	SHISA3
ATP1A2	1.34563e-146	0.654899	0.228	0.007	3.86277e-142	SFRP4	ATP1A2
LINC011971	5.8723e-140	0.752111	0.428	0.034	1.6857e-135	SFRP4	LINC01197
EFNA1	1.21363e-138	0.97513	0.361	0.024	3.48383e-134	SFRP4	EFNA1
FZD2	1.79993e-136	0.922399	0.372	0.026	5.16689e-132	SFRP4	FZD2
FOSL1	1.02836e-131	1.56823	0.306	0.018	2.95202e-127	SFRP4	FOSL1
CSRNP11	2.45549e-129	2.31338	0.833	0.19	7.04872e-125	SFRP4	CSRNP1
EGR21	2.05158e-126	1.11307	0.411	0.036	5.88926e-122	SFRP4	EGR2
FOXS11	2.12652e-124	1.24979	0.356	0.026	6.10438e-120	SFRP4	FOXS1
CYP1B1-AS1	9.17329e-124	0.751018	0.344	0.025	2.63329e-119	SFRP4	CYP1B1-AS1
NR4A31	6.0525e-122	1.50826	0.506	0.06	1.73743e-117	SFRP4	NR4A3
NR4A11	1.68561e-121	3.96879	0.983	0.453	4.83873e-117	SFRP4	NR4A1
ITGA6	6.4777e-118	0.923807	0.278	0.016	1.85949e-113	SFRP4	ITGA6
BTG21	1.47715e-114	2.49739	0.906	0.299	4.24029e-110	SFRP4	BTG2
ATF31	1.07375e-112	2.88057	0.972	0.396	3.0823e-108	SFRP4	ATF3
TIAM1	4.45875e-112	0.720858	0.356	0.03	1.27993e-107	SFRP4	TIAM1
TENM2	4.89258e-111	0.983862	0.461	0.053	1.40446e-106	SFRP4	TENM2
PDZRN4	1.5107e-110	1.13788	0.35	0.029	4.33663e-106	SFRP4	PDZRN4
SERTAD11	1.7062e-110	2.03762	0.783	0.191	4.89782e-106	SFRP4	SERTAD1
AFAP1L2	6.31122e-110	0.558558	0.317	0.023	1.8117e-105	SFRP4	AFAP1L2
SLC2A1	6.66883e-110	1.13037	0.344	0.029	1.91435e-105	SFRP4	SLC2A1
BAMBI	5.81976e-108	1.06267	0.483	0.06	1.67062e-103	SFRP4	BAMBI
CCNA1	2.31154e-106	0.703152	0.15	0.004	6.63552e-102	SFRP4	CCNA1
NR2F21	1.41257e-105	1.96295	0.9	0.285	4.05493e-101	SFRP4	NR2F2
GPR4	4.57616e-105	0.267935	0.1	0.001	1.31363e-100	SFRP4	GPR4
HSPH11	1.38117e-104	2.72769	0.972	0.399	3.96478e-100	SFRP4	HSPH1
KLF51	1.63018e-103	1.65271	0.65	0.126	4.67958e-99	SFRP4	KLF5
ECRG41	1.68091e-103	1.69977	0.678	0.13	4.82523e-99	SFRP4	ECRG4
MAFF	1.29116e-102	1.97991	0.756	0.193	3.70641e-98	SFRP4	MAFF
NR4A21	7.07482e-101	2.37401	0.789	0.209	2.0309e-96	SFRP4	NR4A2
CDKN1A1	1.75464e-100	2.68636	0.928	0.334	5.03686e-96	SFRP4	CDKN1A
HSPD11	1.59724e-98	3.24694	0.961	0.527	4.58503e-94	SFRP4	HSPD1
BMP7	2.8218e-98	0.749377	0.35	0.033	8.10027e-94	SFRP4	BMP7
DNAJA11	2.94898e-96	2.51611	0.972	0.571	8.46535e-92	SFRP4	DNAJA1
NRP2	5.40722e-93	1.17947	0.594	0.112	1.5522e-88	SFRP4	NRP2
PTCH11	7.09525e-90	0.920239	0.433	0.058	2.03676e-85	SFRP4	PTCH1
JMJD6	7.67827e-90	1.05278	0.556	0.1	2.20413e-85	SFRP4	JMJD6
MRAS	2.32506e-88	1.42525	0.661	0.155	6.67431e-84	SFRP4	MRAS
PLPP2	2.02077e-86	0.294708	0.106	0.002	5.80082e-82	SFRP4	PLPP2
EGR11	2.14815e-86	2.932	0.939	0.473	6.16647e-82	SFRP4	EGR1
HSP90AA11	3.17526e-85	2.41404	1	0.936	9.11491e-81	SFRP4	HSP90AA1
PLK21	2.41915e-83	1.00477	0.417	0.058	6.94441e-79	SFRP4	PLK2
COL28A1	4.64152e-83	0.295449	0.167	0.008	1.3324e-78	SFRP4	COL28A1
CDO11	2.764e-82	1.0078	0.578	0.113	7.93435e-78	SFRP4	CDO1
ADAMTS4	5.24332e-82	1.08665	0.261	0.022	1.50515e-77	SFRP4	ADAMTS4
DNAJB11	3.03132e-81	2.34317	1	0.723	8.70172e-77	SFRP4	DNAJB1
CD200	3.00469e-80	0.694272	0.3	0.03	8.62528e-76	SFRP4	CD200
HSP90AB11	3.8352e-80	2.00602	0.994	0.925	1.10093e-75	SFRP4	HSP90AB1
HSPA81	5.36958e-79	2.50292	0.978	0.822	1.54139e-74	SFRP4	HSPA8
BAG31	2.96785e-78	2.47165	0.922	0.455	8.51951e-74	SFRP4	BAG3
HSPE11	9.80044e-78	2.40618	0.961	0.688	2.81331e-73	SFRP4	HSPE1
HSPA1B1	2.30051e-77	2.12072	1	0.827	6.60385e-73	SFRP4	HSPA1B
KLK11	2.74318e-77	0.704171	0.233	0.018	7.87459e-73	SFRP4	KLK1
BHLHE401	3.9496e-77	2.47895	0.828	0.322	1.13377e-72	SFRP4	BHLHE40
HSPA1A1	7.88647e-76	1.97667	1	0.897	2.26389e-71	SFRP4	HSPA1A
CLEC1A	1.74219e-75	0.464103	0.183	0.011	5.00112e-71	SFRP4	CLEC1A
ELOVL5	1.88539e-75	1.30815	0.639	0.159	5.41219e-71	SFRP4	ELOVL5
PEAR11	2.69733e-75	0.591323	0.344	0.041	7.74295e-71	SFRP4	PEAR1
SOCS31	3.63013e-75	2.52479	0.822	0.334	1.04207e-70	SFRP4	SOCS3
LDLR	9.66116e-74	1.31322	0.45	0.079	2.77333e-69	SFRP4	LDLR
ZFP361	1.23388e-73	2.67497	0.989	0.825	3.54198e-69	SFRP4	ZFP36
SLCO1C1	5.59276e-73	0.339826	0.139	0.006	1.60546e-68	SFRP4	SLCO1C1
CAVIN2	7.57741e-73	0.900808	0.306	0.035	2.17517e-68	SFRP4	CAVIN2
SLC2A31	3.01021e-72	2.19613	0.9	0.388	8.64111e-68	SFRP4	SLC2A3
EZR1	3.86321e-72	1.07665	0.606	0.14	1.10897e-67	SFRP4	EZR
ARHGEF28	1.64129e-71	0.508986	0.3	0.033	4.7115e-67	SFRP4	ARHGEF28
PHLDA11	3.11776e-71	2.11696	0.772	0.256	8.94985e-67	SFRP4	PHLDA1
CNTN41	7.54003e-71	0.60412	0.328	0.04	2.16444e-66	SFRP4	CNTN4
LRRC7	1.22777e-70	0.264166	0.122	0.005	3.52444e-66	SFRP4	LRRC7
AC099520.1	7.56206e-70	0.379478	0.111	0.004	2.17077e-65	SFRP4	AC099520.1
STIP11	1.47956e-69	1.24018	0.756	0.25	4.24724e-65	SFRP4	STIP1
TRAF4	4.47977e-69	0.689427	0.35	0.048	1.28596e-64	SFRP4	TRAF4
TAGLN1	8.43431e-69	1.89968	0.728	0.223	2.42115e-64	SFRP4	TAGLN
COL8A1	1.20021e-68	1.08782	0.494	0.095	3.44531e-64	SFRP4	COL8A1
AC007906.2	2.58637e-68	0.32191	0.139	0.007	7.42443e-64	SFRP4	AC007906.2
C3orf70	6.9201e-68	0.414463	0.217	0.018	1.98648e-63	SFRP4	C3orf70
PPP1R15A1	7.36404e-67	1.84291	0.978	0.64	2.11392e-62	SFRP4	PPP1R15A
SLC25A33	9.3354e-66	0.708647	0.383	0.061	2.67982e-61	SFRP4	SLC25A33
USP54	2.43238e-65	0.616879	0.333	0.046	6.98239e-61	SFRP4	USP54
AL135905.2	9.47815e-65	0.863138	0.428	0.078	2.7208e-60	SFRP4	AL135905.2
FOXD11	7.22506e-64	1.11858	0.611	0.164	2.07403e-59	SFRP4	FOXD1
ETV4	3.48777e-63	0.383107	0.244	0.025	1.0012e-58	SFRP4	ETV4
CHORDC11	4.41238e-62	1.42302	0.617	0.175	1.26662e-57	SFRP4	CHORDC1
SOX91	5.95339e-62	1.01426	0.489	0.105	1.70898e-57	SFRP4	SOX9
KLF101	6.67879e-62	1.69612	0.767	0.302	1.91721e-57	SFRP4	KLF10
LRIF1	2.58616e-61	1.07049	0.511	0.117	7.42384e-57	SFRP4	LRIF1
DNAJB41	2.72542e-61	1.50873	0.75	0.273	7.82359e-57	SFRP4	DNAJB4
TNIK	3.09856e-61	0.387016	0.189	0.015	8.89472e-57	SFRP4	TNIK
HOMER1	9.05405e-61	0.497367	0.194	0.016	2.59906e-56	SFRP4	HOMER1
FOXD2	1.42459e-60	0.453655	0.283	0.035	4.08943e-56	SFRP4	FOXD2
LZTS1	2.21277e-60	0.348921	0.183	0.014	6.35199e-56	SFRP4	LZTS1
JUND	2.42169e-60	1.49283	0.994	0.933	6.9517e-56	SFRP4	JUND
GPRC5C	2.39229e-59	0.299352	0.139	0.008	6.86731e-55	SFRP4	GPRC5C
CEBPD1	2.09196e-58	2.5123	0.989	0.869	6.00518e-54	SFRP4	CEBPD
BMPR1B	4.32135e-58	0.330623	0.189	0.016	1.24049e-53	SFRP4	BMPR1B
TIPARP	1.98617e-57	1.27284	0.5	0.12	5.70151e-53	SFRP4	TIPARP
CDC42EP2	3.76575e-57	1.69254	0.589	0.182	1.081e-52	SFRP4	CDC42EP2
NFKBID	1.71756e-56	0.529784	0.189	0.017	4.93042e-52	SFRP4	NFKBID
SPARCL1	3.15046e-56	1.57121	0.917	0.498	9.04372e-52	SFRP4	SPARCL1
GJB2	1.11598e-55	0.73184	0.117	0.006	3.20353e-51	SFRP4	GJB2
APOD1	1.56495e-55	3.09911	0.972	0.902	4.49236e-51	SFRP4	APOD
IFI27	3.44277e-55	1.18676	0.633	0.189	9.8828e-51	SFRP4	IFI27
PSAT1	1.54812e-54	0.345099	0.139	0.009	4.44403e-50	SFRP4	PSAT1
UBC1	1.99729e-54	1.62002	1	0.96	5.73343e-50	SFRP4	UBC
CHN11	4.3855e-54	0.507988	0.3	0.044	1.2589e-49	SFRP4	CHN1
P2RY14	5.70182e-54	0.580815	0.322	0.049	1.63676e-49	SFRP4	P2RY14
ANKRD37	1.95943e-53	1.07194	0.4	0.082	5.62475e-49	SFRP4	ANKRD37
FOSB1	4.00453e-53	1.80891	0.844	0.392	1.14954e-48	SFRP4	FOSB
FLRT21	8.31334e-53	0.892259	0.511	0.128	2.38643e-48	SFRP4	FLRT2
UBE2S	9.11117e-53	1.3856	0.633	0.214	2.61545e-48	SFRP4	UBE2S
A2M1	4.46333e-52	0.95712	0.622	0.174	1.28124e-47	SFRP4	A2M
2025-06-01	7.83317e-52	1.78258	0.983	0.887	2.24859e-47	SFRP4	JUN
NGF	3.2381e-51	0.40493	0.2	0.021	9.29529e-47	SFRP4	NGF
PTCH21	9.10568e-51	0.813912	0.433	0.093	2.61388e-46	SFRP4	PTCH2
HRH1	1.06908e-50	0.702919	0.267	0.038	3.0689e-46	SFRP4	HRH1
CCNL11	4.68403e-50	1.42651	0.844	0.466	1.3446e-45	SFRP4	CCNL1
EFNB2	5.22615e-50	0.499231	0.233	0.029	1.50022e-45	SFRP4	EFNB2
SLC22A31	9.02303e-50	1.29694	0.428	0.094	2.59015e-45	SFRP4	SLC22A3
AC064875.1	2.62174e-49	0.305808	0.156	0.013	7.52597e-45	SFRP4	AC064875.1
GFRA2	1.65998e-48	0.297032	0.144	0.011	4.76514e-44	SFRP4	GFRA2
PMAIP1	5.979e-48	0.379877	0.2	0.022	1.71633e-43	SFRP4	PMAIP1
MARCKSL1	1.17799e-47	1.05874	0.494	0.133	3.38154e-43	SFRP4	MARCKSL1
RNF157	2.16391e-47	0.324376	0.133	0.01	6.21172e-43	SFRP4	RNF157
PTMA	6.72407e-47	0.8526	0.994	0.971	1.93021e-42	SFRP4	PTMA
OAF2	8.49102e-47	1.21032	0.828	0.402	2.43743e-42	SFRP4	OAF
CFAP161	1.09668e-46	0.387518	0.144	0.012	3.14814e-42	SFRP4	CFAP161
SFRP42	1.5824e-46	1.21889	0.522	0.142	4.54244e-42	SFRP4	SFRP4
CCN31	5.42076e-46	1.39111	0.411	0.095	1.55608e-41	SFRP4	CCN3
BST21	7.50668e-46	0.739095	0.461	0.111	2.15487e-41	SFRP4	BST2
ADGRD1	1.04266e-45	0.91937	0.489	0.134	2.99306e-41	SFRP4	ADGRD1
SIK1B	1.05337e-45	0.277612	0.144	0.012	3.0238e-41	SFRP4	SIK1B
HSPB11	1.24561e-45	1.97733	0.983	0.893	3.57563e-41	SFRP4	HSPB1
FOXC1	1.35059e-45	0.522268	0.3	0.051	3.87702e-41	SFRP4	FOXC1
SPRY4	2.51698e-45	0.562931	0.372	0.077	7.22523e-41	SFRP4	SPRY4
SBSPON	2.53401e-45	0.84383	0.394	0.089	7.27412e-41	SFRP4	SBSPON
DDIT31	4.77586e-45	1.62593	0.717	0.328	1.37096e-40	SFRP4	DDIT3
C19orf33	6.73212e-45	0.707759	0.122	0.009	1.93252e-40	SFRP4	C19orf33
BNC21	1.29478e-44	1.03807	0.583	0.192	3.7168e-40	SFRP4	BNC2
TNFRSF12A	2.36618e-44	1.36333	0.406	0.099	6.79235e-40	SFRP4	TNFRSF12A
HMGCS1	3.33842e-44	1.29358	0.417	0.106	9.58328e-40	SFRP4	HMGCS1
LRRC8D	4.75779e-44	0.280564	0.144	0.012	1.36577e-39	SFRP4	LRRC8D
PLEKHA4	5.12588e-44	0.69787	0.461	0.122	1.47143e-39	SFRP4	PLEKHA4
CRISPLD11	1.0482e-43	0.62154	0.356	0.072	3.00898e-39	SFRP4	CRISPLD1
IER5L1	1.5667e-43	1.41185	0.689	0.277	4.49736e-39	SFRP4	IER5L
HSPA61	2.1519e-43	2.61573	0.478	0.133	6.17723e-39	SFRP4	HSPA6
MTSS1	5.04548e-43	0.887936	0.561	0.178	1.44836e-38	SFRP4	MTSS1
CBARP	5.16487e-43	0.34262	0.1	0.006	1.48263e-38	SFRP4	CBARP
ADAMTSL5	6.8315e-43	0.421245	0.222	0.03	1.96105e-38	SFRP4	ADAMTSL5
TNNC1	8.26866e-43	0.716678	0.206	0.027	2.3736e-38	SFRP4	TNNC1
AC073050.1	1.01816e-42	0.382839	0.161	0.016	2.92273e-38	SFRP4	AC073050.1
DNAJB6	2.72058e-42	0.924233	0.833	0.442	7.8097e-38	SFRP4	DNAJB6
AKAP121	4.69621e-42	1.12235	0.633	0.245	1.34809e-37	SFRP4	AKAP12
KDM6B1	5.41213e-42	0.839713	0.411	0.102	1.55361e-37	SFRP4	KDM6B
SOX8	7.31108e-42	0.612969	0.222	0.032	2.09872e-37	SFRP4	SOX8
JUNB1	1.40214e-41	1.50698	0.972	0.791	4.02498e-37	SFRP4	JUNB
MSMO1	1.78679e-41	1.18477	0.417	0.111	5.12915e-37	SFRP4	MSMO1
ZFAND2A1	2.42446e-41	1.54381	0.622	0.255	6.95964e-37	SFRP4	ZFAND2A
CYCS	2.93177e-40	1.17132	0.65	0.262	8.41594e-36	SFRP4	CYCS
ANGPTL71	3.66437e-40	1.39329	0.589	0.187	1.05189e-35	SFRP4	ANGPTL7
EFNB11	1.58506e-39	0.584431	0.461	0.125	4.55007e-35	SFRP4	EFNB1
NR2F1	2.15992e-39	0.255957	0.194	0.025	6.20026e-35	SFRP4	NR2F1
UAP11	2.64962e-39	1.80019	0.717	0.347	7.606e-35	SFRP4	UAP1
RFLNA	2.89199e-39	0.65415	0.311	0.064	8.30174e-35	SFRP4	RFLNA
SLC12A2	3.65894e-39	0.532956	0.344	0.075	1.05034e-34	SFRP4	SLC12A2
GDF15	1.20284e-38	2.11628	0.211	0.031	3.45288e-34	SFRP4	GDF15
AQP3	1.79016e-38	0.692265	0.233	0.037	5.13882e-34	SFRP4	AQP3
HSPA4L	2.88364e-38	0.477961	0.189	0.025	8.27779e-34	SFRP4	HSPA4L
TCEAL71	3.55999e-38	1.08108	0.328	0.071	1.02193e-33	SFRP4	TCEAL7
MRPL181	3.5095e-37	1.51416	0.733	0.421	1.00744e-32	SFRP4	MRPL18
PDGFRL	6.78189e-37	0.966183	0.9	0.543	1.94681e-32	SFRP4	PDGFRL
KIAA1671	7.73077e-37	0.755798	0.311	0.066	2.2192e-32	SFRP4	KIAA1671
DNAJA4	7.92721e-37	1.19349	0.378	0.098	2.27559e-32	SFRP4	DNAJA4
TNFSF9	1.23646e-36	0.563179	0.217	0.034	3.54939e-32	SFRP4	TNFSF9
HMGCR	1.27701e-36	0.568028	0.3	0.063	3.66578e-32	SFRP4	HMGCR
MCL11	1.39342e-36	1.10982	0.772	0.425	3.99997e-32	SFRP4	MCL1
BCL3	1.91087e-36	1.41478	0.556	0.212	5.48535e-32	SFRP4	BCL3
AFDN1	2.34019e-36	0.810286	0.544	0.194	6.71776e-32	SFRP4	AFDN
BTG11	5.03186e-36	1.17655	0.917	0.644	1.44445e-31	SFRP4	BTG1
ETV1	1.10165e-35	0.598747	0.339	0.079	3.1624e-31	SFRP4	ETV1
VIT	1.1405e-35	0.881839	0.667	0.278	3.27391e-31	SFRP4	VIT
PHLDA2	1.90703e-35	0.691363	0.25	0.046	5.47433e-31	SFRP4	PHLDA2
SPHK1	2.45914e-35	0.483472	0.239	0.042	7.05922e-31	SFRP4	SPHK1
CCL21	3.19026e-35	3.07544	0.683	0.329	9.15797e-31	SFRP4	CCL2
SRSF31	3.43457e-35	1.10802	0.883	0.635	9.85927e-31	SFRP4	SRSF3
TXN	6.42827e-35	1.15309	0.956	0.813	1.8453e-30	SFRP4	TXN
H19	1.05127e-34	0.577388	0.156	0.019	3.01776e-30	SFRP4	H19
ARHGAP421	1.07668e-34	0.847559	0.439	0.133	3.09071e-30	SFRP4	ARHGAP42
INSIG1	2.83764e-34	1.27369	0.483	0.171	8.14572e-30	SFRP4	INSIG1
NFE2L21	5.04342e-34	0.993694	0.783	0.439	1.44776e-29	SFRP4	NFE2L2
MEOX2	5.15516e-34	0.890374	0.706	0.334	1.47984e-29	SFRP4	MEOX2
CBLB	1.19443e-33	1.15595	0.65	0.298	3.42874e-29	SFRP4	CBLB
HEYL	1.67219e-33	0.588762	0.289	0.062	4.8002e-29	SFRP4	HEYL
MIDN	3.68078e-33	0.817603	0.539	0.202	1.0566e-28	SFRP4	MIDN
DDX51	5.15179e-33	0.812367	0.983	0.902	1.47887e-28	SFRP4	DDX5
RND1	7.44424e-33	0.473135	0.117	0.011	2.13694e-28	SFRP4	RND1
CLK1	7.52715e-33	0.716356	0.639	0.272	2.16074e-28	SFRP4	CLK1
WNT6	1.01197e-32	0.605743	0.167	0.023	2.90496e-28	SFRP4	WNT6
SLC3A2	1.13413e-32	1.4221	0.75	0.474	3.25564e-28	SFRP4	SLC3A2
DUSP11	1.17276e-32	1.46194	0.967	0.842	3.36651e-28	SFRP4	DUSP1
FRMD4B	1.30919e-32	0.497555	0.35	0.089	3.75817e-28	SFRP4	FRMD4B
PPP1R101	1.5867e-32	0.855482	0.594	0.247	4.55479e-28	SFRP4	PPP1R10
NFIL3	2.12737e-32	0.924762	0.606	0.264	6.10682e-28	SFRP4	NFIL3
TENT5C	5.49688e-32	0.358752	0.183	0.028	1.57793e-27	SFRP4	TENT5C
IRF11	6.86243e-32	2.03929	0.589	0.272	1.96993e-27	SFRP4	IRF1
FOS1	7.46635e-32	1.75531	0.956	0.819	2.14329e-27	SFRP4	FOS
PODNL1	9.57074e-32	0.907285	0.472	0.169	2.74738e-27	SFRP4	PODNL1
IER51	1.361e-31	1.3506	0.533	0.21	3.90689e-27	SFRP4	IER5
B3GNT2	1.43649e-31	0.472232	0.289	0.066	4.12358e-27	SFRP4	B3GNT2
FGFBP21	1.95387e-31	1.27504	0.617	0.265	5.60878e-27	SFRP4	FGFBP2
H3F3B1	2.0043e-31	0.797113	0.994	0.976	5.75355e-27	SFRP4	H3F3B
NQO1	2.22987e-31	0.588633	0.367	0.1	6.40106e-27	SFRP4	NQO1
ARL4D1	2.50231e-31	1.44566	0.517	0.209	7.18312e-27	SFRP4	ARL4D
UBB1	2.56413e-31	1.2234	0.961	0.89	7.36059e-27	SFRP4	UBB
REL	3.21083e-31	1.03212	0.472	0.165	9.21702e-27	SFRP4	REL
CRISPLD2	4.19186e-31	1.09025	0.7	0.364	1.20332e-26	SFRP4	CRISPLD2
MISP3	4.93918e-31	0.400279	0.222	0.041	1.41784e-26	SFRP4	MISP3
ABCA81	5.03074e-31	0.90607	0.817	0.457	1.44412e-26	SFRP4	ABCA8
EIF1	3.706e-30	0.637472	1	0.979	1.06385e-25	SFRP4	EIF1
BTG3	5.03751e-30	0.939277	0.628	0.308	1.44607e-25	SFRP4	BTG3
UBASH3B	5.20604e-30	0.390067	0.139	0.017	1.49445e-25	SFRP4	UBASH3B
SDCBP	7.41782e-30	0.979109	0.861	0.657	2.12936e-25	SFRP4	SDCBP
OGN	2.10531e-29	0.608999	0.367	0.105	6.04351e-25	SFRP4	OGN
FMO21	2.30589e-29	0.518266	0.2	0.035	6.61928e-25	SFRP4	FMO2
STXBP6	5.31503e-29	0.539461	0.483	0.168	1.52573e-24	SFRP4	STXBP6
HSPA4	7.02849e-29	0.785675	0.567	0.24	2.0176e-24	SFRP4	HSPA4
GMPR	7.03343e-29	0.474077	0.322	0.085	2.01902e-24	SFRP4	GMPR
HMGA1	1.23602e-28	0.610476	0.189	0.033	3.54812e-24	SFRP4	HMGA1
CSRP11	1.24118e-28	1.16148	0.817	0.537	3.56294e-24	SFRP4	CSRP1
FKBP4	1.27728e-28	0.993009	0.533	0.22	3.66656e-24	SFRP4	FKBP4
KCTD9	3.39967e-28	0.583875	0.361	0.106	9.75911e-24	SFRP4	KCTD9
C71	5.93789e-28	0.527439	0.306	0.074	1.70453e-23	SFRP4	C7
C11orf961	6.40725e-28	2.14898	0.7	0.406	1.83926e-23	SFRP4	C11orf96
LINC00511	8.48417e-28	0.372702	0.178	0.03	2.43547e-23	SFRP4	LINC00511
PGF1	8.81696e-28	0.350557	0.211	0.04	2.531e-23	SFRP4	PGF
AC104051.2	2.191e-27	0.284918	0.128	0.016	6.2895e-23	SFRP4	AC104051.2
TAC1	2.4178e-27	0.84742	0.128	0.016	6.94052e-23	SFRP4	TAC1
SQSTM11	3.59527e-27	1.1549	0.978	0.888	1.03206e-22	SFRP4	SQSTM1
GLI1	5.57248e-27	0.376019	0.206	0.039	1.59963e-22	SFRP4	GLI1
MLF11	7.98313e-27	0.587815	0.383	0.123	2.29164e-22	SFRP4	MLF1
DLEU2	8.44743e-27	0.498589	0.3	0.078	2.42492e-22	SFRP4	DLEU2
IDI1	8.51661e-27	0.879197	0.45	0.172	2.44478e-22	SFRP4	IDI1
PLXDC1	8.75642e-27	0.807488	0.467	0.182	2.51362e-22	SFRP4	PLXDC1
TUBB4B1	1.07751e-26	1.05205	0.817	0.529	3.0931e-22	SFRP4	TUBB4B
ODC1	1.60702e-26	0.604148	0.439	0.156	4.6131e-22	SFRP4	ODC1
SNHG15	1.76998e-26	1.16542	0.483	0.2	5.08091e-22	SFRP4	SNHG15
EMILIN3	1.92322e-26	0.257749	0.189	0.034	5.52079e-22	SFRP4	EMILIN3
ARL5B	2.59827e-26	0.677497	0.339	0.101	7.4586e-22	SFRP4	ARL5B
CACYBP1	2.76153e-26	1.04652	0.794	0.542	7.92725e-22	SFRP4	CACYBP
TGFBI	4.0865e-26	1.0911	0.583	0.271	1.17307e-21	SFRP4	TGFBI
PTGES3	4.75751e-26	0.878921	0.917	0.75	1.36569e-21	SFRP4	PTGES3
SEPTIN9	5.06007e-26	0.7029	0.683	0.359	1.45254e-21	SFRP4	SEPTIN9
KIAA0040	6.61599e-26	0.643101	0.267	0.067	1.89918e-21	SFRP4	KIAA0040
SLC9A3R1	6.73046e-26	0.365893	0.244	0.057	1.93205e-21	SFRP4	SLC9A3R1
IGFBP51	9.58315e-26	0.923996	0.689	0.333	2.75094e-21	SFRP4	IGFBP5
MYC1	1.93185e-25	0.927301	0.633	0.308	5.54557e-21	SFRP4	MYC
ID3	3.20924e-25	1.41182	0.878	0.633	9.21244e-21	SFRP4	ID3
ERF	3.25524e-25	0.747362	0.439	0.163	9.34449e-21	SFRP4	ERF
GPC1	3.78767e-25	0.68656	0.394	0.138	1.08729e-20	SFRP4	GPC1
PLK3	5.32954e-25	0.43496	0.317	0.089	1.5299e-20	SFRP4	PLK3
SEMA4A	6.91459e-25	0.486732	0.244	0.058	1.9849e-20	SFRP4	SEMA4A
NR2F2-AS11	1.07826e-24	0.530716	0.294	0.08	3.09525e-20	SFRP4	NR2F2-AS1
PRKCA	1.0826e-24	0.64956	0.378	0.126	3.10771e-20	SFRP4	PRKCA
GPC31	1.16597e-24	0.837276	0.728	0.377	3.34704e-20	SFRP4	GPC3
ARID5A	3.08295e-24	0.809177	0.394	0.144	8.8499e-20	SFRP4	ARID5A
RGS6	3.79458e-24	0.564869	0.256	0.064	1.08927e-19	SFRP4	RGS6
ADIPOR2	5.27675e-24	0.485368	0.35	0.111	1.51474e-19	SFRP4	ADIPOR2
EIF4A3	7.00531e-24	1.60778	0.622	0.374	2.01095e-19	SFRP4	EIF4A3
AC016831.1	7.25768e-24	0.313758	0.156	0.026	2.08339e-19	SFRP4	AC016831.1
SERTAD3	7.738e-24	0.568196	0.389	0.136	2.22127e-19	SFRP4	SERTAD3
KLF22	9.58486e-24	1.13359	0.739	0.455	2.75143e-19	SFRP4	KLF2
CCND21	1.76118e-23	0.560346	0.367	0.122	5.05564e-19	SFRP4	CCND2
CHD11	2.84541e-23	0.905403	0.511	0.231	8.16803e-19	SFRP4	CHD1
RSRC2	4.74019e-23	0.660845	0.694	0.4	1.36072e-18	SFRP4	RSRC2
AC055854.1	4.7918e-23	0.278382	0.15	0.025	1.37553e-18	SFRP4	AC055854.1
OLMALINC	4.94417e-23	0.322728	0.161	0.029	1.41927e-18	SFRP4	OLMALINC
TENT5B	7.8945e-23	0.257987	0.1	0.012	2.2662e-18	SFRP4	TENT5B
CALCRL	1.23099e-22	0.386642	0.211	0.048	3.53368e-18	SFRP4	CALCRL
FOSL2	1.60761e-22	0.807278	0.511	0.228	4.6148e-18	SFRP4	FOSL2
IER21	1.62844e-22	1.29063	0.9	0.671	4.67461e-18	SFRP4	IER2
MOK	2.04075e-22	0.379554	0.289	0.082	5.85818e-18	SFRP4	MOK
RSRP11	2.38273e-22	0.736099	0.772	0.491	6.83986e-18	SFRP4	RSRP1
ITGA7	2.49025e-22	0.318208	0.172	0.033	7.14851e-18	SFRP4	ITGA7
SCRG1	3.00746e-22	0.274555	0.111	0.015	8.63323e-18	SFRP4	SCRG1
TSPYL2	3.77097e-22	0.76415	0.556	0.264	1.08249e-17	SFRP4	TSPYL2
ACTRT3	3.95571e-22	0.31743	0.15	0.026	1.13553e-17	SFRP4	ACTRT3
CC2D1A	4.27282e-22	0.667571	0.3	0.093	1.22655e-17	SFRP4	CC2D1A
PNRC11	8.2202e-22	0.785018	0.956	0.906	2.35969e-17	SFRP4	PNRC1
KIAA1755	8.27406e-22	0.49373	0.222	0.054	2.37515e-17	SFRP4	KIAA1755
PKDCC	9.64221e-22	0.807254	0.494	0.226	2.76789e-17	SFRP4	PKDCC
TCEAL91	1.01017e-21	1.10382	0.656	0.419	2.8998e-17	SFRP4	TCEAL9
JAG11	1.23462e-21	0.449727	0.361	0.12	3.54411e-17	SFRP4	JAG1
PIM3	1.24359e-21	0.919564	0.383	0.149	3.56986e-17	SFRP4	PIM3
EGFR	2.72202e-21	0.752952	0.744	0.476	7.81384e-17	SFRP4	EGFR
HNRNPA2B1	4.62185e-21	0.656263	0.933	0.829	1.32675e-16	SFRP4	HNRNPA2B1
TRIB1	4.9515e-21	0.56863	0.233	0.061	1.42138e-16	SFRP4	TRIB1
EPHA31	5.02246e-21	0.368775	0.294	0.086	1.44175e-16	SFRP4	EPHA3
KIAA12171	6.34562e-21	0.663175	0.356	0.125	1.82157e-16	SFRP4	KIAA1217
IL18	7.79414e-21	0.301149	0.156	0.03	2.23739e-16	SFRP4	IL18
BACH2	8.13165e-21	0.467893	0.294	0.091	2.33427e-16	SFRP4	BACH2
BMP2	1.0481e-20	0.485535	0.217	0.054	3.00867e-16	SFRP4	BMP2
ZNF331	1.39032e-20	1.20055	0.322	0.114	3.99104e-16	SFRP4	ZNF331
SPTBN11	1.4338e-20	0.600669	0.906	0.779	4.11587e-16	SFRP4	SPTBN1
YBX3	1.54343e-20	0.743813	0.889	0.794	4.43056e-16	SFRP4	YBX3
NDRG1	1.86029e-20	0.789219	0.611	0.327	5.34015e-16	SFRP4	NDRG1
PAK31	1.86283e-20	0.44285	0.339	0.114	5.34745e-16	SFRP4	PAK3
PHLDB11	2.00872e-20	0.643407	0.644	0.347	5.76624e-16	SFRP4	PHLDB1
ID1	2.23743e-20	1.52164	0.689	0.426	6.42278e-16	SFRP4	ID1
SFPQ	2.55471e-20	0.741303	0.828	0.61	7.33354e-16	SFRP4	SFPQ
ARHGAP101	2.87324e-20	0.67865	0.6	0.309	8.24791e-16	SFRP4	ARHGAP10
DEDD2	3.13257e-20	0.499953	0.278	0.087	8.99235e-16	SFRP4	DEDD2
UACA1	3.1928e-20	0.571481	0.578	0.279	9.16526e-16	SFRP4	UACA
RDH5	5.33485e-20	0.371159	0.183	0.041	1.53142e-15	SFRP4	RDH5
PDLIM51	5.55191e-20	0.571245	0.494	0.218	1.59373e-15	SFRP4	PDLIM5
ITPKC	6.25685e-20	0.640837	0.272	0.086	1.79609e-15	SFRP4	ITPKC
FGF13	7.35506e-20	0.258611	0.194	0.045	2.11134e-15	SFRP4	FGF13
JAM3	1.48053e-19	0.674184	0.589	0.316	4.25002e-15	SFRP4	JAM3
FBXO32	1.54853e-19	0.467154	0.261	0.077	4.4452e-15	SFRP4	FBXO32
UBE2B	1.85228e-19	0.713858	0.817	0.606	5.31715e-15	SFRP4	UBE2B
GAB1	2.14167e-19	0.595264	0.35	0.128	6.14787e-15	SFRP4	GAB1
PPM1D	3.03388e-19	0.3612	0.244	0.07	8.70905e-15	SFRP4	PPM1D
ADAMTSL3	3.33255e-19	0.29312	0.189	0.044	9.56641e-15	SFRP4	ADAMTSL3
HNRNPF	3.81132e-19	0.679508	0.789	0.58	1.09408e-14	SFRP4	HNRNPF
PTGDS1	5.8747e-19	1.35011	0.744	0.461	1.68639e-14	SFRP4	PTGDS
NPM1	8.17536e-19	0.605956	0.939	0.828	2.34682e-14	SFRP4	NPM1
HIC11	8.36682e-19	0.697429	0.472	0.215	2.40178e-14	SFRP4	HIC1
AHSA1	8.52343e-19	0.70672	0.517	0.259	2.44674e-14	SFRP4	AHSA1
RGS161	8.78804e-19	1.60774	0.483	0.232	2.5227e-14	SFRP4	RGS16
TRIB2	9.81616e-19	0.280183	0.239	0.066	2.81783e-14	SFRP4	TRIB2
GTF2B	1.73062e-18	0.619528	0.522	0.261	4.96791e-14	SFRP4	GTF2B
YWHAG	2.17654e-18	0.722959	0.483	0.244	6.24798e-14	SFRP4	YWHAG
THSD11	2.31512e-18	0.33271	0.228	0.063	6.64577e-14	SFRP4	THSD1
ZSWIM6	2.43509e-18	0.510987	0.394	0.162	6.99016e-14	SFRP4	ZSWIM6
RCAN1	2.76824e-18	1.63161	0.367	0.156	7.9465e-14	SFRP4	RCAN1
FN11	2.84113e-18	0.944449	0.861	0.68	8.15576e-14	SFRP4	FN1
FBXL14	3.20073e-18	0.421976	0.311	0.108	9.18802e-14	SFRP4	FBXL14
ESYT21	3.30027e-18	1.16418	0.633	0.389	9.47377e-14	SFRP4	ESYT2
ALCAM	3.31713e-18	0.679219	0.272	0.087	9.52214e-14	SFRP4	ALCAM
VEGFA	5.08045e-18	0.644482	0.389	0.16	1.4584e-13	SFRP4	VEGFA
FGF18	6.47154e-18	0.284459	0.117	0.02	1.85772e-13	SFRP4	FGF18
PRNP	8.98204e-18	0.964114	0.839	0.721	2.57839e-13	SFRP4	PRNP
ZNF131	9.05679e-18	0.462491	0.406	0.17	2.59984e-13	SFRP4	ZNF131
NECTIN2	1.155e-17	0.620482	0.461	0.222	3.31555e-13	SFRP4	NECTIN2
PDE10A	1.17724e-17	0.34623	0.178	0.042	3.37939e-13	SFRP4	PDE10A
ARG2	1.37681e-17	0.297834	0.122	0.022	3.95226e-13	SFRP4	ARG2
SYNE2	2.55244e-17	0.591069	0.406	0.173	7.32704e-13	SFRP4	SYNE2
AL445250.1	3.25274e-17	0.29206	0.183	0.045	9.3373e-13	SFRP4	AL445250.1
RTKN	3.28181e-17	0.371113	0.222	0.063	9.42077e-13	SFRP4	RTKN
FBN2	3.85796e-17	0.359854	0.128	0.025	1.10746e-12	SFRP4	FBN2
PPP2CA	4.13089e-17	0.577966	0.55	0.31	1.18581e-12	SFRP4	PPP2CA
ARHGEF2	5.08089e-17	0.527846	0.294	0.105	1.45852e-12	SFRP4	ARHGEF2
BRD21	5.14182e-17	0.841837	0.628	0.377	1.47601e-12	SFRP4	BRD2
GPBP1	8.10636e-17	0.582424	0.617	0.353	2.32701e-12	SFRP4	GPBP1
STMN11	8.98016e-17	0.64362	0.394	0.174	2.57784e-12	SFRP4	STMN1
SREBF2	1.21937e-16	0.44939	0.344	0.137	3.50032e-12	SFRP4	SREBF2
C17orf67	1.27073e-16	0.337119	0.228	0.068	3.64775e-12	SFRP4	C17orf67
PLAAT31	1.28287e-16	0.538864	0.417	0.185	3.68262e-12	SFRP4	PLAAT3
NLGN1	1.44753e-16	0.489597	0.278	0.094	4.15528e-12	SFRP4	NLGN1
CCNT1	1.63611e-16	0.399234	0.322	0.122	4.69663e-12	SFRP4	CCNT1
FAM241A1	1.94953e-16	0.441883	0.3	0.107	5.59631e-12	SFRP4	FAM241A
FHL21	2.08566e-16	0.485024	0.322	0.121	5.98708e-12	SFRP4	FHL2
LTBP41	3.30258e-16	0.491765	0.944	0.816	9.48038e-12	SFRP4	LTBP4
NR2F1-AS1	4.58783e-16	0.333665	0.172	0.044	1.31698e-11	SFRP4	NR2F1-AS1
LIMD1	5.1355e-16	0.367262	0.167	0.041	1.4742e-11	SFRP4	LIMD1
NAMPT1	7.10735e-16	0.957825	0.606	0.365	2.04024e-11	SFRP4	NAMPT
CEBPB	7.15188e-16	0.91024	0.828	0.664	2.05302e-11	SFRP4	CEBPB
RASSF2	7.58242e-16	0.335097	0.25	0.082	2.17661e-11	SFRP4	RASSF2
NEU1	7.66689e-16	0.803893	0.561	0.325	2.20086e-11	SFRP4	NEU1
GLA	1.03396e-15	1.39375	0.411	0.21	2.96808e-11	SFRP4	GLA
TRIM69	1.35823e-15	0.459801	0.272	0.098	3.89894e-11	SFRP4	TRIM69
CDIP1	1.46226e-15	0.375493	0.278	0.099	4.19758e-11	SFRP4	CDIP1
HGF	2.02839e-15	0.402331	0.194	0.055	5.82268e-11	SFRP4	HGF
DAAM1	3.04346e-15	0.528764	0.389	0.177	8.73656e-11	SFRP4	DAAM1
SMAD9	3.19517e-15	0.278677	0.256	0.086	9.17205e-11	SFRP4	SMAD9
ITM2A1	3.59234e-15	0.314008	0.494	0.221	1.03122e-10	SFRP4	ITM2A
IER31	3.67453e-15	1.26817	0.761	0.553	1.05481e-10	SFRP4	IER3
LRRN4CL	3.89475e-15	0.620361	0.572	0.319	1.11803e-10	SFRP4	LRRN4CL
SGK1	3.90819e-15	0.633376	0.322	0.132	1.12189e-10	SFRP4	SGK1
ATXN7	3.94001e-15	0.396393	0.278	0.101	1.13102e-10	SFRP4	ATXN7
GADD45A1	4.40693e-15	0.677062	0.661	0.399	1.26505e-10	SFRP4	GADD45A
STIM2	4.80423e-15	0.311045	0.222	0.069	1.3791e-10	SFRP4	STIM2
CORO7	5.26816e-15	0.283691	0.194	0.056	1.51228e-10	SFRP4	CORO7
HNRNPH3	5.27574e-15	0.549217	0.694	0.484	1.51445e-10	SFRP4	HNRNPH3
TRA2B	6.6255e-15	0.611812	0.639	0.416	1.90192e-10	SFRP4	TRA2B
H2AFX	8.87192e-15	0.536892	0.328	0.138	2.54677e-10	SFRP4	H2AFX
SMOX	1.52985e-14	0.258017	0.161	0.042	4.39159e-10	SFRP4	SMOX
AMD1	1.9155e-14	0.500314	0.394	0.185	5.49862e-10	SFRP4	AMD1
INPP1	2.12624e-14	0.487983	0.383	0.179	6.10359e-10	SFRP4	INPP1
SPTLC2	2.63574e-14	0.347002	0.233	0.079	7.56616e-10	SFRP4	SPTLC2
TLE1	3.09302e-14	0.430969	0.317	0.129	8.87881e-10	SFRP4	TLE1
SOX5	3.31893e-14	0.412966	0.322	0.13	9.52733e-10	SFRP4	SOX5
CEP85L	3.39485e-14	0.388781	0.339	0.143	9.74527e-10	SFRP4	CEP85L
SYNGR2	3.53685e-14	0.36607	0.206	0.065	1.01529e-09	SFRP4	SYNGR2
TOB1	3.63037e-14	0.421136	0.317	0.127	1.04213e-09	SFRP4	TOB1
AFAP1	3.70738e-14	0.337924	0.306	0.12	1.06424e-09	SFRP4	AFAP1
CLIC41	4.54427e-14	0.623916	0.75	0.549	1.30448e-09	SFRP4	CLIC4
GAB2	4.91029e-14	0.399033	0.322	0.131	1.40955e-09	SFRP4	GAB2
ARL13B	5.19095e-14	0.488236	0.394	0.187	1.49012e-09	SFRP4	ARL13B
CCT4	7.22436e-14	0.606166	0.711	0.519	2.07383e-09	SFRP4	CCT4
SPRY21	7.68802e-14	0.665536	0.506	0.28	2.20692e-09	SFRP4	SPRY2
GPC6	8.04046e-14	0.349468	0.328	0.132	2.30809e-09	SFRP4	GPC6
SAT11	8.16857e-14	0.822547	0.578	0.375	2.34487e-09	SFRP4	SAT1
TCP11	9.9234e-14	0.633764	0.656	0.447	2.84861e-09	SFRP4	TCP1
DBNDD21	1.02123e-13	0.590615	0.483	0.259	2.93155e-09	SFRP4	DBNDD2
ETS2	1.08986e-13	0.786394	0.4	0.203	3.12857e-09	SFRP4	ETS2
FNBP1L	1.22681e-13	0.322547	0.239	0.084	3.52169e-09	SFRP4	FNBP1L
DDIT41	1.39631e-13	0.950444	0.65	0.414	4.00826e-09	SFRP4	DDIT4
CYSTM1	1.40961e-13	0.655473	0.767	0.596	4.04643e-09	SFRP4	CYSTM1
GUCY1B1	1.41738e-13	0.43275	0.311	0.126	4.06873e-09	SFRP4	GUCY1B1
PIM1	1.51174e-13	0.552677	0.228	0.082	4.33959e-09	SFRP4	PIM1
RNF241	1.67958e-13	0.565788	0.606	0.367	4.82141e-09	SFRP4	RNF24
PFKFB3	1.72089e-13	0.606471	0.267	0.105	4.93998e-09	SFRP4	PFKFB3
SUSD6	2.16339e-13	0.297523	0.239	0.084	6.21023e-09	SFRP4	SUSD6
RPL22L1	2.18041e-13	0.490731	0.639	0.414	6.2591e-09	SFRP4	RPL22L1
NOCT	2.42322e-13	0.321272	0.156	0.042	6.9561e-09	SFRP4	NOCT
RELB	2.67643e-13	0.371448	0.322	0.137	7.68295e-09	SFRP4	RELB
CASP3	2.77395e-13	0.302016	0.206	0.067	7.9629e-09	SFRP4	CASP3
RELL1	3.07658e-13	0.280964	0.244	0.086	8.83162e-09	SFRP4	RELL1
TPM41	3.59319e-13	0.643325	0.828	0.689	1.03146e-08	SFRP4	TPM4
ALDH1A3	3.79907e-13	0.319881	0.161	0.045	1.09056e-08	SFRP4	ALDH1A3
HNRNPA1	3.87382e-13	0.436817	0.917	0.824	1.11202e-08	SFRP4	HNRNPA1
AC061992.2	4.1286e-13	0.255463	0.1	0.02	1.18516e-08	SFRP4	AC061992.2
MKNK2	5.22794e-13	0.656176	0.433	0.226	1.50073e-08	SFRP4	MKNK2
PRDX1	6.20984e-13	0.490918	0.917	0.845	1.7826e-08	SFRP4	PRDX1
PPFIBP11	6.25493e-13	0.414842	0.644	0.405	1.79554e-08	SFRP4	PPFIBP1
ABCA101	7.99726e-13	0.424773	0.456	0.231	2.29569e-08	SFRP4	ABCA10
EIF4A2	8.46536e-13	0.526144	0.733	0.532	2.43007e-08	SFRP4	EIF4A2
EPS81	8.84578e-13	0.481148	0.633	0.408	2.53927e-08	SFRP4	EPS8
INMT	9.25024e-13	0.274199	0.161	0.046	2.65537e-08	SFRP4	INMT
FDFT1	9.28934e-13	0.429351	0.478	0.262	2.6666e-08	SFRP4	FDFT1
MYO6	9.80605e-13	0.410916	0.356	0.163	2.81493e-08	SFRP4	MYO6
SERPINH1	1.10391e-12	1.09969	0.75	0.648	3.16889e-08	SFRP4	SERPINH1
TFPI1	1.1217e-12	0.475073	0.733	0.538	3.21994e-08	SFRP4	TFPI
DNAJC27	1.53533e-12	0.475305	0.156	0.044	4.4073e-08	SFRP4	DNAJC27
LSP11	1.70869e-12	0.48445	0.667	0.413	4.90498e-08	SFRP4	LSP1
AC020916.1	2.02594e-12	0.540723	0.328	0.145	5.81566e-08	SFRP4	AC020916.1
NPDC11	2.62673e-12	0.415695	0.522	0.3	7.54029e-08	SFRP4	NPDC1
SLFN11	3.22916e-12	0.350058	0.244	0.094	9.26962e-08	SFRP4	SLFN11
PNP	3.7082e-12	0.358207	0.122	0.03	1.06448e-07	SFRP4	PNP
SORBS1	3.86512e-12	0.707737	0.372	0.191	1.10952e-07	SFRP4	SORBS1
ZFAND5	4.39529e-12	0.598923	0.717	0.511	1.26171e-07	SFRP4	ZFAND5
CYP51A1	4.77258e-12	0.633982	0.367	0.183	1.37002e-07	SFRP4	CYP51A1
NAB1	5.77436e-12	0.270484	0.283	0.117	1.65759e-07	SFRP4	NAB1
STAT3	6.6668e-12	0.514957	0.717	0.546	1.91377e-07	SFRP4	STAT3
EIF5	7.19247e-12	0.490827	0.811	0.674	2.06467e-07	SFRP4	EIF5
MEDAG	7.48542e-12	0.600155	0.283	0.119	2.14876e-07	SFRP4	MEDAG
MAPRE1	7.94528e-12	0.339178	0.35	0.166	2.28077e-07	SFRP4	MAPRE1
NEAT1	9.84692e-12	0.628605	0.889	0.779	2.82666e-07	SFRP4	NEAT1
ZC3H12A	9.97469e-12	0.441237	0.194	0.068	2.86333e-07	SFRP4	ZC3H12A
MAT2A	9.99189e-12	0.657312	0.544	0.353	2.86827e-07	SFRP4	MAT2A
TOP1	1.62092e-11	0.58245	0.489	0.28	4.653e-07	SFRP4	TOP1
NOLC1	1.67825e-11	0.42274	0.422	0.23	4.81759e-07	SFRP4	NOLC1
TBX2	1.74457e-11	0.264795	0.2	0.069	5.00795e-07	SFRP4	TBX2
SELENOK	2.1243e-11	0.567762	0.678	0.532	6.09802e-07	SFRP4	SELENOK
SRSF7	2.15137e-11	0.644091	0.75	0.577	6.17572e-07	SFRP4	SRSF7
RASL12	2.16657e-11	0.276533	0.278	0.113	6.21935e-07	SFRP4	RASL12
MAP1B1	3.05166e-11	0.492782	0.656	0.438	8.76009e-07	SFRP4	MAP1B
MGAT5	3.27245e-11	0.254683	0.211	0.076	9.39389e-07	SFRP4	MGAT5
CCN1	3.58246e-11	1.54312	0.883	0.785	1.02838e-06	SFRP4	CCN1
PPP4R2	3.79515e-11	0.395771	0.489	0.282	1.08943e-06	SFRP4	PPP4R2
PTMS1	4.64996e-11	0.436562	0.9	0.829	1.33482e-06	SFRP4	PTMS
ZFP36L1	4.91327e-11	0.838823	0.933	0.879	1.4104e-06	SFRP4	ZFP36L1
MALAT11	6.2319e-11	0.438312	0.989	0.994	1.78893e-06	SFRP4	MALAT1
PTBP3	7.77307e-11	0.370729	0.344	0.168	2.23134e-06	SFRP4	PTBP3
NTMT1	7.83512e-11	0.410798	0.389	0.203	2.24915e-06	SFRP4	NTMT1
HDX	1.19933e-10	0.26453	0.194	0.069	3.44279e-06	SFRP4	HDX
PDE4D	1.22695e-10	0.388722	0.322	0.151	3.52209e-06	SFRP4	PDE4D
ABLIM11	1.50839e-10	0.328148	0.4	0.201	4.32999e-06	SFRP4	ABLIM1
ARIH1	1.99006e-10	0.528225	0.456	0.266	5.71267e-06	SFRP4	ARIH1
MIR222HG	2.47686e-10	0.410559	0.172	0.059	7.11008e-06	SFRP4	MIR222HG
TNFRSF19	2.50372e-10	0.268944	0.283	0.123	7.18717e-06	SFRP4	TNFRSF19
TRA2A	2.57228e-10	0.393983	0.494	0.294	7.38398e-06	SFRP4	TRA2A
PRMT9	2.69431e-10	0.270022	0.167	0.056	7.73429e-06	SFRP4	PRMT9
HSPA9	3.09072e-10	0.463475	0.544	0.351	8.87222e-06	SFRP4	HSPA9
CDK2AP2	3.55865e-10	0.482597	0.3	0.144	1.02155e-05	SFRP4	CDK2AP2
TAF7	4.19875e-10	0.587729	0.622	0.445	1.20529e-05	SFRP4	TAF7
RPS6KA3	4.24921e-10	0.440799	0.311	0.154	1.21978e-05	SFRP4	RPS6KA3
RBM39	4.33178e-10	0.4273	0.811	0.636	1.24348e-05	SFRP4	RBM39
ZBTB10	5.53091e-10	0.296829	0.289	0.132	1.5877e-05	SFRP4	ZBTB10
KLF6	6.78338e-10	0.716596	0.817	0.756	1.94724e-05	SFRP4	KLF6
FAM53C	7.4146e-10	0.301744	0.228	0.093	2.12844e-05	SFRP4	FAM53C
ZBTB21	7.53158e-10	0.297233	0.2	0.077	2.16202e-05	SFRP4	ZBTB21
SIRT1	8.60854e-10	0.337081	0.283	0.129	2.47117e-05	SFRP4	SIRT1
MAPK1IP1L	8.62908e-10	0.375471	0.567	0.365	2.47706e-05	SFRP4	MAPK1IP1L
THBS11	8.72653e-10	0.769705	0.694	0.5	2.50504e-05	SFRP4	THBS1
DUSP16	8.85647e-10	0.34398	0.211	0.085	2.54234e-05	SFRP4	DUSP16
ZNF326	9.85219e-10	0.360658	0.378	0.197	2.82817e-05	SFRP4	ZNF326
PDE7A	9.95251e-10	0.322294	0.189	0.071	2.85697e-05	SFRP4	PDE7A
CAV2	1.03613e-09	0.543347	0.5	0.323	2.97431e-05	SFRP4	CAV2
PELI1	1.06044e-09	0.314949	0.289	0.131	3.0441e-05	SFRP4	PELI1
CTNNAL1	1.24885e-09	0.376984	0.35	0.184	3.58494e-05	SFRP4	CTNNAL1
ABCA9	1.41892e-09	0.350074	0.45	0.258	4.07315e-05	SFRP4	ABCA9
CITED2	1.56881e-09	0.775474	0.606	0.418	4.50342e-05	SFRP4	CITED2
KIF22	1.73229e-09	0.27249	0.372	0.195	4.97271e-05	SFRP4	KIF22
GAREM11	1.97791e-09	0.261043	0.261	0.114	5.6778e-05	SFRP4	GAREM1
PDLIM71	2.06842e-09	0.506694	0.456	0.282	5.93761e-05	SFRP4	PDLIM7
PLSCR1	2.2933e-09	0.631031	0.483	0.326	6.58314e-05	SFRP4	PLSCR1
JAM2	2.43574e-09	0.250363	0.278	0.126	6.99203e-05	SFRP4	JAM2
OSMR-AS1	2.44847e-09	0.363126	0.211	0.087	7.02859e-05	SFRP4	OSMR-AS1
LONRF1	2.5977e-09	0.349961	0.433	0.248	7.45697e-05	SFRP4	LONRF1
FEM1C	3.40323e-09	0.326874	0.244	0.109	9.76932e-05	SFRP4	FEM1C
GRASP	3.44633e-09	0.583292	0.383	0.22	9.89304e-05	SFRP4	GRASP
ETNK1	3.5396e-09	0.305102	0.361	0.193	0.000101608	SFRP4	ETNK1
BZW1	4.27108e-09	0.339914	0.678	0.482	0.000122606	SFRP4	BZW1
MAFG	5.24511e-09	0.396356	0.311	0.161	0.000150566	SFRP4	MAFG
DUSP8	6.16969e-09	0.278808	0.178	0.068	0.000177107	SFRP4	DUSP8
EPDR1	6.41976e-09	0.256028	0.244	0.108	0.000184286	SFRP4	EPDR1
PAWR	6.49544e-09	0.29826	0.217	0.09	0.000186458	SFRP4	PAWR
MAP1LC3B	7.18449e-09	0.473417	0.678	0.519	0.000206238	SFRP4	MAP1LC3B
IFRD11	7.9158e-09	0.44959	0.5	0.326	0.000227231	SFRP4	IFRD1
PHGDH	8.54483e-09	0.330002	0.389	0.219	0.000245288	SFRP4	PHGDH
RAB3IL11	8.99437e-09	0.427314	0.511	0.332	0.000258192	SFRP4	RAB3IL1
ADAMTS11	9.75746e-09	0.499199	0.361	0.198	0.000280098	SFRP4	ADAMTS1
HIVEP2	1.00108e-08	0.430439	0.428	0.252	0.000287371	SFRP4	HIVEP2
GPRC5A	1.06708e-08	0.529058	0.189	0.077	0.000306315	SFRP4	GPRC5A
HES11	1.15972e-08	1.09107	0.489	0.334	0.000332909	SFRP4	HES1
MT1A	1.43707e-08	1.06937	0.161	0.061	0.000412525	SFRP4	MT1A
NDRG21	1.49437e-08	0.428096	0.561	0.389	0.000428974	SFRP4	NDRG2
SLC20A1	1.62964e-08	0.264132	0.239	0.108	0.000467805	SFRP4	SLC20A1
HIBCH	1.82065e-08	0.449228	0.383	0.225	0.000522635	SFRP4	HIBCH
RBM25	1.92246e-08	0.347891	0.678	0.484	0.000551862	SFRP4	RBM25
RBMS3-AS2	2.00953e-08	0.284547	0.167	0.064	0.000576855	SFRP4	RBMS3-AS2
PEA15	2.01773e-08	0.351328	0.606	0.414	0.000579209	SFRP4	PEA15
BACH1	2.11555e-08	0.332177	0.289	0.144	0.000607291	SFRP4	BACH1
HNRNPC	2.36727e-08	0.388862	0.728	0.599	0.000679548	SFRP4	HNRNPC
PITPNB1	2.78986e-08	0.318516	0.394	0.231	0.000800857	SFRP4	PITPNB
SCML1	2.82568e-08	0.339666	0.294	0.152	0.00081114	SFRP4	SCML1
BCAS2	2.87716e-08	0.428824	0.483	0.319	0.000825916	SFRP4	BCAS2
MCC	2.91823e-08	0.368526	0.311	0.166	0.000837708	SFRP4	MCC
NFKBIZ1	3.38303e-08	0.476886	0.533	0.352	0.000971134	SFRP4	NFKBIZ
PDXK	3.39807e-08	0.326857	0.367	0.205	0.00097545	SFRP4	PDXK
ANKH	3.8894e-08	0.495391	0.4	0.239	0.00111649	SFRP4	ANKH
ARMCX3	4.88096e-08	0.420217	0.5	0.343	0.00140113	SFRP4	ARMCX3
PTHLH	6.21154e-08	0.319648	0.239	0.112	0.00178309	SFRP4	PTHLH
RAP1B	6.42809e-08	0.461534	0.678	0.571	0.00184525	SFRP4	RAP1B
TLE2	6.46588e-08	0.404957	0.333	0.183	0.0018561	SFRP4	TLE2
PRPF38B	6.48234e-08	0.286922	0.383	0.226	0.00186082	SFRP4	PRPF38B
RBKS	7.47826e-08	0.457544	0.1	0.03	0.00214671	SFRP4	RBKS
SH3PXD2A	8.94623e-08	0.331954	0.456	0.287	0.00256811	SFRP4	SH3PXD2A
NID1	9.9276e-08	0.679453	0.533	0.386	0.00284982	SFRP4	NID1
RRAD	1.04955e-07	1.0617	0.106	0.033	0.00301282	SFRP4	RRAD
THUMPD3-AS1	1.0767e-07	0.353695	0.339	0.188	0.00309076	SFRP4	THUMPD3-AS1
SARAF	1.11811e-07	0.340632	0.783	0.671	0.00320965	SFRP4	SARAF
MAP3K8	1.12758e-07	0.412934	0.439	0.286	0.00323684	SFRP4	MAP3K8
HNRNPDL1	1.15373e-07	0.369551	0.811	0.728	0.00331188	SFRP4	HNRNPDL
SEC11C	1.18551e-07	0.282569	0.167	0.067	0.00340311	SFRP4	SEC11C
SPTSSA	1.36804e-07	0.411548	0.406	0.256	0.00392709	SFRP4	SPTSSA
FXR1	1.41165e-07	0.352241	0.444	0.296	0.00405228	SFRP4	FXR1
NUFIP2	1.4757e-07	0.263484	0.472	0.301	0.00423613	SFRP4	NUFIP2
SPRED2	1.53855e-07	0.276606	0.3	0.159	0.00441655	SFRP4	SPRED2
SQLE	1.56698e-07	0.405488	0.222	0.105	0.00449817	SFRP4	SQLE
STARD13	1.65537e-07	0.267749	0.367	0.207	0.00475191	SFRP4	STARD13
DDX3X1	1.83317e-07	0.369045	0.517	0.36	0.0052623	SFRP4	DDX3X
COL21A1	1.87685e-07	0.259403	0.328	0.175	0.00538769	SFRP4	COL21A1
LPCAT2	1.94976e-07	0.264431	0.289	0.149	0.00559697	SFRP4	LPCAT2
ZFAS1	2.04568e-07	0.311923	0.883	0.772	0.00587232	SFRP4	ZFAS1
BAZ1A	2.09796e-07	0.25232	0.256	0.127	0.00602239	SFRP4	BAZ1A
FAM43A	2.13778e-07	0.392367	0.261	0.13	0.0061367	SFRP4	FAM43A
ING1	2.1718e-07	0.353355	0.333	0.191	0.00623438	SFRP4	ING1
MEPCE	2.19462e-07	0.262836	0.194	0.086	0.00629987	SFRP4	MEPCE
EPC1	2.42257e-07	0.289532	0.594	0.436	0.00695423	SFRP4	EPC1
PPP2CB	2.72388e-07	0.317211	0.456	0.302	0.00781917	SFRP4	PPP2CB
ITM2B	3.21361e-07	0.284375	0.989	0.974	0.009225	SFRP4	ITM2B
PCBP1	3.22889e-07	0.343414	0.894	0.837	0.00926884	SFRP4	PCBP1
XBP1	3.57979e-07	0.598888	0.744	0.606	0.0102761	SFRP4	XBP1
SCCPDH	3.70743e-07	0.278791	0.35	0.2	0.0106425	SFRP4	SCCPDH
DACT1	3.73056e-07	0.258109	0.139	0.053	0.0107089	SFRP4	DACT1
PRICKLE1	3.84543e-07	0.344259	0.289	0.162	0.0110387	SFRP4	PRICKLE1
P4HA11	3.89427e-07	0.48214	0.478	0.328	0.0111789	SFRP4	P4HA1
ARL4A	4.01975e-07	0.407516	0.383	0.24	0.0115391	SFRP4	ARL4A
SELENOT	4.19244e-07	0.259242	0.472	0.31	0.0120348	SFRP4	SELENOT
FHL3	4.28447e-07	0.334888	0.389	0.238	0.012299	SFRP4	FHL3
STK3	4.51427e-07	0.312188	0.478	0.323	0.0129587	SFRP4	STK3
RLF	4.87241e-07	0.256117	0.306	0.17	0.0139867	SFRP4	RLF
CHRDL1	5.27075e-07	0.300498	0.367	0.213	0.0151302	SFRP4	CHRDL1
SERPINA3	5.50391e-07	0.506967	0.167	0.071	0.0157995	SFRP4	SERPINA3
ATP6V0C	5.59506e-07	0.364594	0.861	0.756	0.0160612	SFRP4	ATP6V0C
ITPRIP	5.74874e-07	0.256648	0.172	0.074	0.0165023	SFRP4	ITPRIP
CSTB1	5.94688e-07	0.675754	0.833	0.772	0.0170711	SFRP4	CSTB
RAB5A	6.54356e-07	0.332597	0.361	0.214	0.018784	SFRP4	RAB5A
G3BP2	6.63038e-07	0.32577	0.389	0.238	0.0190332	SFRP4	G3BP2
COQ10B	7.32577e-07	0.365385	0.361	0.219	0.0210294	SFRP4	COQ10B
ELMSAN1	8.0691e-07	0.410731	0.378	0.236	0.0231631	SFRP4	ELMSAN1
TUBB6	8.88822e-07	0.316292	0.672	0.531	0.0255145	SFRP4	TUBB6
AKIRIN1	9.00771e-07	0.251999	0.239	0.122	0.0258575	SFRP4	AKIRIN1
ACSL3	9.17013e-07	0.297285	0.328	0.191	0.0263238	SFRP4	ACSL3
PPID	1.26009e-06	0.329829	0.256	0.139	0.0361721	SFRP4	PPID
PLEKHO1	1.33302e-06	0.277215	0.333	0.197	0.0382658	SFRP4	PLEKHO1
UBE2E2	1.56922e-06	0.347026	0.494	0.356	0.0450462	SFRP4	UBE2E2
OSER1	1.57036e-06	0.297776	0.394	0.256	0.0450789	SFRP4	OSER1
PHLDA31	1.6038e-06	0.558973	0.556	0.417	0.0460387	SFRP4	PHLDA3
PTRH2	1.63934e-06	0.267689	0.311	0.182	0.0470588	SFRP4	PTRH2
HIPK3	1.70751e-06	0.342705	0.444	0.301	0.0490157	SFRP4	HIPK3
MAN2A1	1.71993e-06	0.335534	0.3	0.17	0.0493724	SFRP4	MAN2A1
HINT1	1.82311e-06	0.268322	0.828	0.769	0.0523343	SFRP4	HINT1
MXD1	1.97428e-06	0.278744	0.2	0.096	0.0566736	SFRP4	MXD1
FSTL3	2.00353e-06	0.42917	0.467	0.331	0.0575134	SFRP4	FSTL3
GABARAPL1	2.00976e-06	0.422835	0.433	0.288	0.0576921	SFRP4	GABARAPL1
RBMS3	2.24509e-06	0.324667	0.772	0.655	0.0644476	SFRP4	RBMS3
ACTN4	2.34208e-06	0.369509	0.589	0.448	0.0672317	SFRP4	ACTN4
LUC7L	2.49761e-06	0.279495	0.339	0.203	0.0716965	SFRP4	LUC7L
ISYNA11	2.79579e-06	0.370836	0.344	0.21	0.0802561	SFRP4	ISYNA1
FOXP2	2.80516e-06	0.250772	0.361	0.216	0.0805249	SFRP4	FOXP2
ATP6V1C1	3.50084e-06	0.296564	0.317	0.191	0.100495	SFRP4	ATP6V1C1
RASAL2	3.54393e-06	0.261297	0.178	0.082	0.101732	SFRP4	RASAL2
FAM171B	3.83195e-06	0.29036	0.189	0.093	0.11	SFRP4	FAM171B
MPRIP	4.61896e-06	0.309673	0.472	0.327	0.132592	SFRP4	MPRIP
NFKBIA1	5.10969e-06	0.934386	0.833	0.866	0.146679	SFRP4	NFKBIA
CBR31	5.3229e-06	0.385781	0.367	0.233	0.152799	SFRP4	CBR3
YWHAE	5.64208e-06	0.306578	0.65	0.545	0.161962	SFRP4	YWHAE
ERO1B	6.33211e-06	0.494123	0.2	0.099	0.18177	SFRP4	ERO1B
KANSL1L	6.82029e-06	0.287369	0.306	0.184	0.195783	SFRP4	KANSL1L
ATG101	6.95277e-06	0.294066	0.3	0.179	0.199586	SFRP4	ATG101
LITAF	7.4454e-06	0.562031	0.522	0.423	0.213728	SFRP4	LITAF
SLC25A5	7.80437e-06	0.300786	0.644	0.516	0.224032	SFRP4	SLC25A5
TUBA1B	7.96375e-06	0.251333	0.95	0.863	0.228607	SFRP4	TUBA1B
PEAK1	8.9335e-06	0.331497	0.622	0.475	0.256445	SFRP4	PEAK1
TAF1D	9.19538e-06	0.279565	0.428	0.29	0.263963	SFRP4	TAF1D
CAVIN11	9.297e-06	0.327399	0.872	0.766	0.26688	SFRP4	CAVIN1
ATP2B1	9.39475e-06	0.300234	0.378	0.24	0.269686	SFRP4	ATP2B1
AVPI1	9.4094e-06	0.539172	0.3	0.189	0.270106	SFRP4	AVPI1
UBE2D3	1.03779e-05	0.383993	0.739	0.674	0.297909	SFRP4	UBE2D3
GLT8D2	1.44481e-05	0.27604	0.617	0.466	0.414748	SFRP4	GLT8D2
UGDH	1.44494e-05	0.51647	0.333	0.219	0.414785	SFRP4	UGDH
LRCH1	1.52288e-05	0.251736	0.233	0.127	0.437158	SFRP4	LRCH1
KLF9	1.61857e-05	0.496357	0.628	0.531	0.464626	SFRP4	KLF9
FNIP1	1.6643e-05	0.386985	0.428	0.31	0.477755	SFRP4	FNIP1
CHSY1	1.66761e-05	0.288185	0.25	0.144	0.478705	SFRP4	CHSY1
CLTB1	1.70955e-05	0.482686	0.706	0.626	0.490743	SFRP4	CLTB
HILPDA	2.01509e-05	0.359475	0.211	0.113	0.578453	SFRP4	HILPDA
ST13	2.04253e-05	0.277962	0.811	0.712	0.58633	SFRP4	ST13
FNIP2	2.14099e-05	0.270818	0.183	0.092	0.614592	SFRP4	FNIP2
CDV3	2.18731e-05	0.320107	0.494	0.376	0.627889	SFRP4	CDV3
NCL	2.52559e-05	0.287353	0.856	0.75	0.724995	SFRP4	NCL
SERP1	3.04444e-05	0.312071	0.633	0.514	0.873937	SFRP4	SERP1
FAM110B	3.28575e-05	0.272483	0.294	0.18	0.943206	SFRP4	FAM110B
SCLT1	3.457e-05	0.293422	0.228	0.13	0.992365	SFRP4	SCLT1
C1QTNF1	3.52504e-05	0.269744	0.267	0.161	1	SFRP4	C1QTNF1
SBNO2	3.53297e-05	0.354678	0.194	0.104	1	SFRP4	SBNO2
DEPP12	4.15151e-05	0.63217	0.211	0.113	1	SFRP4	DEPP1
COBLL11	4.17071e-05	0.287292	0.389	0.267	1	SFRP4	COBLL1
GADD45B1	4.48775e-05	0.773287	0.75	0.613	1	SFRP4	GADD45B
NFATC1	4.55639e-05	0.291449	0.283	0.175	1	SFRP4	NFATC1
UBR1	4.65763e-05	0.86716	0.25	0.152	1	SFRP4	UBR1
RAN	5.45283e-05	0.316655	0.744	0.679	1	SFRP4	RAN
IQCJ-SCHIP1	6.2188e-05	0.25249	0.139	0.066	1	SFRP4	IQCJ-SCHIP1
LINC01578	6.49322e-05	0.293531	0.811	0.697	1	SFRP4	LINC01578
H2AFZ	7.03686e-05	0.452543	0.7	0.603	1	SFRP4	H2AFZ
IGFBP61	7.27457e-05	0.725638	0.744	0.664	1	SFRP4	IGFBP6
MSX11	8.95228e-05	0.268664	0.206	0.114	1	SFRP4	MSX1
EIF1B	9.14978e-05	0.294584	0.644	0.526	1	SFRP4	EIF1B
USP36	0.000109143	0.358981	0.233	0.138	1	SFRP4	USP36
LMO7	0.000109379	0.41163	0.222	0.132	1	SFRP4	LMO7
TJP1	0.00011315	0.48418	0.411	0.317	1	SFRP4	TJP1
DYNLL11	0.00011457	0.409328	0.85	0.799	1	SFRP4	DYNLL1
ARF1	0.000116586	0.252352	0.85	0.772	1	SFRP4	ARF1
SNRPG	0.000126505	0.259837	0.633	0.528	1	SFRP4	SNRPG
UGCG	0.000128632	0.301023	0.25	0.15	1	SFRP4	UGCG
HNRNPU	0.000135576	0.348343	0.672	0.581	1	SFRP4	HNRNPU
NUDT4	0.000136115	0.322722	0.428	0.31	1	SFRP4	NUDT4
DOCK9	0.000144702	0.2923	0.311	0.21	1	SFRP4	DOCK9
NFKB1	0.000158198	0.51026	0.372	0.261	1	SFRP4	NFKB1
TRIO	0.000169168	0.273707	0.406	0.291	1	SFRP4	TRIO
LRRC59	0.000174195	0.258791	0.328	0.225	1	SFRP4	LRRC59
VMP1	0.000174934	0.438732	0.522	0.413	1	SFRP4	VMP1
SPSB1	0.000177948	0.27231	0.244	0.15	1	SFRP4	SPSB1
TENT5A	0.000187136	0.396097	0.633	0.538	1	SFRP4	TENT5A
COTL1	0.000188325	0.282225	0.228	0.141	1	SFRP4	COTL1
WNT9A	0.000192632	0.360957	0.122	0.058	1	SFRP4	WNT9A
CCT6A	0.0001948	0.3143	0.483	0.37	1	SFRP4	CCT6A
SMTN	0.000216212	0.391806	0.261	0.167	1	SFRP4	SMTN
TUBA1A1	0.000227126	0.396732	0.85	0.802	1	SFRP4	TUBA1A
MARCKS1	0.000269438	0.270522	0.7	0.625	1	SFRP4	MARCKS
ABL2	0.000273524	0.317651	0.272	0.177	1	SFRP4	ABL2
KRAS	0.000274776	0.270128	0.406	0.291	1	SFRP4	KRAS
EIF4A1	0.000307652	0.258876	0.844	0.786	1	SFRP4	EIF4A1
RUNX2	0.000310422	0.255258	0.178	0.099	1	SFRP4	RUNX2
HDGFL3	0.00031407	0.297988	0.339	0.238	1	SFRP4	HDGFL3
NRIP1	0.000402396	0.277331	0.322	0.226	1	SFRP4	NRIP1
ELOC	0.000422574	0.26019	0.589	0.488	1	SFRP4	ELOC
SMC5	0.000667412	0.294452	0.372	0.282	1	SFRP4	SMC5
TUBB2B	0.000669181	0.324677	0.1	0.046	1	SFRP4	TUBB2B
HMGN1	0.000694254	0.254164	0.544	0.44	1	SFRP4	HMGN1
SIK3	0.000823312	0.256866	0.383	0.274	1	SFRP4	SIK3
SKP1	0.000867514	0.251543	0.889	0.856	1	SFRP4	SKP1
KCNQ1OT1	0.000872156	0.255413	0.217	0.138	1	SFRP4	KCNQ1OT1
HNRNPA0	0.000966116	0.254568	0.778	0.706	1	SFRP4	HNRNPA0
PCDHB4	0.00142998	0.250351	0.117	0.06	1	SFRP4	PCDHB4
TGIF1	0.0014826	0.507006	0.367	0.279	1	SFRP4	TGIF1
ARF4	0.00149177	0.255275	0.833	0.743	1	SFRP4	ARF4
CPEB2	0.00158718	0.26716	0.161	0.094	1	SFRP4	CPEB2
GLUL	0.00169304	0.360502	0.772	0.725	1	SFRP4	GLUL
MORF4L2	0.00213067	0.293572	0.656	0.58	1	SFRP4	MORF4L2
YPEL2	0.00214865	0.522415	0.294	0.201	1	SFRP4	YPEL2
WSB11	0.00273889	0.292246	0.722	0.638	1	SFRP4	WSB1
FKBP5	0.00309195	0.368697	0.378	0.302	1	SFRP4	FKBP5
ICAM11	0.0032562	1.05156	0.3	0.228	1	SFRP4	ICAM1
HNRNPH2	0.00350321	0.26046	0.467	0.38	1	SFRP4	HNRNPH2
CRYAB	0.00388787	0.692282	0.539	0.726	1	SFRP4	CRYAB
TUBB2A1	0.00434938	0.352567	0.583	0.491	1	SFRP4	TUBB2A
IFI16	0.00651773	0.459191	0.561	0.524	1	SFRP4	IFI16
CXCL21	0.00665745	0.641838	0.294	0.217	1	SFRP4	CXCL2
MSN1	0.00687623	0.260452	0.633	0.583	1	SFRP4	MSN
SERPINB1	0.00852846	0.287228	0.478	0.397	1	SFRP4	SERPINB1
GEM2	0.00963176	0.715944	0.594	0.562	1	SFRP4	GEM
HES4	0.00979726	0.354456	0.206	0.142	1	SFRP4	HES4

## Sheet: Fig 2i
	p_val	avg_log2FC	pct.1	pct.2	p_val_adj	cluster	gene
STAB1	2.21079e-70	4.12676	0.795	0.122	6.3463e-66	0	STAB1
F13A1	1.89756e-65	3.77984	0.827	0.235	5.44712e-61	0	F13A1
RNASE1	3.82233e-62	3.74382	0.781	0.119	1.09724e-57	0	RNASE1
MT-ND2	7.76175e-57	2.06684	0.951	0.89	2.22809e-52	0	MT-ND2
MT-ND1	9.28493e-57	2.141	0.94	0.897	2.66533e-52	0	MT-ND1
SELENOP	8.47467e-52	2.31933	0.834	0.207	2.43274e-47	0	SELENOP
MRC1	4.07168e-44	2.84392	0.689	0.216	1.16882e-39	0	MRC1
MT-CO3	5.88394e-44	1.545	0.951	0.931	1.68904e-39	0	MT-CO3
MT-ND4	1.17903e-42	1.51523	0.94	0.918	3.38451e-38	0	MT-ND4
LILRB5	5.19497e-42	2.73483	0.516	0.031	1.49127e-37	0	LILRB5
CD163	2.30402e-38	2.51442	0.647	0.191	6.61392e-34	0	CD163
LYVE1	5.76633e-38	2.99503	0.452	0.016	1.65528e-33	0	LYVE1
COLEC12	1.23695e-37	2.77854	0.544	0.085	3.5508e-33	0	COLEC12
MAF	1.62407e-37	2.17952	0.534	0.069	4.66206e-33	0	MAF
SLC9A9	3.79813e-36	2.48064	0.555	0.116	1.09029e-31	0	SLC9A9
MAMDC2	8.6903e-36	2.75273	0.445	0.025	2.49464e-31	0	MAMDC2
MT-ND3	3.17444e-35	1.33008	0.936	0.95	9.11255e-31	0	MT-ND3
NAV2	5.80266e-35	2.73405	0.435	0.025	1.66571e-30	0	NAV2
MT-ATP6	1.38804e-34	1.32369	0.936	0.947	3.9845e-30	0	MT-ATP6
SLCO2B1	1.49222e-34	2.34276	0.512	0.078	4.28356e-30	0	SLCO2B1
DAB2	3.03055e-34	2.46718	0.661	0.276	8.69951e-30	0	DAB2
RBPJ	2.02775e-33	2.80091	0.76	0.58	5.82086e-29	0	RBPJ
CD14	1.14999e-32	2.33412	0.625	0.219	3.30116e-28	0	CD14
C1QA	2.83117e-31	1.85985	0.689	0.245	8.12717e-27	0	C1QA
FRMD4B	1.14056e-29	2.22871	0.693	0.433	3.27409e-25	0	FRMD4B
MT-CYB	4.31931e-29	1.14204	0.947	0.969	1.2399e-24	0	MT-CYB
FOLR2	7.66572e-26	1.90411	0.466	0.097	2.20052e-21	0	FOLR2
RGL1	1.35145e-25	2.39585	0.495	0.163	3.87946e-21	0	RGL1
MT-ND5	1.72503e-25	1.2356	0.894	0.884	4.95188e-21	0	MT-ND5
CD163L1	2.65818e-25	2.4634	0.364	0.041	7.63056e-21	0	CD163L1
MS4A6A	2.63115e-24	1.35118	0.763	0.492	7.55298e-20	0	MS4A6A
WLS	7.25974e-24	1.83176	0.35	0.041	2.08398e-19	0	WLS
P2RY14	1.42113e-23	2.18037	0.53	0.226	4.0795e-19	0	P2RY14
TBXAS1	1.63354e-23	1.83821	0.498	0.169	4.68925e-19	0	TBXAS1
MEF2C	2.9702e-23	1.76774	0.625	0.376	8.52625e-19	0	MEF2C
MERTK	7.95483e-23	1.9257	0.336	0.038	2.28351e-18	0	MERTK
MS4A4A	1.7522e-22	1.8216	0.47	0.144	5.02986e-18	0	MS4A4A
NEAT1	2.40952e-22	1.58832	0.792	0.702	6.91677e-18	0	NEAT1
LGMN	3.27019e-22	2.30142	0.509	0.194	9.38742e-18	0	LGMN
C20orf194	6.83207e-22	2.00135	0.477	0.172	1.96121e-17	0	C20orf194
AP2A2	1.32619e-21	1.99579	0.466	0.16	3.80695e-17	0	AP2A2
ITSN1	1.51682e-21	1.98758	0.382	0.078	4.3542e-17	0	ITSN1
PDE4D	3.5789e-21	2.40595	0.456	0.147	1.02736e-16	0	PDE4D
NISCH	3.91927e-21	2.03573	0.396	0.097	1.12507e-16	0	NISCH
ARHGAP4	1.03492e-20	2.08016	0.509	0.226	2.97086e-16	0	ARHGAP4
RCSD1	1.40109e-20	2.08097	0.495	0.213	4.02197e-16	0	RCSD1
DNM1	3.07051e-20	1.88592	0.336	0.056	8.81421e-16	0	DNM1
SIGLEC1	7.93932e-20	1.72343	0.353	0.069	2.27906e-15	0	SIGLEC1
TNS1	8.10738e-20	1.50151	0.29	0.025	2.3273e-15	0	TNS1
ABCA6	1.44254e-19	2.00389	0.318	0.05	4.14096e-15	0	ABCA6
SCN9A	2.19927e-19	1.88533	0.367	0.091	6.31322e-15	0	SCN9A
PLXDC1	2.30272e-19	1.70342	0.272	0.022	6.6102e-15	0	PLXDC1
PLEKHG5	3.06075e-19	1.53289	0.24	0.006	8.78619e-15	0	PLEKHG5
C1QC	4.04698e-19	1.46651	0.59	0.27	1.16173e-14	0	C1QC
SLC40A1	1.34829e-18	1.82475	0.297	0.041	3.87041e-14	0	SLC40A1
FGF13	2.60758e-18	1.80403	0.23	0.006	7.48531e-14	0	FGF13
ARHGAP6	2.7499e-18	1.86741	0.378	0.11	7.89385e-14	0	ARHGAP6
EDA	3.03789e-18	1.56133	0.261	0.022	8.72057e-14	0	EDA
FRMD4A	3.91124e-18	1.9266	0.456	0.188	1.12276e-13	0	FRMD4A
CYTH4	4.82336e-18	1.87214	0.438	0.176	1.38459e-13	0	CYTH4
RNF150	6.77151e-18	1.66963	0.272	0.031	1.94383e-13	0	RNF150
NRP1	8.14295e-18	1.84889	0.367	0.097	2.33752e-13	0	NRP1
MPPED2	9.68535e-18	1.49521	0.237	0.013	2.78028e-13	0	MPPED2
ME1	1.11455e-17	1.68328	0.371	0.103	3.19944e-13	0	ME1
NCF4	2.21569e-17	1.94519	0.548	0.348	6.36037e-13	0	NCF4
LRMDA	3.17547e-17	1.741	0.611	0.448	9.11551e-13	0	LRMDA
WWP1	4.26747e-17	1.7525	0.367	0.11	1.22502e-12	0	WWP1
PEAK1	1.10281e-16	1.92056	0.473	0.238	3.16573e-12	0	PEAK1
NAALADL2	1.29306e-16	1.6964	0.297	0.056	3.71185e-12	0	NAALADL2
PDGFC	1.34176e-16	2.06361	0.385	0.135	3.85165e-12	0	PDGFC
FMN1	1.42731e-16	1.39836	0.311	0.06	4.09724e-12	0	FMN1
MS4A7	1.43836e-16	1.82729	0.551	0.354	4.12894e-12	0	MS4A7
HRH1	3.89628e-16	1.71971	0.23	0.019	1.11847e-11	0	HRH1
ZEB2	5.40277e-16	1.52606	0.604	0.408	1.55092e-11	0	ZEB2
STARD13	5.49962e-16	1.75871	0.318	0.075	1.57872e-11	0	STARD13
FGD2	5.62764e-16	1.68179	0.357	0.11	1.61547e-11	0	FGD2
MAN1A1	1.0239e-15	1.81409	0.551	0.345	2.93921e-11	0	MAN1A1
MAFB	1.20698e-15	1.45773	0.541	0.295	3.46476e-11	0	MAFB
IGF1	3.68723e-15	1.2976	0.226	0.022	1.05845e-10	0	IGF1
ITPR2	5.2e-15	1.84601	0.466	0.238	1.49271e-10	0	ITPR2
ARHGAP18	1.01597e-14	1.83624	0.541	0.389	2.91645e-10	0	ARHGAP18
MS4A4E	2.66585e-14	1.58231	0.311	0.088	7.65258e-10	0	MS4A4E
ADAP2	3.45874e-14	1.75325	0.385	0.16	9.92866e-10	0	ADAP2
NFIA	6.13978e-14	1.45656	0.261	0.053	1.76249e-09	0	NFIA
ARHGAP24	6.14522e-14	1.98383	0.442	0.235	1.76405e-09	0	ARHGAP24
C1QB	6.69018e-14	1.31614	0.382	0.129	1.92048e-09	0	C1QB
GAS6	1.18428e-13	1.84628	0.502	0.332	3.39959e-09	0	GAS6
RIN2	2.31002e-13	1.43056	0.322	0.103	6.63114e-09	0	RIN2
TXNIP	5.41164e-13	1.48656	0.601	0.489	1.55346e-08	0	TXNIP
TNFAIP2	6.37184e-13	1.78535	0.481	0.285	1.8291e-08	0	TNFAIP2
VENTX	7.96971e-13	1.24667	0.208	0.028	2.28779e-08	0	VENTX
XIST	8.11433e-13	1.55113	0.484	0.295	2.3293e-08	0	XIST
MT-CO2	1.05777e-12	0.703129	0.968	0.972	3.03642e-08	0	MT-CO2
CSF1R	1.22276e-12	1.30886	0.565	0.433	3.51005e-08	0	CSF1R
IGSF21	1.60385e-12	1.19446	0.24	0.047	4.60402e-08	0	IGSF21
ATG7	3.73608e-12	1.68935	0.41	0.207	1.07248e-07	0	ATG7
FTX	3.76298e-12	1.59144	0.339	0.135	1.0802e-07	0	FTX
EMB	4.12512e-12	1.72264	0.382	0.188	1.18416e-07	0	EMB
ITGA9	4.18913e-12	1.21161	0.198	0.025	1.20253e-07	0	ITGA9
SRGAP2	5.00854e-12	1.74662	0.413	0.232	1.43775e-07	0	SRGAP2
KCNMA1	5.93789e-12	1.45362	0.247	0.056	1.70453e-07	0	KCNMA1
CMKLR1	1.01148e-11	1.11451	0.173	0.016	2.90354e-07	0	CMKLR1
TGFBI	1.11546e-11	1.61715	0.558	0.486	3.20203e-07	0	TGFBI
LTBP2	1.13068e-11	0.956603	0.166	0.013	3.24572e-07	0	LTBP2
LENG8	1.48855e-11	1.65955	0.325	0.132	4.27302e-07	0	LENG8
RCN3	2.16574e-11	1.61592	0.265	0.078	6.21696e-07	0	RCN3
IQGAP2	2.3772e-11	1.48208	0.484	0.326	6.824e-07	0	IQGAP2
EGFL7	2.39088e-11	1.02967	0.173	0.019	6.86326e-07	0	EGFL7
AC110995.1	2.65429e-11	1.05782	0.184	0.022	7.61941e-07	0	AC110995.1
TNFRSF25	3.33484e-11	1.15649	0.159	0.013	9.573e-07	0	TNFRSF25
DMXL2	4.01088e-11	1.06396	0.279	0.085	1.15136e-06	0	DMXL2
SESN1	5.83276e-11	1.62725	0.339	0.154	1.67435e-06	0	SESN1
CSGALNACT1	6.83593e-11	1.30089	0.198	0.034	1.96232e-06	0	CSGALNACT1
NPAS3	7.46167e-11	1.0801	0.141	0.006	2.14195e-06	0	NPAS3
SNX29	8.96334e-11	1.65637	0.459	0.301	2.57302e-06	0	SNX29
TPCN1	1.04708e-10	1.16364	0.208	0.044	3.00574e-06	0	TPCN1
FLI1	2.31773e-10	1.3779	0.385	0.207	6.65326e-06	0	FLI1
FKBP5	2.40901e-10	2.30877	0.463	0.339	6.9153e-06	0	FKBP5
PRKN	2.6033e-10	1.31157	0.24	0.069	7.47303e-06	0	PRKN
LINC01374	3.17272e-10	1.34186	0.223	0.056	9.10761e-06	0	LINC01374
CD209	4.23313e-10	0.930333	0.152	0.016	1.21516e-05	0	CD209
CPM	4.63346e-10	1.64564	0.403	0.229	1.33008e-05	0	CPM
AL035446.2	5.22876e-10	1.254	0.23	0.063	1.50097e-05	0	AL035446.2
EPS15	5.28917e-10	1.70173	0.438	0.295	1.51831e-05	0	EPS15
LRP1	6.37396e-10	1.07512	0.353	0.157	1.82971e-05	0	LRP1
RND3	8.31643e-10	1.20692	0.163	0.022	2.38731e-05	0	RND3
FXYD6	9.34375e-10	1.00645	0.127	0.006	2.68222e-05	0	FXYD6
MYO5A	1.12897e-09	1.45015	0.42	0.266	3.24083e-05	0	MYO5A
SLC1A3	1.13334e-09	1.53824	0.293	0.119	3.25338e-05	0	SLC1A3
AC008945.1	1.71864e-09	1.05025	0.138	0.013	4.93354e-05	0	AC008945.1
MYO7A	1.80681e-09	0.756525	0.141	0.013	5.18663e-05	0	MYO7A
HECTD2	1.84824e-09	1.04415	0.163	0.025	5.30555e-05	0	HECTD2
MEF2A	1.88057e-09	1.66187	0.534	0.473	5.39835e-05	0	MEF2A
SYK	2.10046e-09	1.49519	0.516	0.433	6.02958e-05	0	SYK
CYBB	2.21928e-09	1.52943	0.417	0.27	6.37066e-05	0	CYBB
SNHG25	2.26315e-09	1.46925	0.272	0.107	6.49659e-05	0	SNHG25
TMEM37	2.56047e-09	0.678855	0.106	0	7.35009e-05	0	TMEM37
KANK2	2.79312e-09	0.743675	0.131	0.009	8.01794e-05	0	KANK2
SPRED1	2.93769e-09	1.50108	0.286	0.119	8.43293e-05	0	SPRED1
NCOA1	3.11916e-09	1.46841	0.371	0.21	8.95386e-05	0	NCOA1
LPAR6	3.25658e-09	1.60427	0.403	0.251	9.34833e-05	0	LPAR6
DIRC3	3.35669e-09	0.923383	0.113	0.003	9.6357e-05	0	DIRC3
PID1	3.44719e-09	1.6354	0.428	0.288	9.89549e-05	0	PID1
ANKS1A	3.95664e-09	1.46908	0.357	0.194	0.000113579	0	ANKS1A
GPR34	6.54064e-09	1.0673	0.23	0.075	0.000187756	0	GPR34
TNS3	6.58292e-09	1.23698	0.3	0.135	0.000188969	0	TNS3
PMP22	6.80702e-09	1.58098	0.3	0.138	0.000195402	0	PMP22
GFRA2	6.83086e-09	1.36812	0.269	0.107	0.000196087	0	GFRA2
MBNL1	7.22944e-09	1.22103	0.59	0.577	0.000207528	0	MBNL1
AOAH	1.06688e-08	1.55343	0.339	0.182	0.000306259	0	AOAH
PARP8	1.12485e-08	1.47926	0.311	0.154	0.000322899	0	PARP8
CCDC170	1.31589e-08	1.1506	0.24	0.088	0.00037774	0	CCDC170
ZBTB16	1.33909e-08	1.33621	0.233	0.082	0.000384398	0	ZBTB16
SGMS1	1.56559e-08	1.22172	0.343	0.179	0.000449418	0	SGMS1
PLXND1	1.9518e-08	1.50175	0.375	0.235	0.000560283	0	PLXND1
EPB41L1	1.9615e-08	1.05558	0.177	0.041	0.000563067	0	EPB41L1
DPYD	2.04772e-08	1.48444	0.459	0.361	0.000587818	0	DPYD
ANKRD12	2.11451e-08	1.20814	0.572	0.542	0.000606991	0	ANKRD12
RNF213	2.27311e-08	1.57999	0.396	0.266	0.000652519	0	RNF213
ABCA9	2.34526e-08	0.92012	0.117	0.009	0.00067323	0	ABCA9
PDK4	2.43298e-08	1.2744	0.17	0.038	0.00069841	0	PDK4
AIF1	3.05702e-08	0.87571	0.721	0.752	0.000877548	0	AIF1
C2CD5	3.33056e-08	1.12923	0.191	0.053	0.000956069	0	C2CD5
LTC4S	3.80335e-08	1.35275	0.445	0.326	0.00109179	0	LTC4S
LUC7L3	4.25555e-08	1.4102	0.399	0.266	0.0012216	0	LUC7L3
SIRPB2	4.43508e-08	1.08672	0.155	0.031	0.00127313	0	SIRPB2
MAMDC2-AS1	4.43517e-08	0.794511	0.106	0.006	0.00127316	0	MAMDC2-AS1
AC012368.1	4.97745e-08	1.04673	0.17	0.041	0.00142883	0	AC012368.1
AGAP1	8.00231e-08	0.866354	0.141	0.025	0.00229714	0	AGAP1
WDFY3	8.57782e-08	1.28049	0.311	0.166	0.00246235	0	WDFY3
TRMT1	9.27211e-08	1.52147	0.371	0.251	0.00266165	0	TRMT1
PLXNA2	9.66795e-08	0.997357	0.145	0.028	0.00277528	0	PLXNA2
HTRA1	1.11715e-07	0.667232	0.127	0.019	0.00320689	0	HTRA1
MVB12B	1.4511e-07	1.42794	0.283	0.144	0.00416551	0	MVB12B
PER3	1.622e-07	1.31117	0.311	0.166	0.00465612	0	PER3
FP671120.4	1.73422e-07	0.897776	0.689	0.476	0.00497826	0	FP671120.4
SPIDR	1.9109e-07	1.46828	0.385	0.266	0.00548543	0	SPIDR
HFM1	2.10246e-07	1.62152	0.343	0.191	0.00603531	0	HFM1
FOXN3	2.24699e-07	1.30432	0.551	0.542	0.00645022	0	FOXN3
SF3B5	2.3688e-07	0.252541	0.201	0.486	0.00679987	0	SF3B5
AHNAK	2.7881e-07	0.75259	0.753	0.812	0.00800353	0	AHNAK
RERE	3.45301e-07	1.40916	0.364	0.248	0.00991221	0	RERE
MTSS1	3.82941e-07	1.38517	0.473	0.404	0.0109927	0	MTSS1
PAX8-AS1	4.46097e-07	1.28973	0.251	0.116	0.0128057	0	PAX8-AS1
DISP1	5.00977e-07	0.816487	0.131	0.025	0.014381	0	DISP1
PLTP	5.10133e-07	0.77468	0.353	0.179	0.0146439	0	PLTP
CELF2	5.20544e-07	1.37423	0.502	0.48	0.0149427	0	CELF2
ATP8B4	5.9143e-07	1.21604	0.396	0.27	0.0169776	0	ATP8B4
MALAT1	6.02266e-07	0.68275	0.912	0.95	0.0172887	0	MALAT1
MSR1	7.76403e-07	1.21726	0.339	0.201	0.0222874	0	MSR1
DIP2C	8.51416e-07	0.814719	0.134	0.028	0.0244407	0	DIP2C
MYO15B	9.48608e-07	1.35408	0.244	0.116	0.0272307	0	MYO15B
DIP2B	1.08413e-06	1.2489	0.311	0.182	0.0311209	0	DIP2B
TBC1D14	1.0902e-06	1.37684	0.35	0.235	0.0312952	0	TBC1D14
GYPC	1.10755e-06	1.37957	0.346	0.226	0.0317934	0	GYPC
LDLRAD4	1.12289e-06	1.32721	0.544	0.524	0.0322336	0	LDLRAD4
AKAP13	1.14359e-06	0.890115	0.608	0.602	0.032828	0	AKAP13
CXCL12	1.25958e-06	0.878279	0.152	0.041	0.0361574	0	CXCL12
AAK1	1.30885e-06	1.1242	0.283	0.154	0.0375719	0	AAK1
FCGRT	1.56848e-06	0.988783	0.618	0.668	0.0450248	0	FCGRT
CAPN1	1.77216e-06	0.269787	0.095	0.273	0.0508716	0	CAPN1
NCF1	1.80942e-06	1.30617	0.314	0.194	0.0519414	0	NCF1
MGAT5	1.89042e-06	1.33964	0.304	0.182	0.0542665	0	MGAT5
NUTM2A-AS1	2.22671e-06	0.294502	0.145	0.361	0.0639199	0	NUTM2A-AS1
RHOBTB1	2.60323e-06	0.797751	0.11	0.019	0.0747283	0	RHOBTB1
DUSP6	3.2014e-06	1.11595	0.233	0.113	0.0918995	0	DUSP6
POLR2J	3.46103e-06	0.283567	0.138	0.345	0.0993522	0	POLR2J
CCL2	3.78553e-06	1.32006	0.205	0.082	0.108667	0	CCL2
SON	4.33466e-06	0.957157	0.576	0.596	0.124431	0	SON
METTL9	4.38039e-06	0.31526	0.117	0.304	0.125743	0	METTL9
SYNE1	4.46018e-06	0.829677	0.166	0.056	0.128034	0	SYNE1
EYA2	4.46623e-06	0.828374	0.127	0.031	0.128208	0	EYA2
DENND1A	4.66778e-06	1.15302	0.304	0.185	0.133993	0	DENND1A
FOXP1	4.82971e-06	1.19278	0.53	0.536	0.138642	0	FOXP1
MKNK1	4.8584e-06	1.40199	0.329	0.226	0.139465	0	MKNK1
MT-ATP8	5.44954e-06	0.772293	0.76	0.821	0.156435	0	MT-ATP8
TMEM176A	5.71675e-06	0.668612	0.191	0.072	0.164105	0	TMEM176A
UBE2G2	5.92124e-06	0.306601	0.099	0.27	0.169975	0	UBE2G2
GAS7	6.13123e-06	1.11788	0.399	0.295	0.176003	0	GAS7
COLGALT1	6.48067e-06	1.14728	0.219	0.1	0.186034	0	COLGALT1
RELL1	6.60024e-06	1.33637	0.261	0.15	0.189466	0	RELL1
TBC1D16	7.42393e-06	0.920581	0.148	0.047	0.213111	0	TBC1D16
DDX17	8.48034e-06	1.12674	0.505	0.498	0.243437	0	DDX17
BNIP2	9.07182e-06	0.286154	0.177	0.408	0.260416	0	BNIP2
DAP3	9.10795e-06	0.37155	0.131	0.326	0.261453	0	DAP3
ZNF511	9.59664e-06	0.263227	0.071	0.213	0.275481	0	ZNF511
ATM	9.64796e-06	1.20311	0.29	0.179	0.276954	0	ATM
RAB11B	9.67166e-06	0.303363	0.145	0.348	0.277635	0	RAB11B
ZNF800	1.00172e-05	0.252513	0.117	0.295	0.287553	0	ZNF800
CHMP4A	1.09429e-05	0.262466	0.138	0.332	0.314126	0	CHMP4A
RPH3AL	1.09454e-05	0.695043	0.106	0.022	0.314197	0	RPH3AL
UBQLN1	1.16055e-05	0.281827	0.127	0.313	0.333147	0	UBQLN1
PNISR	1.16686e-05	1.4488	0.378	0.307	0.33496	0	PNISR
ADGRG6	1.17415e-05	0.809655	0.141	0.044	0.337051	0	ADGRG6
FAM241A	1.22131e-05	0.276183	0.06	0.191	0.350589	0	FAM241A
POLR2H	1.23489e-05	0.257324	0.06	0.191	0.354488	0	POLR2H
RHOBTB3	1.28268e-05	0.623353	0.117	0.028	0.368205	0	RHOBTB3
SRRM2	1.33076e-05	0.994012	0.544	0.58	0.382008	0	SRRM2
FARP1	1.3449e-05	0.744925	0.138	0.041	0.386067	0	FARP1
FTL	1.39212e-05	0.288112	0.94	0.959	0.399623	0	FTL
ITGAM	1.45905e-05	0.977135	0.279	0.166	0.418836	0	ITGAM
FGFR1	1.49446e-05	0.957569	0.159	0.056	0.428999	0	FGFR1
MSRA	1.51025e-05	0.276244	0.113	0.285	0.433532	0	MSRA
HDAC9	1.65263e-05	1.21608	0.442	0.382	0.474404	0	HDAC9
MT-ND6	1.71517e-05	1.02409	0.569	0.564	0.492358	0	MT-ND6
RBCK1	1.87044e-05	0.30774	0.117	0.292	0.536929	0	RBCK1
TERF2IP	2.3449e-05	0.409024	0.145	0.339	0.673126	0	TERF2IP
AP1B1	2.43593e-05	1.2605	0.375	0.298	0.699258	0	AP1B1
PARP14	2.65655e-05	1.19432	0.297	0.197	0.76259	0	PARP14
WWOX	2.69542e-05	1.33616	0.258	0.15	0.773746	0	WWOX
ATRN	2.75016e-05	0.943065	0.237	0.129	0.78946	0	ATRN
DNMT1	2.83731e-05	0.330994	0.102	0.26	0.814479	0	DNMT1
PRPF40A	2.85761e-05	0.304437	0.194	0.423	0.820305	0	PRPF40A
DCAF7	3.09495e-05	0.339095	0.117	0.285	0.888437	0	DCAF7
SCN1B	3.11197e-05	0.709201	0.12	0.034	0.893323	0	SCN1B
AL356124.1	3.12338e-05	0.887298	0.163	0.063	0.896598	0	AL356124.1
TMEM176B	3.28759e-05	0.745908	0.212	0.097	0.943736	0	TMEM176B
FGFR1OP2	3.4568e-05	0.349695	0.088	0.235	0.99231	0	FGFR1OP2
TUT4	3.62898e-05	0.901419	0.124	0.038	1	0	TUT4
RAB12	4.0799e-05	0.269633	0.081	0.219	1	0	RAB12
IER3IP1	4.12961e-05	0.274363	0.088	0.232	1	0	IER3IP1
SLC18B1	4.22349e-05	0.721409	0.134	0.044	1	0	SLC18B1
RAB22A	4.4602e-05	0.279157	0.078	0.213	1	0	RAB22A
KPNB1	5.11071e-05	0.346874	0.163	0.364	1	0	KPNB1
CCDC57	5.49831e-05	0.282247	0.088	0.229	1	0	CCDC57
SRGAP2B	5.57276e-05	0.917659	0.251	0.147	1	0	SRGAP2B
PTK2	5.57681e-05	0.744965	0.159	0.063	1	0	PTK2
NDUFS7	5.64772e-05	0.337215	0.201	0.429	1	0	NDUFS7
MGST2	5.84915e-05	0.288783	0.092	0.235	1	0	MGST2
ITM2B	5.89822e-05	0.736857	0.643	0.702	1	0	ITM2B
SCAND1	6.44227e-05	0.350041	0.191	0.417	1	0	SCAND1
GOLGA4	6.6585e-05	1.19318	0.322	0.235	1	0	GOLGA4
SRGAP2C	6.71826e-05	0.981026	0.194	0.097	1	0	SRGAP2C
BBS9	6.80661e-05	0.7892	0.12	0.038	1	0	BBS9
TTC28	7.09071e-05	0.986425	0.155	0.063	1	0	TTC28
TPT1	7.21924e-05	0.672891	0.859	0.934	1	0	TPT1
VSIG4	7.22628e-05	0.589675	0.269	0.15	1	0	VSIG4
MRPL57	7.46229e-05	0.36224	0.155	0.345	1	0	MRPL57
NPL	7.51523e-05	0.552864	0.17	0.066	1	0	NPL
TBC1D22A	7.5511e-05	1.32743	0.364	0.301	1	0	TBC1D22A
FCHO2	8.29182e-05	1.14255	0.212	0.113	1	0	FCHO2
LILRA6	8.42488e-05	0.653553	0.12	0.038	1	0	LILRA6
PPM1D	8.55134e-05	0.274044	0.074	0.201	1	0	PPM1D
CLEC2D	8.55181e-05	0.605116	0.11	0.031	1	0	CLEC2D
SPATA20	9.06101e-05	0.490087	0.067	0.188	1	0	SPATA20
SLIRP	9.17013e-05	0.277688	0.155	0.339	1	0	SLIRP
ST3GAL6	9.51575e-05	0.275198	0.159	0.345	1	0	ST3GAL6
NAA10	9.57595e-05	0.278596	0.11	0.26	1	0	NAA10
DUSP23	0.000103172	0.257031	0.145	0.323	1	0	DUSP23
CCDC9	0.000105757	0.269474	0.039	0.135	1	0	CCDC9
RCBTB2	0.000106559	0.882399	0.198	0.1	1	0	RCBTB2
CSNK1A1	0.000107123	0.326023	0.226	0.47	1	0	CSNK1A1
PNPLA2	0.000107137	0.318676	0.127	0.288	1	0	PNPLA2
LIMD1	0.000107428	0.970128	0.216	0.119	1	0	LIMD1
DDX18	0.00010841	0.380418	0.155	0.339	1	0	DDX18
CSNK1D	0.000110334	0.273911	0.134	0.301	1	0	CSNK1D
LAIR1	0.000114928	0.696743	0.187	0.088	1	0	LAIR1
PAPOLA	0.000117315	0.262124	0.184	0.386	1	0	PAPOLA
RUNX1	0.000118607	1.30273	0.339	0.26	1	0	RUNX1
COMMD3	0.000134548	0.392104	0.134	0.301	1	0	COMMD3
NUPR1	0.000137313	0.745635	0.117	0.038	1	0	NUPR1
KANTR	0.00013898	0.677486	0.12	0.041	1	0	KANTR
GNAQ	0.000141013	1.19406	0.47	0.48	1	0	GNAQ
CELF1	0.000141396	1.14552	0.332	0.254	1	0	CELF1
SRGAP1	0.000147164	1.24276	0.244	0.154	1	0	SRGAP1
CHD2	0.000151209	0.258346	0.24	0.47	1	0	CHD2
AATF	0.000152254	0.253378	0.078	0.201	1	0	AATF
TPM1	0.000153657	0.928912	0.208	0.11	1	0	TPM1
NGLY1	0.00015416	0.260732	0.11	0.254	1	0	NGLY1
LSM8	0.000156253	0.319643	0.18	0.379	1	0	LSM8
RNPEP	0.000157394	0.370383	0.134	0.298	1	0	RNPEP
OS9	0.000158713	0.253711	0.212	0.429	1	0	OS9
MAP3K3	0.000159472	1.04782	0.201	0.11	1	0	MAP3K3
KIF2A	0.00016834	0.268173	0.085	0.21	1	0	KIF2A
QKI	0.000173994	0.837114	0.565	0.599	1	0	QKI
NUTM2B-AS1	0.000175945	0.374394	0.138	0.301	1	0	NUTM2B-AS1
MPEG1	0.000177944	1.0723	0.307	0.223	1	0	MPEG1
MZF1	0.000180483	0.711765	0.127	0.047	1	0	MZF1
ERICH1	0.000182293	1.18047	0.304	0.223	1	0	ERICH1
TNRC18	0.000189027	1.27869	0.297	0.219	1	0	TNRC18
TCERG1	0.000193564	0.261507	0.106	0.248	1	0	TCERG1
FUCA1	0.000201472	0.598663	0.159	0.066	1	0	FUCA1
SUPT6H	0.0002026	0.316385	0.148	0.32	1	0	SUPT6H
WASF2	0.000205195	1.17008	0.463	0.464	1	0	WASF2
ZFX	0.000215245	0.290602	0.078	0.197	1	0	ZFX
RGS14	0.00021862	0.256361	0.117	0.263	1	0	RGS14
UACA	0.000221122	0.782807	0.113	0.038	1	0	UACA
NRDC	0.000223002	0.309817	0.141	0.304	1	0	NRDC
RNPEPL1	0.000223354	0.296978	0.124	0.276	1	0	RNPEPL1
KPNA4	0.00022885	0.263782	0.159	0.335	1	0	KPNA4
BRD4	0.000230455	0.45399	0.226	0.455	1	0	BRD4
JAZF1	0.000231031	0.364464	0.17	0.354	1	0	JAZF1
SF3A3	0.000236184	0.312317	0.11	0.251	1	0	SF3A3
APPL1	0.000253087	0.288567	0.177	0.367	1	0	APPL1
SPCS2	0.000263539	0.273672	0.198	0.401	1	0	SPCS2
AL592429.2	0.000265329	1.00502	0.173	0.085	1	0	AL592429.2
AFF1	0.000272207	1.32315	0.378	0.335	1	0	AFF1
CTDSPL	0.000272355	0.670909	0.102	0.031	1	0	CTDSPL
ARGLU1	0.000286851	1.0813	0.375	0.326	1	0	ARGLU1
MRPL28	0.000287151	0.315899	0.088	0.213	1	0	MRPL28
U2AF2	0.00029438	0.255238	0.11	0.248	1	0	U2AF2
TRPM2	0.000297937	1.07967	0.205	0.116	1	0	TRPM2
RENBP	0.000300735	0.883707	0.198	0.11	1	0	RENBP
SLC25A11	0.000301726	0.270357	0.071	0.182	1	0	SLC25A11
VAMP2	0.000306818	0.446549	0.155	0.329	1	0	VAMP2
UPF3B	0.000324246	0.261686	0.095	0.223	1	0	UPF3B
AC025164.1	0.000335349	0.31152	0.049	0.144	1	0	AC025164.1
ABCC5	0.000340705	0.680291	0.106	0.034	1	0	ABCC5
PTPRE	0.000342524	0.973485	0.459	0.433	1	0	PTPRE
SPG21	0.000347801	0.397491	0.138	0.298	1	0	SPG21
ETFB	0.000355258	0.257233	0.124	0.27	1	0	ETFB
STON2	0.000355572	0.697749	0.131	0.053	1	0	STON2
PRPF38B	0.000356878	0.289757	0.17	0.351	1	0	PRPF38B
MRPL16	0.000359607	0.260864	0.085	0.204	1	0	MRPL16
CLEC3B	0.000370229	0.54338	0.117	0.041	1	0	CLEC3B
USP3	0.000370628	0.419521	0.173	0.357	1	0	USP3
FAM20A	0.0003772	0.814725	0.134	0.053	1	0	FAM20A
LPP	0.000377286	1.12727	0.413	0.401	1	0	LPP
RELCH	0.000384251	1.00213	0.177	0.094	1	0	RELCH
AMD1	0.000389253	0.260602	0.131	0.282	1	0	AMD1
RNF114	0.000389648	0.533245	0.148	0.317	1	0	RNF114
STK10	0.000390907	0.267475	0.141	0.298	1	0	STK10
EPHX1	0.000394279	0.566412	0.141	0.06	1	0	EPHX1
NPLOC4	0.000407248	0.314236	0.078	0.191	1	0	NPLOC4
SRP54	0.000413058	0.359802	0.12	0.263	1	0	SRP54
ARRB2	0.000428649	0.912053	0.473	0.467	1	0	ARRB2
ARHGEF10L	0.000430004	1.17342	0.205	0.122	1	0	ARHGEF10L
NAIP	0.000441178	1.06622	0.258	0.176	1	0	NAIP
SWAP70	0.000444592	0.328222	0.152	0.317	1	0	SWAP70
KDM4C	0.000446247	0.288987	0.145	0.301	1	0	KDM4C
SAP25	0.000449696	0.87753	0.12	0.047	1	0	SAP25
ANAPC16	0.000454691	0.314518	0.18	0.361	1	0	ANAPC16
PSMD13	0.00046228	0.450911	0.148	0.313	1	0	PSMD13
TCF25	0.000464063	1.34902	0.442	0.47	1	0	TCF25
PMPCB	0.000466804	0.427045	0.088	0.21	1	0	PMPCB
SLC7A8	0.000472621	0.611267	0.113	0.041	1	0	SLC7A8
GIMAP7	0.000472621	0.546312	0.113	0.041	1	0	GIMAP7
PECAM1	0.000479047	1.16016	0.212	0.129	1	0	PECAM1
IQSEC1	0.000498219	1.11432	0.258	0.182	1	0	IQSEC1
SIAH2	0.000498941	0.364537	0.124	0.266	1	0	SIAH2
TBC1D5	0.000501184	1.13417	0.35	0.295	1	0	TBC1D5
ARRDC3	0.000510633	0.360563	0.106	0.238	1	0	ARRDC3
ARL15	0.000525057	1.1235	0.237	0.154	1	0	ARL15
FHIT	0.000530733	1.31869	0.194	0.113	1	0	FHIT
PHKG2	0.000541225	0.272022	0.085	0.201	1	0	PHKG2
DENND4C	0.000545417	1.02226	0.283	0.204	1	0	DENND4C
UBAC2	0.000549207	0.492577	0.184	0.376	1	0	UBAC2
TTC17	0.00056269	1.20801	0.283	0.21	1	0	TTC17
SAMD1	0.000572071	0.353329	0.081	0.194	1	0	SAMD1
ELMO1	0.00058102	0.907839	0.519	0.567	1	0	ELMO1
GOSR1	0.000591799	0.295943	0.102	0.229	1	0	GOSR1
PAXX	0.00059663	0.372223	0.205	0.408	1	0	PAXX
RNF4	0.000597329	0.410915	0.106	0.235	1	0	RNF4
RB1	0.000598912	1.24609	0.41	0.401	1	0	RB1
TAF1D	0.000624842	0.328116	0.166	0.339	1	0	TAF1D
TP53I13	0.000631598	0.38129	0.127	0.27	1	0	TP53I13
CYBC1	0.00063533	0.323701	0.095	0.216	1	0	CYBC1
CDV3	0.000636328	0.303304	0.251	0.48	1	0	CDV3
PTBP3	0.000639047	0.377712	0.194	0.386	1	0	PTBP3
EXOC6B	0.00064316	1.03416	0.184	0.103	1	0	EXOC6B
CWC15	0.00064604	0.297394	0.159	0.323	1	0	CWC15
TRPS1	0.000650846	1.14848	0.403	0.373	1	0	TRPS1
ACTR10	0.000661604	0.330446	0.095	0.216	1	0	ACTR10
TNFSF12	0.000663934	0.308574	0.159	0.323	1	0	TNFSF12
SNHG12	0.000667549	0.327912	0.099	0.223	1	0	SNHG12
CARD19	0.000668776	0.259455	0.117	0.251	1	0	CARD19
ARPC1A	0.000685341	0.337389	0.088	0.204	1	0	ARPC1A
VPS8	0.0006882	0.791282	0.187	0.103	1	0	VPS8
TENT5A	0.000693776	0.341335	0.18	0.354	1	0	TENT5A
IGFBP4	0.000717997	0.651781	0.148	0.069	1	0	IGFBP4
PKNOX1	0.000722199	0.263067	0.053	0.144	1	0	PKNOX1
SPEN	0.000723802	0.272936	0.155	0.317	1	0	SPEN
TMEM179B	0.000745533	0.258266	0.155	0.317	1	0	TMEM179B
SRGAP3	0.000747806	0.733355	0.131	0.056	1	0	SRGAP3
ARPIN	0.000755714	0.285481	0.11	0.238	1	0	ARPIN
RTF1	0.000785042	0.378548	0.155	0.313	1	0	RTF1
NRP2	0.000791729	0.995975	0.293	0.219	1	0	NRP2
LPCAT2	0.000804061	0.297402	0.124	0.26	1	0	LPCAT2
EXOC3	0.000826197	0.330469	0.11	0.238	1	0	EXOC3
MOB3B	0.000836398	0.367736	0.113	0.245	1	0	MOB3B
EPN1	0.000846249	0.421103	0.155	0.317	1	0	EPN1
SNX24	0.000847893	0.627464	0.131	0.056	1	0	SNX24
ATXN1	0.000871918	1.12054	0.353	0.304	1	0	ATXN1
STX6	0.000886332	0.266024	0.071	0.172	1	0	STX6
MED13	0.000889619	0.262812	0.102	0.223	1	0	MED13
NBPF1	0.000896919	0.953352	0.152	0.075	1	0	NBPF1
ITFG1	0.000904135	1.04848	0.254	0.182	1	0	ITFG1
CHMP1A	0.000905758	0.288001	0.067	0.166	1	0	CHMP1A
PIAS1	0.00092693	1.05215	0.403	0.389	1	0	PIAS1
CTDSP2	0.000944049	0.388721	0.095	0.213	1	0	CTDSP2
UBE2W	0.000957696	0.528713	0.152	0.31	1	0	UBE2W
TMEM59	0.000977378	0.287928	0.18	0.357	1	0	TMEM59
CBX5	0.000981212	0.357358	0.085	0.194	1	0	CBX5
PSD3	0.00101127	1.06306	0.237	0.16	1	0	PSD3
ZMYND11	0.00101821	0.748066	0.18	0.1	1	0	ZMYND11
EXOSC6	0.00102324	0.276596	0.042	0.122	1	0	EXOSC6
AC007384.1	0.00103291	0.400556	0.117	0.248	1	0	AC007384.1
LSAMP	0.00103468	0.912272	0.106	0.041	1	0	LSAMP
RPS10	0.00106506	0.306801	0.17	0.332	1	0	RPS10
BACH1	0.00107887	0.330944	0.173	0.342	1	0	BACH1
RBM27	0.00108356	0.285403	0.099	0.216	1	0	RBM27
CPNE1	0.00109892	0.291707	0.102	0.223	1	0	CPNE1
KCNK6	0.00110099	0.265323	0.095	0.21	1	0	KCNK6
NCKAP1L	0.00113052	1.2489	0.329	0.285	1	0	NCKAP1L
MAP2K4	0.00114198	0.339738	0.117	0.245	1	0	MAP2K4
EIF4EBP2	0.00115204	0.297258	0.088	0.197	1	0	EIF4EBP2
MED12L	0.00116782	0.757052	0.11	0.044	1	0	MED12L
ATAD2B	0.00116844	0.364936	0.131	0.27	1	0	ATAD2B
ARID4B	0.00117577	0.312204	0.163	0.32	1	0	ARID4B
THRB	0.00119635	0.768459	0.148	0.075	1	0	THRB
RNF145	0.00119689	0.362519	0.216	0.411	1	0	RNF145
ARRDC1	0.00123892	0.406928	0.11	0.232	1	0	ARRDC1
NAGK	0.00124292	0.26447	0.191	0.364	1	0	NAGK
AC009226.1	0.00124509	0.570143	0.106	0.041	1	0	AC009226.1
OGT	0.00126213	0.964802	0.223	0.147	1	0	OGT
NPC2	0.0012704	0.599235	0.541	0.574	1	0	NPC2
YY1	0.00128061	0.317753	0.216	0.414	1	0	YY1
KLF3	0.00130159	1.0329	0.244	0.172	1	0	KLF3
ARIH1	0.00130569	0.306083	0.205	0.386	1	0	ARIH1
EMILIN2	0.0013279	0.291856	0.251	0.464	1	0	EMILIN2
SDHAF2	0.00132967	0.283762	0.078	0.179	1	0	SDHAF2
DENND4B	0.00135715	1.06446	0.201	0.129	1	0	DENND4B
DSTN	0.00137488	0.267635	0.184	0.345	1	0	DSTN
CTSC	0.00139886	1.27611	0.42	0.433	1	0	CTSC
TBC1D1	0.00140756	0.277273	0.081	0.185	1	0	TBC1D1
MAPK8IP3	0.00141143	1.0642	0.23	0.154	1	0	MAPK8IP3
CFD	0.0014174	0.672714	0.339	0.245	1	0	CFD
EMC6	0.00142424	0.250969	0.074	0.172	1	0	EMC6
DTNA	0.00142521	1.19739	0.276	0.213	1	0	DTNA
IL13RA1	0.00143218	0.340516	0.247	0.467	1	0	IL13RA1
GGNBP2	0.00146145	0.308192	0.145	0.288	1	0	GGNBP2
AFF3	0.00146585	1.41399	0.325	0.282	1	0	AFF3
RRBP1	0.0015027	0.311106	0.17	0.332	1	0	RRBP1
DUS1L	0.0015371	0.473352	0.163	0.323	1	0	DUS1L
TRIM8	0.00157064	0.342417	0.127	0.26	1	0	TRIM8
AL392172.1	0.00159267	0.700563	0.127	0.06	1	0	AL392172.1
STAG1	0.0015967	1.22886	0.311	0.26	1	0	STAG1
MACO1	0.00161421	0.25969	0.064	0.154	1	0	MACO1
TRAF3	0.00162992	0.36644	0.12	0.248	1	0	TRAF3
PA2G4	0.00164062	0.28983	0.212	0.398	1	0	PA2G4
UBE2K	0.00164811	0.375541	0.152	0.298	1	0	UBE2K
NDUFA3	0.00165919	0.333207	0.191	0.367	1	0	NDUFA3
CBL	0.00168738	0.279319	0.127	0.257	1	0	CBL
PELI1	0.00169319	1.31641	0.339	0.298	1	0	PELI1
TMEM91	0.00171103	0.747521	0.12	0.053	1	0	TMEM91
FPGS	0.00173144	0.398821	0.099	0.213	1	0	FPGS
RPS27L	0.00174964	0.264467	0.205	0.379	1	0	RPS27L
AKAP10	0.00180153	0.782831	0.152	0.082	1	0	AKAP10
CEMIP2	0.00183467	0.917372	0.205	0.132	1	0	CEMIP2
RBM17	0.00188158	0.566103	0.18	0.351	1	0	RBM17
AL161785.1	0.00190041	0.564507	0.102	0.041	1	0	AL161785.1
PPIG	0.00190206	0.424834	0.194	0.37	1	0	PPIG
NUFIP2	0.00193047	0.374381	0.184	0.351	1	0	NUFIP2
SAT2	0.00194843	0.424473	0.205	0.392	1	0	SAT2
PARL	0.00198749	0.251116	0.152	0.298	1	0	PARL
AKAP17A	0.00200457	0.41997	0.127	0.257	1	0	AKAP17A
NCOA7	0.00203594	0.350909	0.131	0.26	1	0	NCOA7
NSD2	0.0020498	0.307849	0.071	0.163	1	0	NSD2
LINC00342	0.00205347	0.623012	0.11	0.047	1	0	LINC00342
FER	0.00206118	0.892145	0.23	0.157	1	0	FER
ZNF609	0.00206915	1.16857	0.223	0.154	1	0	ZNF609
ARIH2	0.00209145	0.297484	0.113	0.232	1	0	ARIH2
ODF2	0.00211637	0.2563	0.042	0.116	1	0	ODF2
TAB2	0.00218373	0.265368	0.145	0.279	1	0	TAB2
MRPL41	0.00218524	0.339648	0.208	0.395	1	0	MRPL41
SNRPA1	0.00220524	0.357427	0.12	0.245	1	0	SNRPA1
ZZEF1	0.00221109	0.797996	0.216	0.141	1	0	ZZEF1
FASTK	0.00222578	0.269011	0.067	0.157	1	0	FASTK
CRTC1	0.00224222	0.741741	0.12	0.056	1	0	CRTC1
ZFAND2B	0.00226257	0.321693	0.099	0.207	1	0	ZFAND2B
FBRSL1	0.00230944	0.272106	0.134	0.263	1	0	FBRSL1
SNHG6	0.00231228	0.386752	0.29	0.533	1	0	SNHG6
DYNC1LI2	0.00233743	0.468091	0.124	0.251	1	0	DYNC1LI2
ZSWIM6	0.00234611	1.09542	0.367	0.339	1	0	ZSWIM6
BAZ1B	0.00236472	0.282892	0.081	0.179	1	0	BAZ1B
RECQL	0.00237818	0.385649	0.11	0.226	1	0	RECQL
ISCU	0.00243943	0.286814	0.191	0.357	1	0	ISCU
TSN	0.00244345	0.323966	0.064	0.15	1	0	TSN
PLCL2	0.00246409	1.01727	0.251	0.188	1	0	PLCL2
PSMG4	0.00247115	0.267622	0.06	0.144	1	0	PSMG4
PSPC1	0.00248449	0.335669	0.106	0.219	1	0	PSPC1
RBMS1	0.00248569	1.07763	0.314	0.266	1	0	RBMS1
AP3D1	0.00249856	0.31786	0.134	0.263	1	0	AP3D1
RSRP1	0.00252296	0.262868	0.322	0.564	1	0	RSRP1
LEPROT	0.00253014	0.26416	0.11	0.223	1	0	LEPROT
ZFHX3	0.00254519	0.980095	0.389	0.373	1	0	ZFHX3
RAP1GDS1	0.00260147	0.510863	0.127	0.254	1	0	RAP1GDS1
SNRNP70	0.00262239	1.23572	0.385	0.386	1	0	SNRNP70
CAPZA1	0.00262408	0.338575	0.198	0.37	1	0	CAPZA1
NRROS	0.00265862	0.437246	0.152	0.295	1	0	NRROS
MAFG	0.00267734	0.359949	0.092	0.194	1	0	MAFG
KLHDC3	0.0026839	0.295407	0.106	0.216	1	0	KLHDC3
SESN3	0.0026872	0.324181	0.095	0.201	1	0	SESN3
AKT3	0.00269762	1.03234	0.223	0.157	1	0	AKT3
TMEM94	0.00271135	0.763626	0.138	0.072	1	0	TMEM94
SLC25A24	0.00273865	0.252072	0.127	0.251	1	0	SLC25A24
PAN3	0.00275614	1.14959	0.297	0.248	1	0	PAN3
FMNL1	0.00277228	0.317957	0.254	0.458	1	0	FMNL1
DNAJC3	0.00284449	0.353902	0.166	0.317	1	0	DNAJC3
DHX9	0.00285067	0.270618	0.113	0.229	1	0	DHX9
RPS6KA2	0.00286064	0.672	0.166	0.094	1	0	RPS6KA2
STX12	0.00293104	0.463313	0.148	0.288	1	0	STX12
TRIM13	0.00293368	0.323059	0.088	0.188	1	0	TRIM13
AUTS2	0.00296346	0.98662	0.216	0.144	1	0	AUTS2
APOD	0.00305628	0.933168	0.131	0.063	1	0	APOD
CEBPD	0.00306007	0.628503	0.569	0.53	1	0	CEBPD
MBD2	0.00306368	0.369774	0.194	0.361	1	0	MBD2
SERPINB6	0.00308746	0.481261	0.184	0.342	1	0	SERPINB6
WAPL	0.00310671	0.272569	0.148	0.282	1	0	WAPL
WDFY2	0.00313416	1.18762	0.325	0.295	1	0	WDFY2
RFX3	0.00313913	0.648722	0.148	0.082	1	0	RFX3
FBXW7	0.00317478	0.466312	0.127	0.251	1	0	FBXW7
ETV6	0.00317485	0.881081	0.466	0.502	1	0	ETV6
MGMT	0.00319961	0.327281	0.138	0.266	1	0	MGMT
IDH3G	0.00322648	0.375366	0.138	0.27	1	0	IDH3G
MAP3K2	0.00323016	0.378429	0.226	0.417	1	0	MAP3K2
GPS2	0.00324674	0.345472	0.177	0.332	1	0	GPS2
HPGDS	0.00325008	0.719313	0.23	0.15	1	0	HPGDS
USP14	0.00325712	0.381182	0.102	0.21	1	0	USP14
BICRAL	0.00327453	0.857577	0.113	0.053	1	0	BICRAL
PI4KB	0.00328383	0.373062	0.081	0.176	1	0	PI4KB
COMMD1	0.00328534	0.474846	0.163	0.31	1	0	COMMD1
LUC7L2	0.00329487	0.386533	0.17	0.323	1	0	LUC7L2
PLEKHM2	0.00329943	0.349528	0.201	0.37	1	0	PLEKHM2
DNAJC1	0.00330053	0.301346	0.134	0.263	1	0	DNAJC1
CCND3	0.00339228	0.472058	0.198	0.37	1	0	CCND3
PRKDC	0.00342669	0.419723	0.155	0.295	1	0	PRKDC
KDM6A	0.003483	0.314896	0.131	0.254	1	0	KDM6A
PCIF1	0.00348423	0.38333	0.081	0.176	1	0	PCIF1
PLXDC2	0.00349365	1.124	0.403	0.411	1	0	PLXDC2
SERTAD2	0.00355417	0.402682	0.134	0.26	1	0	SERTAD2
HOOK3	0.00356185	0.260801	0.191	0.348	1	0	HOOK3
COPB2	0.00357488	0.37566	0.124	0.241	1	0	COPB2
CIR1	0.00361368	0.287518	0.11	0.219	1	0	CIR1
SYNCRIP	0.00362353	0.374196	0.134	0.26	1	0	SYNCRIP
SNX1	0.0036674	0.311706	0.148	0.279	1	0	SNX1
RNF10	0.00368515	0.300571	0.088	0.185	1	0	RNF10
CPEB4	0.0037128	0.298785	0.106	0.213	1	0	CPEB4
TRABD	0.00372953	0.464724	0.163	0.307	1	0	TRABD
SLC8A1	0.00376229	0.89586	0.516	0.555	1	0	SLC8A1
HMGN3	0.00382523	0.476134	0.251	0.458	1	0	HMGN3
ZSWIM7	0.00383656	0.362124	0.11	0.219	1	0	ZSWIM7
MED19	0.00384333	0.361968	0.049	0.122	1	0	MED19
H1F0	0.00385281	0.900258	0.244	0.179	1	0	H1F0
RPS6KA1	0.00394415	0.278797	0.106	0.213	1	0	RPS6KA1
THEM4	0.00394664	0.267885	0.064	0.144	1	0	THEM4
ZNF330	0.00395059	0.546953	0.127	0.251	1	0	ZNF330
PCF11	0.00395657	0.368628	0.092	0.191	1	0	PCF11
METTL23	0.00420387	0.272921	0.085	0.179	1	0	METTL23
SMG1	0.00421456	0.280551	0.198	0.357	1	0	SMG1
SYF2	0.00423615	0.312193	0.208	0.379	1	0	SYF2
RAB31	0.0043216	0.900279	0.473	0.527	1	0	RAB31
GRAMD4	0.00433812	0.364748	0.11	0.216	1	0	GRAMD4
CHPT1	0.00442992	0.265648	0.127	0.245	1	0	CHPT1
CNDP2	0.00444186	0.284047	0.117	0.226	1	0	CNDP2
CBFA2T2	0.00444318	0.286728	0.06	0.138	1	0	CBFA2T2
DPP9	0.00444844	0.293471	0.092	0.188	1	0	DPP9
SCARF1	0.00451358	0.252241	0.057	0.132	1	0	SCARF1
SULT1A1	0.00455046	0.632681	0.12	0.06	1	0	SULT1A1
CPSF6	0.00461725	0.366067	0.148	0.279	1	0	CPSF6
PAPSS1	0.00476782	0.425773	0.113	0.223	1	0	PAPSS1
HCLS1	0.00478326	0.97584	0.481	0.558	1	0	HCLS1
CDR2	0.00483077	0.288485	0.071	0.154	1	0	CDR2
SMIM7	0.00489441	0.25609	0.138	0.26	1	0	SMIM7
ARHGDIA	0.0049092	0.291229	0.307	0.545	1	0	ARHGDIA
MTM1	0.00491722	0.603619	0.12	0.06	1	0	MTM1
PANK2	0.00495791	0.299812	0.092	0.188	1	0	PANK2
SECISBP2	0.00497691	0.375523	0.117	0.229	1	0	SECISBP2
KIF1B	0.00499532	0.751527	0.233	0.169	1	0	KIF1B
TCIRG1	0.00500405	0.967192	0.244	0.185	1	0	TCIRG1
THRAP3	0.00505345	0.360595	0.23	0.417	1	0	THRAP3
TRAFD1	0.00507614	0.258935	0.053	0.125	1	0	TRAFD1
THRA	0.00509642	0.643155	0.102	0.047	1	0	THRA
FES	0.00512824	0.356413	0.102	0.204	1	0	FES
EIF2B1	0.00513272	0.285394	0.071	0.154	1	0	EIF2B1
KCNQ1	0.00524238	0.325979	0.159	0.292	1	0	KCNQ1
HACD4	0.00527799	0.320687	0.184	0.335	1	0	HACD4
ARFGEF1	0.0053272	0.412484	0.11	0.216	1	0	ARFGEF1
SNW1	0.00541038	0.293994	0.131	0.251	1	0	SNW1
AFDN	0.00541477	0.572736	0.138	0.263	1	0	AFDN
MT-CO1	0.00542827	0.316372	0.968	0.978	1	0	MT-CO1
COA3	0.00546211	0.31345	0.081	0.169	1	0	COA3
TMEM106A	0.00558116	0.784259	0.141	0.082	1	0	TMEM106A
TPR	0.00559541	0.351646	0.18	0.332	1	0	TPR
ARHGAP5	0.00561208	1.22	0.276	0.232	1	0	ARHGAP5
SHMT1	0.00561524	0.779306	0.117	0.06	1	0	SHMT1
FAR2	0.00568356	0.7215	0.102	0.047	1	0	FAR2
BCAS3	0.00572987	1.08127	0.191	0.129	1	0	BCAS3
WNK1	0.00576989	0.25702	0.191	0.342	1	0	WNK1
UBN1	0.00577403	0.396522	0.099	0.197	1	0	UBN1
PACSIN2	0.00583417	0.298389	0.194	0.348	1	0	PACSIN2
PPP3CA	0.00590175	0.968136	0.311	0.27	1	0	PPP3CA
TRIM22	0.00590863	0.367672	0.127	0.241	1	0	TRIM22
ADIPOR1	0.005938	0.3125	0.173	0.317	1	0	ADIPOR1
NUDT16	0.00596639	0.489476	0.088	0.182	1	0	NUDT16
SELENOM	0.00597692	0.414724	0.099	0.197	1	0	SELENOM
FUS	0.00616328	0.861249	0.456	0.489	1	0	FUS
SHARPIN	0.00616572	0.426166	0.124	0.235	1	0	SHARPIN
EIF3B	0.00617327	0.356851	0.113	0.219	1	0	EIF3B
MBD4	0.00619426	0.285621	0.092	0.185	1	0	MBD4
RNPC3	0.00621248	1.14751	0.216	0.16	1	0	RNPC3
KLF7	0.00621775	0.818277	0.194	0.132	1	0	KLF7
PCCA	0.00622033	0.824575	0.131	0.072	1	0	PCCA
FOXO3	0.00625173	0.900221	0.272	0.219	1	0	FOXO3
QARS	0.00628134	0.397188	0.102	0.204	1	0	QARS
RILP	0.00628375	0.266966	0.078	0.163	1	0	RILP
RTCB	0.00633705	0.349503	0.113	0.219	1	0	RTCB
ZNF721	0.00636667	0.521703	0.131	0.248	1	0	ZNF721
CNPY2	0.00643622	0.295538	0.131	0.245	1	0	CNPY2
HAGH	0.00660438	0.347002	0.113	0.219	1	0	HAGH
NDUFV3	0.00663412	0.324327	0.138	0.257	1	0	NDUFV3
PPM1M	0.00664572	0.446752	0.095	0.191	1	0	PPM1M
PPP2R5E	0.00668481	0.403512	0.106	0.207	1	0	PPP2R5E
GSAP	0.00668701	0.891983	0.194	0.135	1	0	GSAP
XPNPEP1	0.00681981	0.266818	0.057	0.129	1	0	XPNPEP1
FLII	0.00684997	0.339832	0.141	0.263	1	0	FLII
SLC12A9	0.006861	0.384975	0.134	0.254	1	0	SLC12A9
MARS	0.00692017	0.255213	0.081	0.166	1	0	MARS
PIK3R1	0.00692888	0.916565	0.258	0.204	1	0	PIK3R1
RNF130	0.0070514	0.742872	0.491	0.549	1	0	RNF130
N4BP2L2	0.00711366	1.15038	0.336	0.317	1	0	N4BP2L2
TRPT1	0.00716796	0.318011	0.071	0.15	1	0	TRPT1
PRKCD	0.00718719	0.445826	0.166	0.304	1	0	PRKCD
DCTN4	0.00719396	0.288393	0.131	0.245	1	0	DCTN4
UBXN2A	0.00722782	0.291789	0.049	0.116	1	0	UBXN2A
DEF8	0.0072685	0.305536	0.099	0.194	1	0	DEF8
IBTK	0.00731741	0.346042	0.088	0.179	1	0	IBTK
RBM14	0.00731741	0.262723	0.088	0.179	1	0	RBM14
UBA6	0.007367	0.386659	0.085	0.172	1	0	UBA6
RALBP1	0.00741104	0.257809	0.138	0.254	1	0	RALBP1
TBK1	0.00770206	0.276703	0.081	0.166	1	0	TBK1
THUMPD3-AS1	0.00772422	0.347758	0.099	0.191	1	0	THUMPD3-AS1
BTAF1	0.00778631	0.528286	0.141	0.263	1	0	BTAF1
KRTCAP2	0.00786467	0.360169	0.307	0.536	1	0	KRTCAP2
C3AR1	0.00789752	0.471379	0.127	0.069	1	0	C3AR1
CCDC149	0.0078983	0.786833	0.106	0.053	1	0	CCDC149
BBX	0.00789847	0.426326	0.148	0.273	1	0	BBX
SH3KBP1	0.00792327	0.402994	0.216	0.379	1	0	SH3KBP1
ZBTB20	0.00804462	1.01516	0.307	0.27	1	0	ZBTB20
NAPG	0.00813207	0.279319	0.06	0.132	1	0	NAPG
D2HGDH	0.00816222	0.815828	0.102	0.05	1	0	D2HGDH
IL10RA	0.00818942	0.982336	0.392	0.404	1	0	IL10RA
ABCA1	0.00831072	0.925617	0.265	0.201	1	0	ABCA1
CAND1	0.00834527	0.394269	0.092	0.182	1	0	CAND1
RYK	0.0084358	0.266023	0.11	0.207	1	0	RYK
NUBPL	0.00845415	0.789111	0.163	0.103	1	0	NUBPL
MTIF3	0.00846349	0.352106	0.102	0.201	1	0	MTIF3
UBE2E3	0.00850047	0.468032	0.148	0.273	1	0	UBE2E3
YIPF6	0.00851177	0.270371	0.06	0.132	1	0	YIPF6
DHX15	0.00863384	0.324642	0.124	0.232	1	0	DHX15
SIPA1L1	0.00864043	0.259936	0.293	0.489	1	0	SIPA1L1
PFKL	0.0086734	0.416806	0.191	0.342	1	0	PFKL
XPO1	0.00867583	0.376002	0.18	0.323	1	0	XPO1
HNMT	0.00869145	0.926371	0.279	0.235	1	0	HNMT
NKTR	0.008735	1.13684	0.254	0.213	1	0	NKTR
WDR74	0.00883048	0.438971	0.11	0.21	1	0	WDR74
HBP1	0.00896565	0.338437	0.117	0.219	1	0	HBP1
ARHGAP22	0.00912467	0.886116	0.23	0.176	1	0	ARHGAP22
URI1	0.00920407	0.331737	0.113	0.213	1	0	URI1
CNRIP1	0.00923938	0.481721	0.102	0.05	1	0	CNRIP1
ZNF24	0.00925525	0.440429	0.11	0.21	1	0	ZNF24
TTC14	0.00928825	0.750028	0.141	0.085	1	0	TTC14
HDAC1	0.0093134	0.298167	0.053	0.119	1	0	HDAC1
KIF13A	0.00935395	0.914391	0.184	0.125	1	0	KIF13A
FAM13A	0.00938094	1.01956	0.187	0.132	1	0	FAM13A
UPF2	0.00945048	0.611416	0.141	0.26	1	0	UPF2
SORBS3	0.00952811	0.471901	0.155	0.282	1	0	SORBS3
CNOT10	0.0096298	0.262957	0.067	0.141	1	0	CNOT10
MTCH1	0.00972581	0.374211	0.29	0.505	1	0	MTCH1
OPA1	0.00974513	0.359333	0.085	0.169	1	0	OPA1
GTDC1	0.00977354	0.262067	0.124	0.229	1	0	GTDC1
OGFR	0.00978709	0.415043	0.152	0.273	1	0	OGFR
ZFYVE16	0.00979644	0.284656	0.159	0.282	1	0	ZFYVE16
NDUFB7	0.00981888	0.274382	0.247	0.433	1	0	NDUFB7
ENOSF1	0.00984407	0.738447	0.131	0.075	1	0	ENOSF1
STXBP2	0.00991734	0.391047	0.201	0.354	1	0	STXBP2
ST8SIA4	0.00994886	0.345411	0.155	0.279	1	0	ST8SIA4
DNAJA4	2.74084e-65	1.63345	0.81	0.082	7.86785e-61	1	DNAJA4
LRIF1	2.69659e-61	0.909411	0.759	0.062	7.74082e-57	1	LRIF1
LGALS2	9.52492e-61	1.67204	0.819	0.091	2.73422e-56	1	LGALS2
CXCR4	6.1677e-60	1.88511	0.759	0.072	1.7705e-55	1	CXCR4
FKBP4	8.81173e-58	1.86676	0.793	0.105	2.5295e-53	1	FKBP4
CD48	5.15814e-57	1.19648	0.603	0.031	1.4807e-52	1	CD48
HSPD1	1.67309e-56	2.92299	0.966	0.315	4.80278e-52	1	HSPD1
HSPH1	2.68316e-56	2.56569	0.966	0.27	7.70227e-52	1	HSPH1
HSPB1	1.7082e-52	3.04683	0.983	0.465	4.90355e-48	1	HSPB1
NKRF	6.23255e-51	1.14438	0.595	0.045	1.78911e-46	1	NKRF
PPIF	8.67176e-51	1.70749	0.862	0.14	2.48931e-46	1	PPIF
BAG3	1.82673e-50	2.1536	0.931	0.216	5.24382e-46	1	BAG3
BCL2A1	3.06843e-50	1.87577	0.862	0.146	8.80824e-46	1	BCL2A1
MRPL18	3.48736e-50	1.43827	0.888	0.163	1.00108e-45	1	MRPL18
SNAI1	8.61525e-50	1.36386	0.5	0.019	2.47309e-45	1	SNAI1
CACYBP	1.16372e-49	1.55139	0.914	0.2	3.34056e-45	1	CACYBP
CCRL2	1.36775e-49	1.05053	0.603	0.047	3.92627e-45	1	CCRL2
SLAMF7	2.2167e-49	0.919821	0.509	0.021	6.36327e-45	1	SLAMF7
DUSP5	4.15298e-49	2.41652	0.698	0.095	1.19216e-44	1	DUSP5
ELOVL5	7.70517e-49	1.06439	0.784	0.117	2.21185e-44	1	ELOVL5
RIPK2	9.50531e-49	1.01277	0.784	0.111	2.72859e-44	1	RIPK2
BIRC3	2.03213e-48	1.59496	0.741	0.097	5.83345e-44	1	BIRC3
HSP90AA1	4.06905e-48	2.5555	0.991	0.644	1.16806e-43	1	HSP90AA1
AREG	1.3865e-46	2.659	0.603	0.062	3.98009e-42	1	AREG
DNAJB1	1.58317e-46	2.27859	0.983	0.453	4.54465e-42	1	DNAJB1
GPBP1	3.01977e-46	1.22963	0.94	0.208	8.66854e-42	1	GPBP1
CCR7	5.3263e-46	1.73249	0.474	0.019	1.52897e-41	1	CCR7
FBXL14	2.30454e-45	0.814913	0.595	0.051	6.61542e-41	1	FBXL14
VEGFA	3.34103e-45	1.07823	0.621	0.062	9.59076e-41	1	VEGFA
CHORDC1	9.69404e-45	0.841481	0.862	0.156	2.78277e-40	1	CHORDC1
OLR1	1.03662e-44	1.00256	0.466	0.019	2.97572e-40	1	OLR1
CCL3L1	1.57444e-44	2.62719	0.578	0.051	4.51958e-40	1	CCL3L1
CKS2	8.64461e-44	1.74239	0.81	0.148	2.48152e-39	1	CKS2
HIVEP2	3.89021e-43	0.645062	0.681	0.088	1.11672e-38	1	HIVEP2
DUSP4	4.23165e-43	1.67276	0.405	0.008	1.21474e-38	1	DUSP4
ADAM8	1.924e-42	0.730106	0.698	0.103	5.52303e-38	1	ADAM8
CYTIP	5.70982e-42	1.11147	0.819	0.158	1.63906e-37	1	CYTIP
FNIP2	8.51245e-42	1.38618	0.793	0.16	2.44358e-37	1	FNIP2
PLSCR1	1.0178e-41	0.966826	0.802	0.142	2.92169e-37	1	PLSCR1
SNN	1.45845e-41	0.606781	0.552	0.045	4.18662e-37	1	SNN
HSPA6	3.27441e-41	2.63514	0.888	0.276	9.39953e-37	1	HSPA6
SAMSN1	6.15998e-41	1.11267	0.698	0.101	1.76828e-36	1	SAMSN1
ZFAND2A	6.27828e-41	1.34827	0.828	0.185	1.80224e-36	1	ZFAND2A
TBC1D7	7.05626e-41	0.719457	0.56	0.058	2.02557e-36	1	TBC1D7
AL138720.1	2.33139e-40	0.758966	0.474	0.029	6.6925e-36	1	AL138720.1
AL135905.2	2.95285e-40	0.634275	0.56	0.058	8.47647e-36	1	AL135905.2
HSPE1	3.4199e-40	1.86313	0.957	0.362	9.81718e-36	1	HSPE1
HSPA1A	4.91676e-40	2.00679	1	0.634	1.4114e-35	1	HSPA1A
SERPINA1	5.24505e-40	0.923379	0.603	0.07	1.50564e-35	1	SERPINA1
NFKBIE	6.73784e-40	0.79735	0.69	0.107	1.93416e-35	1	NFKBIE
IL1B	7.31423e-40	2.02158	0.793	0.165	2.09962e-35	1	IL1B
SLC3A2	8.15247e-40	1.21705	0.845	0.193	2.34025e-35	1	SLC3A2
STX11	8.31986e-40	0.813877	0.767	0.138	2.3883e-35	1	STX11
RILPL2	2.04221e-39	0.712051	0.638	0.086	5.86236e-35	1	RILPL2
JOSD1	2.60392e-39	0.711372	0.733	0.121	7.47481e-35	1	JOSD1
SERPINH1	2.97759e-39	1.41735	0.595	0.078	8.54746e-35	1	SERPINH1
GPR157	4.83713e-39	0.890108	0.483	0.037	1.38855e-34	1	GPR157
IL1R2	6.02382e-39	1.44205	0.75	0.144	1.7292e-34	1	IL1R2
SULF2	7.61953e-39	0.479135	0.569	0.056	2.18726e-34	1	SULF2
TRAF1	1.1685e-38	1.17666	0.741	0.136	3.35429e-34	1	TRAF1
ARL5B	2.10267e-38	1.22271	0.698	0.119	6.03592e-34	1	ARL5B
WARS	2.42055e-38	0.875071	0.603	0.082	6.94842e-34	1	WARS
PHLDA2	3.24513e-38	0.908093	0.629	0.086	9.31546e-34	1	PHLDA2
AHSA1	4.54745e-38	0.73998	0.698	0.115	1.30539e-33	1	AHSA1
CALCRL	9.83102e-38	1.06097	0.5	0.047	2.82209e-33	1	CALCRL
FGR	1.00103e-37	0.635275	0.672	0.111	2.87355e-33	1	FGR
AC016831.7	1.11163e-37	0.707165	0.483	0.037	3.19106e-33	1	AC016831.7
AC016831.1	1.20619e-37	0.474291	0.397	0.016	3.46248e-33	1	AC016831.1
SOCS3	1.54618e-37	0.981503	0.724	0.138	4.43847e-33	1	SOCS3
NFKB1	1.5568e-37	1.51744	0.948	0.274	4.46895e-33	1	NFKB1
STIP1	1.69806e-37	0.743815	0.793	0.156	4.87446e-33	1	STIP1
GK	1.87483e-37	1.45478	0.621	0.093	5.38189e-33	1	GK
DDIT4	4.40164e-37	1.22191	0.69	0.113	1.26354e-32	1	DDIT4
MIR155HG	4.41738e-37	1.33922	0.534	0.058	1.26805e-32	1	MIR155HG
TSPYL2	5.30568e-37	0.744291	0.612	0.084	1.52305e-32	1	TSPYL2
INHBA	5.37854e-37	1.0539	0.336	0.004	1.54396e-32	1	INHBA
OTUD1	6.37691e-37	1.11913	0.647	0.105	1.83056e-32	1	OTUD1
IL7R	8.92895e-37	1.3512	0.414	0.023	2.56315e-32	1	IL7R
AZIN1	1.05451e-36	0.46307	0.69	0.111	3.02709e-32	1	AZIN1
AVPI1	1.14034e-36	0.772114	0.603	0.084	3.27347e-32	1	AVPI1
RAPGEF1	1.34275e-36	1.10613	0.922	0.247	3.85449e-32	1	RAPGEF1
SERPINB9	2.4631e-36	1.31632	0.647	0.109	7.07057e-32	1	SERPINB9
NR4A3	2.53697e-36	0.921303	0.905	0.202	7.28263e-32	1	NR4A3
ERN1	2.55264e-36	0.993062	0.733	0.138	7.32761e-32	1	ERN1
CLIC2	2.70736e-36	0.694141	0.784	0.148	7.77175e-32	1	CLIC2
KYNU	3.48832e-36	1.3523	0.845	0.212	1.00136e-31	1	KYNU
PDE4B	3.69094e-36	0.828122	0.655	0.107	1.05952e-31	1	PDE4B
ATP13A3	5.10758e-36	1.10459	0.716	0.142	1.46618e-31	1	ATP13A3
EDEM1	6.6556e-36	0.645381	0.655	0.109	1.91056e-31	1	EDEM1
DNAI2	1.19186e-35	0.521676	0.353	0.01	3.42137e-31	1	DNAI2
CGAS	2.54118e-35	0.584967	0.422	0.027	7.29472e-31	1	CGAS
KLHL6	2.89425e-35	0.521304	0.509	0.049	8.30823e-31	1	KLHL6
IRAK2	3.09961e-35	0.630434	0.534	0.06	8.89775e-31	1	IRAK2
HSPA1B	3.11938e-35	1.86232	0.983	0.568	8.95449e-31	1	HSPA1B
IL4I1	3.41738e-35	0.943281	0.629	0.101	9.80993e-31	1	IL4I1
SRGN	4.68109e-35	1.39023	0.974	0.348	1.34375e-30	1	SRGN
CXCL8	5.01631e-35	2.79449	0.698	0.156	1.43998e-30	1	CXCL8
NR4A1	7.06873e-35	1.64811	0.922	0.284	2.02915e-30	1	NR4A1
CYTOR	7.35629e-35	0.873746	0.578	0.086	2.1117e-30	1	CYTOR
UPP1	7.66586e-35	0.970639	0.672	0.119	2.20056e-30	1	UPP1
ZC3H12A	8.93223e-35	0.789258	0.664	0.113	2.56409e-30	1	ZC3H12A
TP53BP2	1.19234e-34	0.465474	0.621	0.093	3.42274e-30	1	TP53BP2
TES	1.40293e-34	0.707065	0.655	0.119	4.02726e-30	1	TES
TCP1	2.29593e-34	0.575806	0.836	0.195	6.5907e-30	1	TCP1
BASP1	3.28567e-34	0.973042	0.828	0.191	9.43183e-30	1	BASP1
SNAP23	3.87288e-34	0.84898	0.819	0.185	1.11175e-29	1	SNAP23
BANP	4.37035e-34	0.511687	0.672	0.117	1.25455e-29	1	BANP
DEDD2	4.59097e-34	0.4131	0.629	0.103	1.31788e-29	1	DEDD2
SLC7A11	4.66212e-34	1.02009	0.319	0.006	1.33831e-29	1	SLC7A11
TNFAIP8	6.5021e-34	1.03875	0.75	0.163	1.86649e-29	1	TNFAIP8
CDKN1A	7.16844e-34	1.15653	0.948	0.263	2.05777e-29	1	CDKN1A
ANKRD37	1.07657e-33	1.1239	0.603	0.099	3.09039e-29	1	ANKRD37
REV3L	1.29123e-33	1.0108	0.828	0.198	3.7066e-29	1	REV3L
EIF4A3	1.67235e-33	1.4782	0.698	0.152	4.80065e-29	1	EIF4A3
KMO	2.3307e-33	0.941907	0.534	0.074	6.6905e-29	1	KMO
ADCY3	2.99544e-33	0.689624	0.405	0.027	8.59872e-29	1	ADCY3
MARCKSL1	3.23146e-33	0.988352	0.534	0.068	9.27623e-29	1	MARCKSL1
HSP90AB1	3.41602e-33	1.55281	0.966	0.496	9.80603e-29	1	HSP90AB1
LITAF	3.57483e-33	1.11966	0.922	0.261	1.02619e-28	1	LITAF
C5AR1	9.27311e-33	1.38044	0.5	0.06	2.66194e-28	1	C5AR1
BHLHE40	2.06261e-32	1.13025	0.75	0.173	5.92094e-28	1	BHLHE40
DNAJB4	2.1621e-32	0.888625	0.56	0.086	6.20651e-28	1	DNAJB4
LAT2	2.38407e-32	0.650372	0.569	0.086	6.8437e-28	1	LAT2
ITGAX	2.99454e-32	0.757309	0.534	0.07	8.59613e-28	1	ITGAX
INSIG1	3.38086e-32	1.06993	0.845	0.216	9.70509e-28	1	INSIG1
SOD2	4.3908e-32	1.34731	0.897	0.292	1.26042e-27	1	SOD2
UBC	4.73462e-32	1.68072	0.983	0.735	1.35912e-27	1	UBC
CST7	6.10892e-32	0.778849	0.681	0.14	1.75363e-27	1	CST7
KDM6B	6.27765e-32	0.64395	0.828	0.187	1.80206e-27	1	KDM6B
HSPA4	6.8533e-32	0.581124	0.75	0.165	1.96731e-27	1	HSPA4
REL	7.378e-32	1.21499	0.948	0.315	2.11793e-27	1	REL
ILRUN	1.03443e-31	0.350025	0.569	0.082	2.96944e-27	1	ILRUN
TWISTNB	1.32616e-31	1.74304	0.552	0.091	3.80688e-27	1	TWISTNB
CAPN2	1.55216e-31	0.420738	0.759	0.163	4.45562e-27	1	CAPN2
RUNX3	2.08824e-31	0.933813	0.767	0.177	5.99449e-27	1	RUNX3
BCL2	2.40278e-31	0.587557	0.733	0.152	6.89741e-27	1	BCL2
ACTN1	2.68429e-31	0.520551	0.5	0.06	7.70552e-27	1	ACTN1
CSRNP1	3.21168e-31	0.684252	0.767	0.169	9.21945e-27	1	CSRNP1
TNFAIP3	4.29042e-31	1.47025	0.836	0.251	1.23161e-26	1	TNFAIP3
LIMD2	4.72846e-31	0.292578	0.784	0.154	1.35735e-26	1	LIMD2
CSTA	4.83848e-31	0.451119	0.621	0.105	1.38893e-26	1	CSTA
IER5	4.9953e-31	1.11579	0.922	0.292	1.43395e-26	1	IER5
TTYH2	5.47797e-31	0.47396	0.534	0.072	1.57251e-26	1	TTYH2
CCT4	5.59156e-31	0.599846	0.784	0.185	1.60511e-26	1	CCT4
PLEK	5.63839e-31	1.16757	0.914	0.296	1.61856e-26	1	PLEK
DNAJA1	5.80911e-31	1.19214	0.948	0.335	1.66756e-26	1	DNAJA1
TOR3A	9.00191e-31	0.550867	0.509	0.072	2.58409e-26	1	TOR3A
NAMPT	1.00391e-30	1.13926	0.94	0.265	2.88181e-26	1	NAMPT
IRF4	1.35341e-30	0.975578	0.509	0.068	3.88508e-26	1	IRF4
KPNA2	1.6357e-30	0.473861	0.552	0.086	4.69543e-26	1	KPNA2
SLC20A1	1.66164e-30	0.888329	0.612	0.111	4.76989e-26	1	SLC20A1
CD1C	1.8709e-30	1.25066	0.603	0.111	5.3706e-26	1	CD1C
SIK1B	2.82311e-30	0.425578	0.397	0.033	8.10401e-26	1	SIK1B
LAMP3	3.0783e-30	1.11944	0.44	0.049	8.83658e-26	1	LAMP3
TICAM1	3.29587e-30	0.397618	0.457	0.051	9.46111e-26	1	TICAM1
ZC3HAV1	3.32871e-30	0.703856	0.664	0.128	9.55539e-26	1	ZC3HAV1
PPA1	4.13868e-30	0.721821	0.629	0.126	1.18805e-25	1	PPA1
LINC00513	4.34208e-30	0.3385	0.422	0.039	1.24644e-25	1	LINC00513
TNFSF13B	4.82706e-30	0.465859	0.603	0.097	1.38566e-25	1	TNFSF13B
CCL4L2	6.33861e-30	2.05571	0.517	0.082	1.81956e-25	1	CCL4L2
COTL1	7.03733e-30	1.29277	0.931	0.405	2.02014e-25	1	COTL1
DDIT3	8.7273e-30	0.680968	0.638	0.126	2.50526e-25	1	DDIT3
PALM2-AKAP2	8.97508e-30	0.695475	0.466	0.058	2.57639e-25	1	PALM2-AKAP2
ATP6V1H	9.86363e-30	0.750298	0.629	0.119	2.83145e-25	1	ATP6V1H
GNA12	1.12085e-29	0.479116	0.603	0.109	3.21751e-25	1	GNA12
CLK1	1.12703e-29	0.875723	0.845	0.224	3.23525e-25	1	CLK1
SPIB	1.51109e-29	1.00882	0.414	0.043	4.33775e-25	1	SPIB
SPAG9	2.15657e-29	1.01601	0.957	0.274	6.19066e-25	1	SPAG9
GSTO1	2.35738e-29	0.426351	0.793	0.191	6.76709e-25	1	GSTO1
FAM210A	2.4611e-29	0.400642	0.422	0.043	7.06482e-25	1	FAM210A
ISG20	2.9627e-29	0.468625	0.353	0.023	8.50472e-25	1	ISG20
CREM	3.30575e-29	1.09373	0.776	0.202	9.48948e-25	1	CREM
ARID5B	3.49984e-29	0.521233	0.431	0.043	1.00466e-24	1	ARID5B
DNAJB6	3.76102e-29	0.962936	0.922	0.27	1.07964e-24	1	DNAJB6
HNRNPA0	3.79117e-29	0.399324	0.819	0.195	1.08829e-24	1	HNRNPA0
PDE4DIP	4.03741e-29	0.990211	0.716	0.16	1.15898e-24	1	PDE4DIP
AC020656.1	4.86418e-29	0.327215	0.353	0.023	1.39631e-24	1	AC020656.1
SLC25A25	5.57883e-29	0.354134	0.483	0.064	1.60146e-24	1	SLC25A25
PPP1R15A	7.17681e-29	1.26063	0.966	0.395	2.06018e-24	1	PPP1R15A
MIR181A1HG	7.64214e-29	0.519537	0.629	0.123	2.19375e-24	1	MIR181A1HG
ETV3	1.25989e-28	0.745775	0.612	0.121	3.61663e-24	1	ETV3
UGCG	1.46814e-28	0.542289	0.491	0.072	4.21445e-24	1	UGCG
HMGA1	1.59694e-28	0.482903	0.69	0.152	4.58416e-24	1	HMGA1
PTRHD1	2.26028e-28	0.296937	0.733	0.167	6.48837e-24	1	PTRHD1
SLC25A19	2.38906e-28	0.531625	0.405	0.041	6.85803e-24	1	SLC25A19
CARD16	2.57621e-28	0.604913	0.767	0.189	7.39526e-24	1	CARD16
EIF5	2.80412e-28	0.637619	0.897	0.257	8.0495e-24	1	EIF5
ANXA6	2.88164e-28	0.502807	0.543	0.088	8.27203e-24	1	ANXA6
LYZ	2.89376e-28	1.4111	0.957	0.469	8.30682e-24	1	LYZ
DDX21	2.91529e-28	0.592039	0.81	0.216	8.36863e-24	1	DDX21
SEPTIN6	3.14933e-28	0.490694	0.724	0.165	9.04046e-24	1	SEPTIN6
AL078590.2	4.81173e-28	0.702483	0.336	0.023	1.38125e-23	1	AL078590.2
CASP1	4.94994e-28	0.511541	0.664	0.14	1.42093e-23	1	CASP1
LY9	6.49526e-28	0.860892	0.345	0.025	1.86453e-23	1	LY9
GPAT3	6.57134e-28	0.949545	0.629	0.134	1.88637e-23	1	GPAT3
MAFF	6.68028e-28	0.623656	0.612	0.113	1.91764e-23	1	MAFF
FYN	7.56133e-28	0.357203	0.526	0.084	2.17056e-23	1	FYN
ARL8B	8.31574e-28	0.681602	0.776	0.206	2.38712e-23	1	ARL8B
CDC42EP3	8.453e-28	0.70303	0.741	0.181	2.42652e-23	1	CDC42EP3
SOX4	9.85289e-28	0.705995	0.345	0.025	2.82837e-23	1	SOX4
DUSP8	1.01444e-27	0.321318	0.276	0.008	2.91204e-23	1	DUSP8
IL1RN	1.25988e-27	1.42536	0.517	0.088	3.6166e-23	1	IL1RN
PEA15	1.40258e-27	0.725355	0.819	0.226	4.02625e-23	1	PEA15
MGAT1	1.5637e-27	0.887736	0.905	0.282	4.48876e-23	1	MGAT1
SGK1	1.70785e-27	1.4382	0.819	0.241	4.90255e-23	1	SGK1
CA2	1.73299e-27	1.57777	0.509	0.088	4.97471e-23	1	CA2
SEMA6B	2.16069e-27	0.7119	0.319	0.019	6.20247e-23	1	SEMA6B
DUSP2	2.28895e-27	1.29845	0.862	0.245	6.57065e-23	1	DUSP2
GPCPD1	2.45691e-27	0.398446	0.621	0.119	7.0528e-23	1	GPCPD1
G0S2	2.49786e-27	1.91935	0.776	0.263	7.17035e-23	1	G0S2
CD52	2.87638e-27	0.694058	0.672	0.152	8.25694e-23	1	CD52
BTG1	2.97907e-27	1.41074	0.922	0.342	8.55172e-23	1	BTG1
GNG7	3.12039e-27	0.425609	0.56	0.095	8.95739e-23	1	GNG7
USP12	5.74713e-27	0.638134	0.655	0.144	1.64977e-22	1	USP12
XYLT1	6.03043e-27	0.679448	0.569	0.103	1.7311e-22	1	XYLT1
PTPN1	6.17161e-27	0.905411	0.629	0.136	1.77162e-22	1	PTPN1
FCN1	6.9899e-27	0.985928	0.328	0.023	2.00652e-22	1	FCN1
RFTN1	7.80205e-27	0.734347	0.612	0.126	2.23966e-22	1	RFTN1
RBKS	8.72968e-27	0.449894	0.379	0.039	2.50594e-22	1	RBKS
MIR4435-2HG	8.92408e-27	0.481119	0.526	0.093	2.56175e-22	1	MIR4435-2HG
SNHG16	1.21503e-26	0.33535	0.5	0.08	3.48787e-22	1	SNHG16
NDRG1	1.50458e-26	0.514214	0.379	0.037	4.31905e-22	1	NDRG1
ATP2C1	1.63638e-26	0.735458	0.603	0.123	4.69741e-22	1	ATP2C1
ATF5	2.10322e-26	0.474764	0.534	0.095	6.03749e-22	1	ATF5
ATF3	2.4073e-26	0.994328	0.914	0.302	6.91041e-22	1	ATF3
KBTBD8	2.54232e-26	0.49318	0.328	0.025	7.29797e-22	1	KBTBD8
CHST2	2.67171e-26	0.273949	0.267	0.008	7.66941e-22	1	CHST2
NFKBID	2.76381e-26	0.365417	0.698	0.158	7.9338e-22	1	NFKBID
MAPK6	3.20573e-26	0.416043	0.466	0.07	9.20237e-22	1	MAPK6
EIF4E	3.29163e-26	1.02307	0.56	0.113	9.44896e-22	1	EIF4E
NUDC	3.44533e-26	0.325792	0.793	0.198	9.89017e-22	1	NUDC
MRPS24	4.03264e-26	0.42629	0.672	0.15	1.15761e-21	1	MRPS24
AC092803.1	4.85042e-26	0.28652	0.371	0.037	1.39236e-21	1	AC092803.1
SNRPB	5.28524e-26	0.462463	0.784	0.2	1.51718e-21	1	SNRPB
ZC3H12C	5.39793e-26	0.579713	0.578	0.111	1.54953e-21	1	ZC3H12C
MBOAT7	5.90316e-26	0.457209	0.474	0.074	1.69456e-21	1	MBOAT7
MAP2K3	6.37484e-26	0.440306	0.75	0.193	1.82996e-21	1	MAP2K3
QPCT	6.81194e-26	0.318366	0.345	0.029	1.95543e-21	1	QPCT
HOMER2	6.99487e-26	0.305719	0.405	0.047	2.00795e-21	1	HOMER2
EIF2AK3	7.18624e-26	0.800771	0.534	0.101	2.06288e-21	1	EIF2AK3
ICAM1	7.97025e-26	0.422042	0.638	0.132	2.28794e-21	1	ICAM1
CNN2	9.1944e-26	0.453077	0.819	0.23	2.63935e-21	1	CNN2
ABTB2	9.39033e-26	1.00319	0.284	0.014	2.69559e-21	1	ABTB2
AC007384.11	1.78269e-25	0.29358	0.552	0.099	5.11739e-21	1	AC007384.1
MYOM2	2.41103e-25	0.353183	0.284	0.014	6.92111e-21	1	MYOM2
TNIP2	2.82944e-25	0.362503	0.526	0.095	8.12219e-21	1	TNIP2
CMTM6	2.87852e-25	0.654962	0.836	0.251	8.26307e-21	1	CMTM6
CLEC10A	3.64736e-25	0.919883	0.776	0.22	1.04701e-20	1	CLEC10A
RAB7A	4.81018e-25	0.969772	0.966	0.366	1.38081e-20	1	RAB7A
CD55	4.90918e-25	0.674226	0.724	0.185	1.40923e-20	1	CD55
ATP1A1	4.94715e-25	0.550241	0.664	0.163	1.42013e-20	1	ATP1A1
SLC25A33	4.98118e-25	0.359094	0.431	0.062	1.4299e-20	1	SLC25A33
PLAUR	6.70461e-25	1.03936	0.888	0.294	1.92463e-20	1	PLAUR
NFE2L2	6.83166e-25	0.752929	0.888	0.298	1.9611e-20	1	NFE2L2
TUBA1C	8.03647e-25	0.510158	0.759	0.202	2.30695e-20	1	TUBA1C
CCSER1	8.28904e-25	0.261402	0.716	0.173	2.37945e-20	1	CCSER1
OSER1	9.66602e-25	0.282697	0.621	0.136	2.77473e-20	1	OSER1
P2RX7	1.07968e-24	0.351594	0.466	0.068	3.09932e-20	1	P2RX7
MYO1E	1.08695e-24	0.928756	0.664	0.173	3.12019e-20	1	MYO1E
PMAIP1	1.09493e-24	0.467084	0.491	0.082	3.1431e-20	1	PMAIP1
C17orf67	1.39994e-24	0.28817	0.353	0.035	4.01867e-20	1	C17orf67
RASSF5	1.41947e-24	0.497312	0.655	0.146	4.07472e-20	1	RASSF5
SRSF3	1.62048e-24	0.646757	0.853	0.257	4.65175e-20	1	SRSF3
TYMP	1.63982e-24	0.727445	0.931	0.302	4.70727e-20	1	TYMP
RASGEF1B	1.87277e-24	0.565276	0.784	0.214	5.37597e-20	1	RASGEF1B
ELOC	2.14162e-24	0.36796	0.741	0.189	6.14775e-20	1	ELOC
OXSR1	2.27174e-24	0.44417	0.603	0.136	6.52126e-20	1	OXSR1
CTNNBL1	2.42396e-24	0.276266	0.491	0.082	6.95821e-20	1	CTNNBL1
YTHDF3	2.83301e-24	0.337485	0.569	0.113	8.13242e-20	1	YTHDF3
PTGER4	2.90457e-24	0.771458	0.629	0.163	8.33785e-20	1	PTGER4
PIM3	3.03317e-24	0.514736	0.741	0.189	8.70703e-20	1	PIM3
HLA-DRB1	3.98057e-24	1.26787	0.974	0.796	1.14266e-19	1	HLA-DRB1
C1QBP	4.48434e-24	0.328899	0.69	0.165	1.28727e-19	1	C1QBP
CXCL2	4.60761e-24	2.05069	0.638	0.175	1.32266e-19	1	CXCL2
LUCAT1	4.6179e-24	0.984424	0.293	0.021	1.32562e-19	1	LUCAT1
CASP4	4.97547e-24	0.337327	0.517	0.099	1.42826e-19	1	CASP4
C1orf52	5.0704e-24	0.269853	0.509	0.093	1.45551e-19	1	C1orf52
CYCS	5.10966e-24	0.399893	0.716	0.181	1.46678e-19	1	CYCS
CCT3	6.22566e-24	0.39523	0.664	0.165	1.78714e-19	1	CCT3
NFAT5	6.5938e-24	0.621796	0.621	0.146	1.89282e-19	1	NFAT5
ALAS1	7.71353e-24	0.497973	0.345	0.037	2.21425e-19	1	ALAS1
STAT4	8.56631e-24	0.289587	0.224	0.004	2.45904e-19	1	STAT4
ALOX15	1.1051e-23	0.431958	0.276	0.016	3.17229e-19	1	ALOX15
ZNF703	1.11794e-23	0.470279	0.345	0.035	3.20915e-19	1	ZNF703
APOO	1.4207e-23	0.791072	0.457	0.08	4.07826e-19	1	APOO
HEIH	1.42326e-23	0.334218	0.431	0.064	4.08562e-19	1	HEIH
PRELID1	1.80747e-23	0.582973	0.845	0.249	5.18853e-19	1	PRELID1
FOSL2	1.86203e-23	0.25846	0.595	0.128	5.34513e-19	1	FOSL2
OSM	2.16507e-23	0.31276	0.25	0.01	6.21504e-19	1	OSM
SERPINB1	2.18295e-23	0.667181	0.767	0.216	6.26638e-19	1	SERPINB1
HLA-DQB1	2.27571e-23	1.2672	0.957	0.636	6.53265e-19	1	HLA-DQB1
BID	2.68571e-23	0.273433	0.733	0.2	7.7096e-19	1	BID
NFKB2	3.40367e-23	0.430161	0.578	0.128	9.77058e-19	1	NFKB2
P4HA1	3.82312e-23	0.453467	0.716	0.189	1.09746e-18	1	P4HA1
C9orf72	4.1656e-23	0.565067	0.698	0.187	1.19578e-18	1	C9orf72
AL355881.1	4.22773e-23	0.606047	0.371	0.047	1.21361e-18	1	AL355881.1
CD44	4.51206e-23	1.21764	0.966	0.43	1.29523e-18	1	CD44
PGAM1	5.18403e-23	0.274794	0.759	0.21	1.48813e-18	1	PGAM1
MAD2L2	5.22442e-23	0.254382	0.586	0.132	1.49972e-18	1	MAD2L2
CAT	5.72151e-23	0.254765	0.716	0.198	1.64242e-18	1	CAT
SIRT1	6.54123e-23	0.318741	0.457	0.076	1.87773e-18	1	SIRT1
GLS	7.35964e-23	0.514285	0.81	0.233	2.11266e-18	1	GLS
ZHX2	8.04647e-23	0.630265	0.44	0.07	2.30982e-18	1	ZHX2
PNPLA8	8.59547e-23	0.332518	0.552	0.113	2.46741e-18	1	PNPLA8
TBC1D8	8.97251e-23	0.707832	0.362	0.043	2.57565e-18	1	TBC1D8
SIPA1L11	9.10693e-23	0.712689	0.871	0.284	2.61424e-18	1	SIPA1L1
BZW2	9.78235e-23	0.301557	0.448	0.076	2.80812e-18	1	BZW2
APP	1.06038e-22	0.57512	0.612	0.146	3.04392e-18	1	APP
UBE2S	1.07056e-22	0.30361	0.664	0.156	3.07314e-18	1	UBE2S
ATG3	1.30232e-22	0.289418	0.819	0.228	3.73843e-18	1	ATG3
HIF1A	1.30791e-22	0.469365	0.638	0.16	3.75448e-18	1	HIF1A
ACSL5	1.3695e-22	0.256182	0.474	0.084	3.93129e-18	1	ACSL5
EREG	1.51842e-22	0.92639	0.19	0	4.35877e-18	1	EREG
TNIP1	1.64679e-22	0.309871	0.509	0.099	4.72729e-18	1	TNIP1
VDR	1.93002e-22	0.43173	0.31	0.031	5.54032e-18	1	VDR
LY6E	1.93734e-22	0.269499	0.5	0.093	5.56131e-18	1	LY6E
CFP	1.95108e-22	0.342338	0.586	0.132	5.60077e-18	1	CFP
CCT2	2.11966e-22	0.284381	0.647	0.163	6.0847e-18	1	CCT2
PSMA3	2.1359e-22	0.290131	0.56	0.123	6.13131e-18	1	PSMA3
LIMS1	2.41334e-22	0.558611	0.802	0.243	6.92772e-18	1	LIMS1
[truncated: 1,937 more rows]

## Sheet: Fig 3d
	p_val	avg_log2FC	pct.1	pct.2	p_val_adj	cluster	gene
[truncated: 3,108 more rows]
